# Supplementary material for: Expression profile of long noncoding RNAs in post-stroke aphasia
Source: Front Neurol. 2025 Sep 15;16:1504028. doi: 10.3389/fneur.2025.1504028 (PMC12477043; doi:10.3389/fneur.2025.1504028)
Supplement: Supplementary file 1 [file Data_Sheet_1.zip]

Archive with 6 entries (6 files):
- Supplementary File S5 Language Behavioral Score.xlsx
- Supplementary File S1 Obtain the high quality clean reads.xlsx
- Supplementary File S2 lncRNA prediction.xlsx
- Supplementary File S3 PSA vs stroke DESeq.xlsx
- Supplementary File S3 PSA vs stroke DESeq--.xlsx
- Supplementary File S4 KEGG pathway analysis.xlsx
