# Supplementary material for: Expression profile of long noncoding RNAs in post-stroke aphasia
Source: Front Neurol. 2025 Sep 15;16:1504028. doi: 10.3389/fneur.2025.1504028 (PMC12477043; doi:10.3389/fneur.2025.1504028)
Supplement: Supplementary file 1 [file Data_Sheet_1.zip › Supplementary File S5 Language Behavioral Score.xlsx]

## Sheet: Language Behavioral Score
PSA group	Spoken Language Expression							Auditory Comprehension			Reading									Writing							Utilization	Constructional, Visuospatial, and Calculation Ability			Aphasia Type	BDAE Grading System
	Information content	Fluency	Repetition	Naming ability				Yes/No Questions	Auditory Word Recognition	Sequential Commands	Sentence Reading Comprehension	Reading Commands	Written Word to Object Matching	Written Word to Picture Matching	Picture to Written Word Matching	Spoken Word to Written Word Matching	Letter Discrimination	Oral Spelling	Dictation	Writing to Dictation	Written Expression	Dictation	Writing from Dictation or After Viewing Objects	Alphabet and Numbers	Dictation of Letters and Numbers	Copying Words of a Sentence		Drawing	Block Design	Calculation
				Object Naming	Spontaneous Naming	Sentence Completion	Responsive Naming
PSA-01	2	4	8	14	1	0	0	14	14	4	8	2	6	6	6	0	2	0	0	4	8	0	6	6	0	3	6	10	0	6	Wernicke's Aphasia	1
PSA-02	8	9	81	49	8	10	8	54	56	51	36	12	6	6	6	4	6	6	0	3	0	1	0	13	6	6	60	2	/	22	Anomic Aphasia	3
PSA-03	1	1	13	1	0	0	0	39	38	8	20	0	6	6	6	2	2	0	2	3	0	1	0	10	3	10	6	4	/	0	Broca's Aphasia	0
PSA-04	0	0	0	0	0	0	0	6	2	0	0	0	0	0	0	0	0	0	0	0	0	0	0	0	0	0	0	0	0	0	Global Aphasia	1
PSA-05	0	1	2	0	0	0	0	21	18	0	0	0	2	1	0	3	0	0	2	4	0	0	0	4	2	6	12	0	0	0	Global Aphasia	0
PSA-06	1	1	21	21	0	3	1	51	39	12	2	2	5	5	3	2	6	0	0	2	0	0	0	0	12.5	10	30	/	/	0	Subcortical Aphasia	2
PSA-07	3	2	18	34	0	0	0	22	45	12	/	/	/	/	/	/	/	/	/	/	/	/	/	/	/	/	/	/	/	/	Broca's Aphasia	1
PSA-08	4	5	4	0	0	0	0	18	1	2	/	/	/	/	/	/	/	/	/	/	/	/	/	/	/	/	/	/	/	/	Broca's Aphasia	0
PSA-09	4	5	27	15	2	1	1	21	15	4	4	9	1	1	1	1	2	2	0	3	1	1	0	6	0.5	0	16	4	0	4	Wernicke's Aphasia	1
PSA-10	3	2	73	42	3	8	10	42	51	50	2	4	6	6	6	4	2	3	1	4.5	0	2	0	10	4	9.5	39	18	/	0	Transcortical Mixed Aphasia	2
PSA-11	0	0	0	0	0	0	0	36	8	4	/	/	/	/	/	/	/	/	/	/	/	/	/	/	/	/	/	/	/	/	Global Aphasia	0
PSA-12	0	0	0	0	0	0	0	3	10	0	0	0	0	0	0	0	0	0	0	0	0	0	0	0	0	0	0	0	0	0	Global Aphasia	0
