# Supplementary material for: Expression profile of long noncoding RNAs in post-stroke aphasia
Source: Front Neurol. 2025 Sep 15;16:1504028. doi: 10.3389/fneur.2025.1504028 (PMC12477043; doi:10.3389/fneur.2025.1504028)
Supplement: Supplementary file 1 [file Data_Sheet_1.zip › Supplementary File S1 Obtain the high quality clean reads.xlsx]

## Sheet: Obtain_the_high_quality_clean_r
Sample	Raw	Clean	Clean Per	Raw base	Clean base	Base Per	Unique tag	Q20	Q30	GC	DUP
PSA_1	104609480	102128051	0.9763	15.691G	13.964G	0.8899	29479693(57.74%)	98.11	94.31	0.48	0.6843
PSA_2	69266940	67518748	0.9748	10.390G	9.293G	0.8944	19449887(57.57%)	98.1	94.27	0.48	0.6668
PSA_3	80671788	78541888	0.9736	12.101G	10.701G	0.8843	21508322(54.73%)	98.06	94.18	0.48	0.7044
PSA_4	72479386	70715297	0.9757	10.872G	9.665G	0.889	20306234(57.42%)	98.12	94.3	0.49	0.6759
PSA_5	78986022	77203956	0.9774	11.848G	10.539G	0.8895	21768145(56.38%)	98.16	94.42	0.48	0.6892
PSA_6	74910018	73166655	0.9767	11.237G	9.997G	0.8897	21807482(59.59%)	98.14	94.38	0.48	0.6586
PSA_7	80646870	78898851	0.9783	12.097G	10.895G	0.9007	23207687(58.79%)	98.2	94.51	0.48	0.6572
PSA_8	221127450	214273515	0.969	33.169G	29.102G	0.8774	56419599(52.67%)	97.9	93.69	0.48	0.7157
PSA_9	280356404	269961741	0.9629	42.053G	35.949G	0.8548	57570439(42.73%)	97.77	93.43	0.48	0.7922
PSA_10	300427662	291177939	0.9692	45.064G	39.375G	0.8738	65510408(45.03%)	97.94	93.8	0.48	0.7672
PSA_11	167587662	162650322	0.9705	25.138G	21.922G	0.8721	44982079(55.29%)	98	93.9	0.49	0.695
PSA_12	235058662	227415404	0.9675	35.259G	30.726G	0.8714	52686904(46.36%)	97.89	93.68	0.48	0.7614
stroke_1	90832702	88976578	0.9796	13.625G	12.043G	0.8839	24350298(54.67%)	98.57	95.65	0.48	0.6641
stroke_2	97395472	95484130	0.9804	14.609G	13.002G	0.8899	25145938(52.61%)	98.55	95.61	0.48	0.6938
stroke_3	82016904	80553027	0.9822	12.303G	10.956G	0.8905	20936613(51.92%)	98.67	95.99	0.48	0.6911
stroke_4	69728444	67640048	0.97	10.459G	8.863G	0.8474	16450411(48.61%)	98.31	95.05	0.49	0.7378
stroke_5	80408288	78883377	0.981	12.061G	10.708G	0.8878	23225059(58.84%)	98.57	95.63	0.48	0.6429
stroke_6	92132346	89852649	0.9753	13.820G	12.026G	0.8702	22901227(50.95%)	98.42	95.29	0.49	0.7204
stroke_7	91908558	89875331	0.9779	13.786G	11.977G	0.8688	21427595(47.68%)	98.51	95.49	0.5	0.7369
stroke_8	81392344	79782165	0.9802	12.209G	10.705G	0.8768	21057333(52.76%)	98.52	95.53	0.49	0.7086
stroke_9	200798828	193645987	0.9644	30.120G	25.462G	0.8454	40649682(42.05%)	97.72	93.19	0.48	0.7913
		1.22778e+08
		7.18393e+07
