# Supplementary material for: Expression profile of long noncoding RNAs in post-stroke aphasia
Source: Front Neurol. 2025 Sep 15;16:1504028. doi: 10.3389/fneur.2025.1504028 (PMC12477043; doi:10.3389/fneur.2025.1504028)
Supplement: Supplementary file 1 [file Data_Sheet_1.zip › Supplementary File S2 lncRNA prediction.xlsx]

## Sheet: Statistics of Novel IncRNA
Statistics of Novel IncRNA
#label	IsoformNum	GeneNum
stringtie total predict	285866	68097
raw filtered lncRNA	4551	2988
filtered distance lncRNA	3627	2253
filtered all coding	3123	2070
filtered multiexon size<200 lncRNA and non-overlap lncRNA	2679	1867
filtered singleexon size<1000 and non-overlap lncRNA(final)	2625	1825
Novel IncRNA classification
#label	IsoformNum	GeneNum
final_novel_lncRNA_intergenic	768	507
final_novel_lncRNA_antisense	748	571
final_novel_lncRNA_intronic	1109	809

## Sheet: Expressed annotated IncRNA
Expressed annotated IncRNA
label	IsoformNum	expressed Isoform	GeneNum	expressed gene
anno_lncrna	47675	35556(74.58%)	16888	11713(69.36%)
