# Supplementary material for: Expression profile of long noncoding RNAs in post-stroke aphasia
Source: Front Neurol. 2025 Sep 15;16:1504028. doi: 10.3389/fneur.2025.1504028 (PMC12477043; doi:10.3389/fneur.2025.1504028)
Supplement: Supplementary file 1 [file Data_Sheet_1.zip › Supplementary File S3 PSA vs stroke DESeq.xlsx]

## Sheet: PSA_vs_stroke_result_list
Gene	baseMean	log2FoldChange	lfcSE	stat	pvalue	padj	PSA_1	PSA_2	PSA_3	PSA_4	PSA_5	PSA_6	PSA_7	PSA_8	PSA_9	PSA_10	PSA_11	PSA_12	stroke_1	stroke_2	stroke_3	stroke_4	stroke_5	stroke_6	stroke_7	stroke_8	stroke_9	Symbol	Chr	GeneType	Description
ENSG00000093100.13	0.346404	-1.07701	1.76628	-0.609762	0.542019	1	0	0	0	0	0	0	0	0.01	0	0	0	0	0	0	0.01	0	0	0	0	0.01	0.01	XXbac-B461K10.4	chr22	lncRNA	--
ENSG00000103472.10	250.096	0.223429	0.208012	1.07412	0.28277	0.515483	3.27	2.51	3.5	2.47	2.54	2.66	3.16	3.25	0.79	1.7	2.85	1.75	3.25	2.35	2.64	1.23	2.63	1.72	1.48	1.06	1.78	RRN3P2	chr16	lncRNA	RRN3 pseudogene 2
ENSG00000116652.6	1.86914	0.950587	0.72084	1.31872	0.187262	1	0.02	0.01	0.02	0.02	0.02	0.02	0.02	0.01	0.01	0.01	0.03	0	0.01	0.01	0	0	0.03	0.01	0	0	0	DLEU2L	chr1	lncRNA	deleted in lymphocytic leukemia 2 like
ENSG00000117242.7	2068.29	-0.188179	0.152267	-1.23585	0.216514	0.443703	8.12	10.07	8.51	8.06	8.91	7.58	7.32	9.5	12.77	8.15	9.43	12.09	10	9.81	11.17	6.75	9.59	9.07	10.21	8.54	14.03	PINK1-AS	chr1	lncRNA	PINK1 antisense RNA
ENSG00000120664.11	2.08105	-0.0552605	0.674351	-0.0819462	0.934689	1	0	0.01	0	0.01	0	0.01	0.01	0.02	0.02	0.01	0.01	0.02	0.04	0.01	0	0.01	0	0	0.01	0.01	0.01	SPART-AS1	chr13	lncRNA	SPART antisense RNA 1
ENSG00000122043.11	17.1345	0.0438425	0.328535	0.133448	0.893839	0.951478	0.06	0.32	0.16	0.21	0.17	0.37	0.08	0.3	0.23	0.14	0.12	0.08	0.2	0.3	0.15	0.19	0.23	0.13	0.05	0.12	0.14	LINC00544	chr13	lncRNA	long intergenic non-protein coding RNA 544
ENSG00000122548.5	1.31579	0.0216085	0.983594	0.0219689	0.982473	1	0	0.01	0.01	0.03	0	0	0	0.01	0	0.01	0	0.01	0.02	0	0.02	0	0	0	0	0.01	0	KIAA0087	chr7	lncRNA	KIAA0087 lncRNA
ENSG00000124835.2	0.117308	-1.40044	3.04854	-0.45938	0.645961	1	0	0	0	0	0	0	0	0	0	0	0	0	0	0	0	0	0	0.01	0	0	0.01	AC105760.3	chr2	lncRNA	--
ENSG00000124915.10	3.01169	-0.786973	0.514704	-1.52898	0.126269	0.323178	0.01	0.02	0.02	0.02	0.06	0.02	0.02	0.02	0.01	0.01	0.01	0	0.03	0.02	0.03	0.01	0.04	0.03	0.04	0	0.04	MYRF-AS1	chr11	lncRNA	MYRF antisense RNA 1
ENSG00000125462.19	53.8437	-0.0741759	0.24742	-0.299797	0.764332	0.883239	0.01	0.08	0.11	0.1	0.08	0.12	0.12	0.08	0.06	0.1	0.06	0.08	0.12	0.07	0.05	0.04	0.15	0.06	0.08	0.08	0.09	MIR9-1HG	chr1	lncRNA	MIR9-1 host gene
ENSG00000125804.14	3.81222	-0.224857	0.707189	-0.317959	0.750516	0.876079	0	0	0	0.01	0.02	0.01	0.02	0.01	0.01	0.01	0	0	0.02	0	0.01	0	0	0.04	0	0	0	FAM182A	chr20	lncRNA	family with sequence similarity 182 member A
ENSG00000128254.16	11.7958	-0.582892	0.281517	-2.07054	0.0384016	0.156847	0.03	0.02	0.04	0.03	0.03	0.04	0.02	0.04	0.01	0.02	0.03	0.04	0.08	0.04	0.06	0.04	0.02	0.01	0.03	0.05	0.03	C22orf24	chr22	lncRNA	--
ENSG00000130600.19	12.3746	1.54369	0.449767	3.4322	0.000598712	0.0171488	0.03	0.19	0.05	0.2	0.12	0.34	0.12	0.18	0.11	0.04	0.09	0.11	0.01	0.02	0.02	0.02	0.12	0.07	0.05	0.04	0.01	H19	chr11	lncRNA	H19 imprinted maternally expressed transcript
ENSG00000131484.4	0.679789	0.23723	1.12562	0.210754	0.833079	1	0.04	0.06	0	0.06	0	0.11	0	0.04	0	0.01	0.05	0.02	0	0.17	0	0	0	0	0	0	0.02	RP11-798G7.5	chr17	lncRNA	--
ENSG00000131548.7	0.0526465	-0.316071	3.05092	-0.103598	0.917488	1	0.04	0	0	0	0	0	0	0	0	0	0	0	0	0	0	0	0	0	0	0	0	TTTY6B	chrY	lncRNA	testis-specific transcript, Y-linked 6B
ENSG00000132204.14	5.53572	-1.69808	1.01897	-1.66648	0.0956183	0.272278	0.01	0.01	0.01	0	0.01	0	0	0	0.02	0	0.02	0	0.02	0.01	0	0	0	0	0.11	0.01	0.04	LINC00470	chr18	lncRNA	long intergenic non-protein coding RNA 470
ENSG00000132832.10	0.472062	1.27071	1.38931	0.914631	0.360386	1	0	0.02	0	0	0.04	0.02	0.04	0	0	0.01	0.01	0	0.02	0	0	0	0	0	0	0	0	RP11-445H22.5	chr20	lncRNA	--
ENSG00000136315.4	80.2597	0.183823	0.416479	0.441373	0.658943	0.820745	5.9	3.43	4.26	2.43	1.67	2.35	1.61	2.93	18.04	4.31	5.26	6.25	3.45	2.6	5.39	4.15	3.01	2.17	3.85	5.86	8.18	RP11-84C10.2	chr14	lncRNA	--
ENSG00000145063.15	2.4283	-0.139376	0.544102	-0.256158	0.797829	1	0	0.01	0	0.01	0.01	0.03	0.02	0.01	0.01	0.01	0.01	0.01	0	0.02	0	0.02	0.01	0.03	0.01	0.01	0.01	AC062028.1	chr2	lncRNA	--
ENSG00000146521.10	0.165659	-0.987306	3.04935	-0.323776	0.746107	1	0	0	0	0	0	0	0	0	0	0	0	0	0	0	0	0	0	0	0	0.02	0	LINC01558	chr6	lncRNA	long intergenic non-protein coding RNA 1558
ENSG00000146666.5	0.717186	1.14309	0.976643	1.17043	0.241828	1	0.02	0	0	0.03	0.05	0	0	0.03	0.01	0.03	0.02	0.01	0	0.02	0	0	0	0.02	0	0.02	0	LINC00525	chr7	lncRNA	long intergenic non-protein coding RNA 525
ENSG00000147753.9	0.0925139	-0.636665	3.05092	-0.20868	0.834698	1	0	0	0	0	0	0	0	0	0.01	0	0	0	0	0	0.02	0	0	0	0	0	0	TTTY7	chrY	lncRNA	testis-specific transcript, Y-linked 7
ENSG00000149443.7	0.0897333	-1.17654	3.0496	-0.385802	0.699643	1	0	0	0	0	0	0	0	0	0	0	0	0	0	0	0	0	0	0	0.03	0	0.02	SCP2D1-AS1	chr20	lncRNA	SCP2D1 antisense RNA 1
ENSG00000149656.8	2.34607	-0.117646	0.613584	-0.191736	0.847949	1	0.04	0	0.08	0.02	0	0.06	0.04	0.04	0.03	0.01	0.03	0.05	0.03	0.03	0.06	0	0.11	0.04	0	0.04	0.01	LINC00266-1	chr20	lncRNA	long intergenic non-protein coding RNA 266-1
ENSG00000151303.11	0.0608495	-0.877112	3.05092	-0.287491	0.773736	1	0	0	0	0	0	0	0	0	0	0	0	0	0	0	0	0	0	0.01	0	0	0	RP11-96C23.13	chr10	lncRNA	--
ENSG00000152931.9	0.238725	-1.08462	2.50286	-0.433353	0.664758	1	0	0	0	0	0	0	0	0	0	0	0	0	0	0	0	0	0	0	0	0	0	PART1	chr5	lncRNA	prostate androgen-regulated transcript 1
ENSG00000153363.13	170.764	-0.0156366	0.149081	-0.104887	0.916466	0.96227	0.34	0.53	0.58	0.54	0.7	0.48	0.66	0.51	0.28	0.43	0.6	0.74	0.47	0.45	0.58	0.31	0.4	0.47	0.43	0.61	0.69	LINC00467	chr1	lncRNA	long intergenic non-protein coding RNA 467
ENSG00000157306.14	978.588	-0.567725	0.189089	-3.00242	0.00267844	0.0364979	2.37	3.12	3.6	2.95	2.66	3.14	2.97	3.05	5.49	3.24	2.84	4.35	4.02	4.23	5.33	5.48	3.49	5.37	4.79	4.03	4.38	ZFHX2-AS1	chr14	lncRNA	ZFHX2 antisense RNA 1
ENSG00000161149.12	24.3909	-0.610344	0.375618	-1.6249	0.104183	0.286598	0.03	0.35	0.28	0.13	0.11	0.24	0.11	0.14	0.37	0.2	0.12	0.25	0.16	0.34	0.14	0.53	0.13	0.41	0.14	0.26	0.34	TUBA3FP	chr22	lncRNA	tubulin alpha 3f pseudogene
ENSG00000162888.4	8.40861	0.343045	0.3661	0.937025	0.348746	0.582337	0.09	0.21	0.08	0.17	0.11	0.07	0.06	0.1	0.03	0.08	0.12	0.04	0.08	0.08	0.07	0	0.16	0.05	0.1	0.07	0.03	C1orf147	chr1	lncRNA	chromosome 1 open reading frame 147
ENSG00000162913.10	42.9883	-0.142823	0.257593	-0.554451	0.57927	0.764872	0.1	0.32	0.26	0.24	0.22	0.34	0.29	0.37	0.13	0.21	0.14	0.15	0.13	0.27	0.37	0.17	0.35	0.36	0.22	0.13	0.1	OBSCN-AS1	chr1	lncRNA	OBSCN antisense RNA 1
ENSG00000162947.5	0.0525648	-0.316071	3.05092	-0.103598	0.917488	1	0	0	0	0	0	0	0.01	0	0	0	0	0	0	0	0	0	0	0	0	0	0	LINC01931	chr2	lncRNA	long intergenic non-protein coding RNA 1931
ENSG00000163081.4	1.09931	-1.79068	0.913092	-1.96112	0.0498649	1	0	0.02	0	0	0	0	0	0	0.01	0	0.01	0.02	0.04	0	0.04	0	0.01	0.01	0.03	0.03	0.02	CCDC140	chr2	lncRNA	CCDC140 long non-coding RNA
ENSG00000163364.10	0.0588572	0.105234	3.04903	0.0345141	0.972467	1	0	0	0	0	0	0	0	0	0	0	0	0.01	0	0	0	0	0	0	0	0	0	LINC01116	chr2	lncRNA	long intergenic non-protein coding RNA 1116
ENSG00000163597.15	2601.54	-0.186124	0.134228	-1.38663	0.165556	0.379191	8.84	9.67	12.06	9.8	8.26	8.62	7.45	12.56	10.68	9.75	8.51	9.62	8.99	10.01	12.95	8.8	9.89	9.6	9.13	12.79	10.1	SNHG16	chr17	lncRNA	small nucleolar RNA host gene 16
ENSG00000163915.7	0.123008	-1.22775	3.04935	-0.402628	0.687222	1	0	0	0	0	0	0	0	0	0	0	0	0	0	0	0	0	0	0	0.01	0	0	IGF2BP2-AS1	chr3	lncRNA	IGF2BP2 antisense RNA 1
ENSG00000164385.9	0.32428	-1.46826	2.02444	-0.725268	0.468288	1	0	0	0	0	0	0	0.01	0	0	0	0	0	0	0	0	0	0	0	0.02	0.01	0	LINC01600	chr6	lncRNA	long intergenic non-protein coding RNA 1600
ENSG00000164621.5	2.82703	-1.0795	0.640249	-1.68607	0.0917829	1	0	0.05	0.02	0.03	0.06	0	0	0.01	0.03	0.02	0.01	0.04	0.07	0	0.09	0.06	0	0.09	0.01	0.05	0.03	SMAD5-AS1	chr5	lncRNA	SMAD5 antisense RNA 1
ENSG00000165511.6	32.8259	0.0525354	0.254408	0.206501	0.8364	0.923195	0.18	0.27	0.09	0.25	0.15	0.3	0.33	0.22	0.13	0.24	0.18	0.49	0.32	0.3	0.11	0.08	0.16	0.33	0.26	0.2	0.16	ZNF22-AS1	chr10	lncRNA	ZNF22 antisense RNA 1
ENSG00000166770.11	80.8993	-0.452652	0.313105	-1.44568	0.148266	0.355364	0.06	0.35	0.15	0.11	0.07	0.14	0.12	0.07	0.03	0.08	0.11	0.23	0.1	0.18	0.25	0.12	0.08	0.11	0.13	0.15	0.26	ZNF667-AS1	chr19	lncRNA	ZNF667 antisense RNA 1 (head to head)
ENSG00000166917.11	0.172349	-0.551701	2.24026	-0.246266	0.805476	1	0	0	0	0	0	0	0	0	0.01	0.01	0	0	0	0.02	0	0	0.02	0	0	0	0	MIR202HG	chr10	lncRNA	MIR202 host gene
ENSG00000167046.4	3.51125	0.176876	0.447439	0.395307	0.692616	0.842401	0.04	0.02	0.06	0.05	0.01	0.03	0.03	0.03	0.05	0.03	0.06	0.06	0.06	0.02	0.06	0.02	0.03	0.04	0	0.04	0.04	RP11-93B14.6	chr20	lncRNA	--
ENSG00000167912.6	145.836	0.361725	0.199585	1.81239	0.0699267	0.225366	0.46	1.02	1.19	1.37	0.88	1.16	1.2	0.85	0.36	0.77	0.61	1.11	0.8	0.82	0.45	0.24	0.77	0.75	0.46	0.61	0.95	RP11-25K19.1	chr8	lncRNA	--
ENSG00000167920.10	106.781	-0.202312	0.234689	-0.862039	0.388666	0.617806	0.42	1.23	0.48	1.07	0.94	1.04	0.83	0.6	0.18	0.57	0.51	0.87	0.87	0.8	0.92	0.28	0.44	0.89	0.98	0.82	0.81	TMEM99	chr17	lncRNA	--
ENSG00000168746.8	0.647464	-1.19295	1.12262	-1.06264	0.287944	1	0.02	0	0	0	0	0	0	0.01	0.01	0	0	0.01	0.01	0.01	0.05	0	0	0.02	0	0	0.01	LINC01620	chr20	lncRNA	long intergenic non-protein coding RNA 1620
ENSG00000170161.7	61.2235	-0.0600051	0.239996	-0.250025	0.802568	0.903928	0.58	0.54	0.34	0.63	0.44	0.58	0.67	0.15	0.48	0.25	0.42	0.58	0.52	0.4	0.24	0.34	0.29	0.57	0.64	0.42	0.64	RP11-262H14.4	chr9	lncRNA	--
ENSG00000170919.16	783.064	-0.159099	0.114678	-1.38735	0.165336	0.378834	0.67	1.34	1.18	1.13	0.87	1.34	1.26	1.32	0.79	1.09	0.99	1.32	1.13	1.24	0.99	1.24	1.03	1.23	1.06	1.02	1.18	TPT1-AS1	chr13	lncRNA	TPT1 antisense RNA 1
ENSG00000170983.4	0.0318641	-0.316071	3.05092	-0.103598	0.917488	1	0	0	0	0	0	0	0	0	0	0	0	0	0	0	0	0	0	0	0	0	0	LINC00208	chr8	lncRNA	long intergenic non-protein coding RNA 208
ENSG00000171889.5	2.69421	0.209019	0.542854	0.385038	0.700209	1	0.01	0.01	0.01	0.03	0.02	0.01	0.02	0.03	0.02	0.03	0.05	0.01	0.02	0.01	0.03	0	0.05	0.04	0	0.02	0.01	MIR31HG	chr9	lncRNA	MIR31 host gene
ENSG00000172460.17	256.355	-0.217156	0.294328	-0.737803	0.460634	0.678908	0.87	1.89	3	2.24	1.24	2.23	1.27	1.27	0.88	1.16	0.61	3.1	1.63	2.97	1.67	1.18	2.21	1.03	0.57	1.11	3.33	PRSS30P	chr16	lncRNA	serine protease 30, pseudogene
ENSG00000172965.17	1759.26	-0.461375	0.21057	-2.19107	0.0284465	0.131306	0.74	0.83	1.11	0.95	0.97	0.74	0.82	0.79	1.02	1.36	0.64	1.2	1.02	0.74	1.03	1.73	0.89	1.08	1.07	1.12	1.77	MIR4435-2HG	chr2	lncRNA	MIR4435-2 host gene
ENSG00000173077.16	3.79685	0.0692307	0.468198	0.147866	0.882448	0.945874	0.02	0	0	0	0.03	0	0.02	0.01	0.01	0.01	0.01	0.01	0.01	0	0.01	0.02	0	0.02	0.02	0.01	0.01	DELEC1	chr9	lncRNA	deleted in esophageal cancer 1
ENSG00000173811.11	1.59691	-0.822565	0.760827	-1.08115	0.279632	1	0	0.03	0.01	0.03	0.01	0	0.02	0.01	0	0.01	0.01	0.01	0.03	0.01	0.01	0.04	0.03	0	0.02	0	0	CCDC13-AS1	chr3	lncRNA	CCDC13 antisense RNA 1
ENSG00000173862.3	3.88192	-0.334428	0.465449	-0.718507	0.472445	0.687578	0.08	0.03	0.03	0.09	0.03	0.06	0.08	0.14	0	0.09	0.09	0.13	0.09	0.07	0.03	0.06	0.08	0.12	0.1	0.14	0.09	RP11-89N17.1	chr7	lncRNA	--
ENSG00000174171.6	784.048	-0.00714891	0.284316	-0.0251443	0.97994	0.992114	3.51	1.72	1.23	3.74	1.49	2.97	2.85	3.95	2.4	1.31	0.85	3.7	2.39	1.48	2.98	1.55	4.36	3.82	1.09	1.71	1.59	RP11-23P13.6	chr15	lncRNA	--
ENSG00000174365.20	460.751	-0.2443	0.0935846	-2.61047	0.00904178	0.0695092	1.72	2.1	2.29	1.86	1.94	2.01	2.18	2.5	1.83	1.73	1.83	2.09	2.07	2.08	2.74	2.03	2.46	2.34	2	2.16	1.97	SNHG11	chr20	lncRNA	small nucleolar RNA host gene 11
ENSG00000174403.16	2.41855	0.636346	0.650679	0.977972	0.328088	1	0.01	0.02	0.04	0.03	0.03	0.01	0.01	0.04	0	0.02	0	0.02	0.01	0.01	0.02	0	0.01	0	0	0.03	0.03	MIR1-1HG-AS1	chr20	lncRNA	MIR1-1HG antisense RNA 1
ENSG00000174680.10	9.62017	-0.340572	0.366317	-0.929718	0.352517	0.585628	0.02	0.03	0.02	0.05	0.07	0.04	0.06	0.02	0.03	0.03	0.05	0.06	0.1	0.02	0.05	0.02	0.04	0.05	0.11	0.01	0.03	GRIK1-AS1	chr21	lncRNA	GRIK1 antisense RNA 1
ENSG00000175061.18	9298.34	-0.218857	0.0960733	-2.27803	0.022725	0.115695	20.03	30.16	32.01	29	26.89	25.7	26.72	30.97	22.99	19.61	21.97	24.77	27.32	29.49	30.65	26.19	29.38	31.46	25.99	24.5	24.4	SNHG29	chr17	lncRNA	small nucleolar RNA host gene 29
ENSG00000175147.13	1.23637	0.489034	0.985654	0.496152	0.619787	1	0	0	0	0	0	0	0	0	0	0	0	0.01	0	0	0	0	0	0	0	0	0	TMEM51-AS1	chr1	lncRNA	TMEM51 antisense RNA 1
ENSG00000175170.16	5.8033	0.626207	0.452313	1.38445	0.166219	0.379962	0.02	0.05	0.01	0.03	0.01	0.02	0.03	0.03	0.01	0.02	0.01	0.01	0.04	0.01	0.01	0.01	0.01	0.01	0.01	0	0	FAM182B	chr20	lncRNA	family with sequence similarity 182 member B
ENSG00000175604.2	0.491707	0.527061	1.23099	0.42816	0.668535	1	0	0	0	0	0	0.03	0	0.01	0.02	0	0.01	0.01	0	0	0.03	0	0	0	0	0	0.01	RP11-276H1.3	chr16	lncRNA	--
ENSG00000175611.12	399.351	-0.22206	0.257952	-0.860858	0.389317	0.618261	1.59	1.22	2.19	0.92	0.92	1.17	2.82	0.79	0.84	0.76	0.74	0.59	1.38	0.87	1.13	1.1	1.73	2.05	0.95	0.71	1.68	LINC00476	chr9	lncRNA	long intergenic non-protein coding RNA 476
ENSG00000175728.4	0.018247	-0.316071	3.05092	-0.103598	0.917488	1	0	0	0	0	0	0	0	0	0	0	0	0	0	0	0	0	0	0	0	0	0	LINC02873	chr11	lncRNA	long intergenic non-protein coding RNA 2873
ENSG00000175746.6	58.0985	-0.153633	0.389907	-0.394025	0.693562	0.843168	0.17	0.39	0.35	0.39	0.56	0.58	0.7	0.31	0.16	0.57	0.04	0.54	0.9	0.15	0.25	0.47	0.16	0.63	0.11	0.33	0.54	C15orf54	chr15	lncRNA	--
ENSG00000175772.11	0.938944	-1.3933	0.907202	-1.53582	0.124581	1	0	0	0	0	0	0.01	0	0.01	0	0.01	0	0	0	0	0	0.01	0.01	0.01	0.01	0.03	0.02	LINC01106	chr2	lncRNA	long intergenic non-protein coding RNA 1106
ENSG00000175773.13	17.0071	-0.555574	0.298523	-1.86108	0.0627334	0.211062	0.05	0.21	0.17	0.12	0.1	0.06	0.1	0.11	0.14	0.11	0.05	0.16	0.15	0.11	0.07	0.1	0.1	0.27	0.12	0.29	0.2	ZBTB44-DT	chr11	lncRNA	ZBTB44 divergent transcript
ENSG00000175779.4	30.7332	0.132204	0.287582	0.459711	0.645724	0.811189	0.06	0.08	0.08	0.15	0.12	0.13	0.07	0.09	0.03	0.1	0.05	0.04	0.02	0.06	0.08	0.07	0.07	0.09	0.07	0.05	0.09	LINC02694	chr15	lncRNA	long intergenic non-protein coding RNA 2694
ENSG00000176124.15	214.322	0.150993	0.107165	1.40897	0.158844	0.370041	0.15	0.23	0.21	0.19	0.22	0.28	0.24	0.2	0.11	0.17	0.2	0.24	0.2	0.19	0.14	0.09	0.18	0.2	0.16	0.16	0.19	DLEU1	chr13	lncRNA	deleted in lymphocytic leukemia 1
ENSG00000176236.6	3.16244	0.101775	0.662447	0.153635	0.877898	0.943435	0.02	0	0.1	0.04	0.03	0.02	0.02	0.1	0	0.02	0.06	0.1	0.09	0.08	0.05	0	0	0	0.03	0.05	0.03	RPP38-DT	chr10	lncRNA	RPP38 divergent transcript
ENSG00000176320.2	0.166363	0.250718	3.04764	0.0822664	0.934435	1	0.02	0	0	0	0.01	0	0	0	0	0	0	0	0	0	0	0	0	0	0	0	0	RP11-404O13.5	chr1	lncRNA	--
ENSG00000176349.11	0.857178	-3.08798	1.2708	-2.42995	0.0151009	1	0	0	0	0	0	0	0.01	0	0	0	0	0	0.04	0.01	0	0	0	0.01	0.01	0.01	0	AC110781.3	chr7	lncRNA	--
ENSG00000176593.8	139.175	0.161472	0.181581	0.889254	0.373867	0.605432	0.26	0.56	0.25	0.23	0.29	0.46	0.37	0.47	0.15	0.25	0.42	0.42	0.33	0.25	0.34	0.24	0.26	0.3	0.25	0.39	0.17	CTD-2368P22.1	chr19	lncRNA	--
ENSG00000176659.9	108.458	0.348739	0.173632	2.00849	0.0445913	0.170758	0.79	0.66	0.83	0.99	0.74	0.76	0.92	0.56	0.53	0.55	1.03	0.73	0.82	0.62	0.42	0.18	0.57	0.44	0.44	0.85	0.65	C20orf197	chr20	lncRNA	--
ENSG00000176728.10	54.8934	0.0136032	1.21816	0.011167	0.99109	0.996256	0.05	0.08	0.1	0.08	0.07	0	0	0.09	0.07	0	0.07	0	0.07	0	0.13	0	0	0	0.09	0.06	0.08	TTTY14	chrY	lncRNA	testis-specific transcript, Y-linked 14
ENSG00000176753.5	2.58136	-0.555283	0.749808	-0.740567	0.458956	1	0.01	0.01	0.11	0	0.02	0	0	0.02	0	0.03	0.01	0.02	0.03	0.01	0.01	0.06	0.06	0	0.02	0.04	0	C15orf56	chr15	lncRNA	--
ENSG00000176754.13	0.218306	-0.728421	2.51716	-0.289383	0.772289	1	0.01	0	0	0	0	0	0	0	0	0	0.01	0	0	0	0	0	0	0	0	0.03	0	LINC00303	chr1	lncRNA	long intergenic non-protein coding RNA 303
ENSG00000176868.3	149.623	-0.829809	0.193674	-4.28457	1.83093e-05	0.00282305	1.03	0.96	1.2	0.97	0.85	0.79	0.57	0.9	1.02	0.82	0.43	0.88	2.01	1.75	1.12	1.53	1.59	1.75	1.43	1.04	0.85	RP11-334J6.7	chr9	lncRNA	--
ENSG00000176912.5	5.48131	-0.279783	0.630658	-0.443636	0.657306	0.819833	0.02	0.01	0	0.07	0.07	0.05	0.07	0.01	0.01	0.03	0.01	0.17	0.08	0.03	0.03	0	0	0.08	0.11	0.02	0.08	TYMSOS	chr18	lncRNA	TYMS opposite strand RNA
ENSG00000176984.6	0.105293	-0.0576699	3.05019	-0.018907	0.984915	1	0.02	0	0	0	0	0	0	0	0	0	0	0	0	0	0	0	0	0	0	0	0	AP000679.2	chr11	lncRNA	--
ENSG00000177112.8	24.9468	-0.256945	0.428552	-0.599566	0.548796	0.742802	0.3	0.14	0.24	0.18	0.16	0.43	0.17	0.26	0.56	0.93	0.23	0.31	0.26	0.06	0.35	0.22	0.25	0.48	0.29	1.27	0.32	IRAG1-AS1	chr11	lncRNA	IRAG1 antisense RNA 1
ENSG00000177133.12	1.03441	-0.195649	0.9232	-0.211925	0.832165	1	0	0	0.01	0.01	0	0.01	0	0.01	0	0.01	0	0	0.02	0	0	0.01	0	0	0.01	0	0	PRDM16-DT	chr1	lncRNA	PRDM16 divergent transcript
ENSG00000177234.7	0.0282292	-0.877112	3.05092	-0.287491	0.773736	1	0	0	0	0	0	0	0	0	0	0	0	0	0	0	0	0	0	0	0	0	0.01	LINC01561	chr10	lncRNA	long intergenic non-protein coding RNA 1561
ENSG00000177335.11	104.444	-0.30788	0.441069	-0.698031	0.485158	0.697755	0.59	0.53	0.41	0.33	0.98	0.64	1.07	0.77	0.16	0.11	0.4	0.11	0.51	0.13	0.9	1.41	0.25	0.63	0.37	0.13	0.36	C8orf31	chr8	lncRNA	--
ENSG00000177337.8	234.367	-0.159383	0.169992	-0.937592	0.348454	0.582016	1.3	3.02	2.15	1.96	2.02	2.48	2.41	1.88	2.09	2.99	1.63	3.1	1.66	2.28	1.6	1.88	2.5	2.77	1.87	3.64	2.76	DLGAP1-AS1	chr18	lncRNA	DLGAP1 antisense RNA 1
ENSG00000177338.14	11.9124	-0.864645	0.423376	-2.04226	0.0411253	0.162888	0.09	0.08	0.06	0.12	0.1	0.1	0.03	0.08	0.12	0.1	0.02	0.05	0.21	0.18	0.06	0.1	0.34	0.2	0	0.11	0.06	LINC00469	chr17	lncRNA	long intergenic non-protein coding RNA 469
ENSG00000177340.5	4.58863	-0.260248	0.459575	-0.56628	0.571204	0.759228	0.06	0.02	0.04	0.17	0.06	0	0.07	0.07	0.04	0.08	0.04	0.06	0.13	0.02	0.11	0.07	0.05	0.09	0.1	0	0.04	FLJ13224	chr12	lncRNA	--
ENSG00000177369.9	53.8087	-0.0750811	0.287499	-0.261153	0.793975	0.899391	0.28	0.21	0.17	0.15	0.14	0.15	0.16	0.43	0.23	0.09	0.22	0.14	0.3	0.14	0.3	0.13	0.38	0.19	0.14	0.09	0.12	FLJ40194	chr17	lncRNA	--
ENSG00000177406.5	632.716	0.175907	0.156521	1.12385	0.261076	0.493128	2.61	3.76	2.5	4.34	3.11	3	3.17	4.81	2.52	2.59	2.67	4.28	2.76	1.88	3.19	1.89	2.18	1.96	3.28	4.08	2.81	NINJ2-AS1	chr12	lncRNA	NINJ2 antisense RNA 1
ENSG00000177410.13	6413.05	-0.416676	0.0992441	-4.19849	2.68699e-05	0.00363533	15.74	15.69	18.78	13.55	14.35	14.74	13.42	15.52	9.41	15.01	12.52	14.17	17.26	19.46	16.56	16.83	16.96	16.63	17.93	21.36	16.29	ZFAS1	chr20	lncRNA	ZNFX1 antisense RNA 1
ENSG00000177553.6	0.0994504	0.415672	3.0459	0.13647	0.89145	1	0	0	0	0	0	0	0	0	0.02	0	0	0	0	0	0	0	0	0	0	0	0	C1orf167-AS1	chr1	lncRNA	C1orf167 antisense RNA 1
ENSG00000177640.16	1.69301	0.0715319	0.846143	0.0845388	0.932628	1	0.01	0	0	0	0	0	0.01	0	0	0	0	0	0	0.01	0	0	0	0.01	0	0.01	0	CASC2	chr10	lncRNA	cancer susceptibility 2
ENSG00000177699.4	1.8596	0.298595	0.701591	0.425597	0.670402	1	0.01	0.05	0.01	0.02	0	0	0.04	0.01	0.01	0.03	0.04	0.05	0	0	0	0.04	0.04	0	0.01	0.03	0.03	RP11-16K12.1	chr15	lncRNA	--
ENSG00000177725.6	0.0948929	0.385959	3.0462	0.126702	0.899176	1	0	0	0	0	0	0	0	0	0.01	0	0	0	0	0	0	0	0	0	0	0	0	CTD-2530N21.5	chr8	lncRNA	--
ENSG00000177738.4	129.723	0.300853	0.120863	2.48921	0.0128029	0.0842164	0.54	0.85	0.59	0.61	0.64	1.02	0.97	0.69	0.54	0.64	0.74	0.65	0.56	0.45	0.35	0.33	0.64	0.59	0.64	0.69	0.52	CTD-2201E18.3	chr5	lncRNA	--
ENSG00000177757.2	2.61885	0.83346	0.735484	1.13321	0.257125	1	0.03	0.03	0.1	0.03	0	0	0.01	0.06	0.06	0.02	0.03	0.03	0	0	0.07	0	0.07	0.01	0	0.01	0.01	FAM87B	chr1	lncRNA	family with sequence similarity 87 member B
ENSG00000177788.6	26.8737	0.240873	0.245979	0.97924	0.327461	0.561321	0.07	0.04	0.05	0.07	0.07	0.1	0.11	0.09	0.05	0.07	0.11	0.08	0.07	0.03	0.12	0.02	0.04	0.08	0.04	0.09	0.06	RP5-1061H20.4	chr1	lncRNA	--
ENSG00000177800.2	0.0876365	-0.0576701	3.05019	-0.0189071	0.984915	1	0	0	0.01	0	0	0	0	0	0	0	0	0	0	0	0	0	0	0	0	0	0	TMEM78	chr1	lncRNA	transmembrane protein 78
ENSG00000177993.3	1.889	-0.0829426	0.785437	-0.1056	0.915899	1	0.01	0.04	0.05	0	0.03	0	0.01	0.01	0.02	0.02	0.03	0	0.01	0	0	0.02	0.01	0	0	0.03	0.08	ZNRF3-AS1	chr22	lncRNA	ZNRF3 antisense RNA 1
ENSG00000178107.2	0.141146	-1.64394	3.04754	-0.539432	0.589589	1	0	0	0	0	0	0	0	0	0	0	0	0	0	0	0	0	0	0	0	0	0.16	RP11-998D10.4	chr14	lncRNA	--
ENSG00000178412.4	0.173325	-0.110843	2.21921	-0.049947	0.960165	1	0	0.03	0	0	0	0.03	0	0.01	0	0	0	0	0	0	0	0	0	0	0	0	0.01	RP11-567M16.3	chr18	lncRNA	--
ENSG00000178722.13	2.84157	0.435035	0.836187	0.52026	0.602882	1	0	0	0	0.01	0.01	0	0	0	0	0	0	0.01	0.01	0	0	0	0	0	0	0	0	C5orf64	chr5	lncRNA	chromosome 5 putative open reading frame 64
ENSG00000178734.5	0.368929	0.0418843	1.52624	0.0274428	0.978107	1	0	0	0	0.03	0.02	0.03	0	0.01	0.01	0	0	0	0	0	0.05	0	0	0	0	0	0	LMO7DN	chr13	lncRNA	LMO7 downstream neighbor
ENSG00000178803.12	22.4428	-0.367518	0.6472	-0.567859	0.570131	0.758491	0.4	0.06	0.24	0.05	0.05	0.02	0.01	0.04	0.05	0.25	0.01	0.02	0.12	0.14	0.05	0.06	0.02	0.08	0.05	0.58	0.06	ADORA2A-AS1	chr22	lncRNA	ADORA2A antisense RNA 1
ENSG00000178977.3	378.098	0.306574	0.215906	1.41995	0.155624	0.365446	2.35	4.9	3.19	4.79	6.72	6.22	5.56	2.38	2.17	5.35	3.56	4.48	3.49	3.86	2.49	1.13	1.99	3.75	3.38	3.57	5.19	LINC00324	chr17	lncRNA	long intergenic non-protein coding RNA 324
ENSG00000179066.8	0.127352	-0.669857	2.87656	-0.232868	0.815864	1	0.01	0	0	0	0	0	0	0	0	0	0	0	0	0	0	0	0	0	0	0	0.01	CTD-2527I21.15	chr19	lncRNA	--
ENSG00000179082.3	19.2832	-0.531614	0.266699	-1.99332	0.0462268	0.174254	0.08	0.1	0.06	0.06	0.14	0.09	0.13	0.11	0.07	0.13	0.23	0.1	0.27	0.1	0.17	0.1	0.13	0.07	0.22	0.17	0.13	C9orf106	chr9	lncRNA	--
ENSG00000179141.9	1.95604	-0.190292	0.838474	-0.22695	0.820463	1	0.06	0	0.04	0	0.01	0	0	0.02	0.02	0.01	0.01	0	0.05	0.02	0	0	0.04	0.01	0	0	0.03	MTUS2-AS1	chr13	lncRNA	MTUS2 antisense RNA 1
ENSG00000179253.3	1.06728	2.16631	1.26063	1.71843	0.0857175	1	0	0	0	0	0.04	0.04	0.08	0	0	0.01	0.04	0.01	0	0	0	0	0.01	0	0	0.01	0	RP11-429E11.3	chr20	lncRNA	--
ENSG00000179406.8	314.831	-0.147739	0.122848	-1.20261	0.229127	0.457341	0.4	0.69	0.52	0.69	0.51	0.72	0.76	0.69	0.3	0.48	0.46	0.52	0.82	0.56	0.7	0.4	0.51	0.49	0.52	0.65	0.48	LINC00174	chr7	lncRNA	long intergenic non-protein coding RNA 174
ENSG00000179428.2	3.95268	0.0182346	0.768633	0.0237235	0.981073	0.992505	0.05	0.02	0.06	0.05	0	0.09	0.2	0.01	0.01	0.04	0.01	0.25	0	0.07	0	0.12	0	0.1	0.07	0	0.12	IL6-AS1	chr7	lncRNA	IL6 antisense RNA 1
ENSG00000179447.2	0.0509606	-0.877112	3.05092	-0.287491	0.773736	1	0	0	0	0	0	0	0	0	0	0	0	0	0	0.01	0	0	0	0	0	0	0	SLC24A3-AS1	chr20	lncRNA	SLC24A3 antisense RNA 1
ENSG00000179523.5	345.004	0.0836173	0.101444	0.824271	0.409786	0.635515	1.44	2.78	2.18	2.35	2.43	2.58	2.98	2.61	1.22	1.87	1.95	2.37	2.17	2	2.1	1.3	1.85	1.91	1.65	2	2.24	EIF3J-DT	chr15	lncRNA	EIF3J divergent transcript
ENSG00000179577.4	0.0967789	-0.0576701	3.05019	-0.0189071	0.984915	1	0	0.02	0	0	0	0	0	0	0	0	0.01	0	0	0	0	0	0	0	0	0	0	KB-1552D7.2	chr8	lncRNA	--
ENSG00000179743.4	154.105	0.0951469	0.154542	0.615671	0.538112	0.734652	1.47	1.71	1.51	1.54	1.6	1.33	1.94	1.13	0.73	1.27	1.31	1.05	1.95	1.32	1.21	0.79	1.36	0.85	1.11	1.5	0.71	FLJ37453	chr1	lncRNA	--
ENSG00000179818.15	2113.95	-0.0565599	0.114158	-0.495452	0.620281	0.792406	1.78	1.5	1.35	1.25	1.39	1.25	1.25	1.31	1.12	1.39	1.4	1.12	1.48	1.81	1.1	1.01	1.57	1.11	1.25	1.44	1.06	PCBP1-AS1	chr2	lncRNA	PCBP1 antisense RNA 1
ENSG00000179840.5	50.8909	-0.135749	0.23083	-0.588092	0.556471	0.747535	0.41	0.47	0.49	0.41	0.52	0.37	0.49	0.45	0.66	0.82	0.73	0.81	0.75	0.47	0.41	0.65	0.3	0.53	0.81	0.8	0.51	PIK3CD-AS1	chr1	lncRNA	PIK3CD antisense RNA 1
ENSG00000179935.10	0.317625	0.863939	1.53808	0.561702	0.574319	1	0	0	0	0.01	0	0	0	0	0.01	0	0	0.01	0.01	0	0	0	0	0	0	0	0	LINC00652	chr20	lncRNA	long intergenic non-protein coding RNA 652
ENSG00000180066.10	32.4729	-0.547228	0.277657	-1.97088	0.048738	0.180154	0.22	0.31	0.32	0.39	0.33	0.27	0.24	0.38	0.12	0.34	0.24	0.26	0.24	0.37	0.84	0.45	0.66	0.26	0.22	0.21	0.17	LINC02870	chr10	lncRNA	long intergenic non-protein coding RNA 2870
ENSG00000180139.11	14.7073	-0.580768	0.258348	-2.24801	0.0245758	0.121105	0.07	0.08	0.1	0.07	0.07	0.08	0.11	0.08	0.07	0.11	0.04	0.07	0.13	0.2	0.07	0.15	0.08	0.07	0.15	0.1	0.08	ACTA2-AS1	chr10	lncRNA	ACTA2 antisense RNA 1
ENSG00000180422.3	5.95292	0.191421	0.793591	0.241208	0.809394	0.908401	0.13	0.02	0.08	0.02	0	0.01	0.05	0.03	0.02	0	0.04	0	0.05	0.12	0.01	0	0.01	0.04	0.01	0.01	0	LINC00304	chr16	lncRNA	long intergenic non-protein coding RNA 304
ENSG00000180458.2	1.99558	-0.358194	0.728507	-0.491682	0.622944	1	0	0.05	0.03	0	0.03	0.01	0.02	0	0	0.01	0	0.01	0.03	0.03	0.02	0	0.02	0.01	0.01	0.02	0	CTD-3064H18.4	chr19	lncRNA	--
ENSG00000180525.14	0.344496	-1.94585	2.31756	-0.839609	0.401128	1	0	0	0	0	0	0	0	0	0	0	0	0	0	0	0	0.01	0	0	0	0	0	DIP2C-AS1	chr10	lncRNA	DIP2C antisense RNA 1
ENSG00000180539.8	1120.22	-0.0135881	0.213628	-0.0636065	0.949284	0.977586	2.67	4.46	2.13	4.25	4.05	3.89	4.94	4	6.15	4.89	5.62	9.6	3.58	3.54	5.1	4.13	4.01	4.53	5.05	4.38	5.39	C9orf139	chr9	lncRNA	--
ENSG00000180712.4	12.2021	-0.52023	0.364156	-1.42859	0.153122	0.362241	0.08	0.05	0.05	0.06	0.08	0.01	0.05	0.05	0.12	0.15	0.08	0.12	0.12	0.08	0.09	0.11	0.04	0.18	0.17	0.12	0.07	LINC02363	chr4	lncRNA	long intergenic non-protein coding RNA 2363
ENSG00000180769.10	21.0481	-0.129159	0.326306	-0.395822	0.692236	0.842296	0.07	0.05	0.04	0.04	0.05	0.02	0.01	0.04	0.05	0.07	0.07	0.03	0.05	0.03	0.04	0.03	0.03	0.03	0.08	0.11	0.04	WDFY3-AS2	chr4	lncRNA	WDFY3 antisense RNA 2
ENSG00000180846.8	2.46489	-3.71735	0.92408	-4.02275	5.75223e-05	1	0.02	0	0	0	0	0.02	0	0.02	0	0.01	0.01	0	0.24	0.07	0.1	0.05	0	0.1	0.15	0	0	CSNK1G2-AS1	chr19	lncRNA	CSNK1G2 antisense RNA 1
ENSG00000180869.4	0.235687	-1.34192	2.47987	-0.541124	0.588422	1	0.01	0	0	0	0	0	0	0	0	0	0	0	0	0	0	0	0.01	0	0.02	0	0	LINC01555	chr1	lncRNA	long intergenic non-protein coding RNA 1555
ENSG00000181097.5	55.2733	-0.59517	0.254287	-2.34055	0.0192555	0.105064	0.24	0.54	0.64	0.37	0.4	0.48	0.35	0.73	0.74	0.38	0.39	0.53	0.5	0.38	0.49	0.83	0.63	0.57	0.61	0.98	1.1	LINC02878	chr8	lncRNA	long intergenic non-protein coding RNA 2878
ENSG00000181577.16	1.61232	-0.571861	0.979875	-0.583606	0.559486	1	0.03	0.01	0.01	0	0	0.01	0	0	0	0.01	0	0	0	0	0	0	0	0.01	0.02	0	0.02	C6orf223	chr6	lncRNA	chromosome 6 open reading frame 223
ENSG00000181798.3	3.20576	-0.570558	0.588828	-0.968972	0.332559	0.566165	0.03	0.07	0.09	0.1	0.13	0.02	0.02	0.02	0.01	0.01	0.01	0.04	0.06	0.07	0.04	0.08	0.02	0.1	0.08	0.07	0	LINC00471	chr2	lncRNA	long intergenic non-protein coding RNA 471
ENSG00000181800.6	0.76023	-1.35407	0.990797	-1.36664	0.171737	1	0.01	0	0	0	0	0	0	0.01	0.01	0	0.01	0	0.01	0.02	0.01	0	0.01	0.01	0.02	0.01	0	CELF2-AS1	chr10	lncRNA	CELF2 antisense RNA 1
ENSG00000181908.5	81.4116	0.0865793	0.242525	0.35699	0.721099	0.858982	0.45	0.63	0.35	0.89	1.02	0.68	1.16	0.53	0.32	0.67	1.07	1.56	0.94	0.66	0.72	0.32	0.46	0.51	0.66	0.98	0.8	LINC02724	chr11	lncRNA	long intergenic non-protein coding RNA 2724
ENSG00000182057.5	49.4982	0.141069	0.199919	0.705628	0.480419	0.694394	0.1	0.23	0.18	0.24	0.32	0.31	0.16	0.19	0.11	0.14	0.1	0.19	0.1	0.17	0.17	0.13	0.16	0.17	0.12	0.19	0.17	OGFRP1	chr22	lncRNA	opioid growth factor receptor pseudogene 1
ENSG00000182165.18	535.176	-0.444826	0.169718	-2.62097	0.00876799	0.0682117	1.29	1.61	1.96	1.99	1.91	1.74	1.62	1.98	1.65	1.57	1.51	1.29	1.69	2.06	1.87	3.04	1.59	2.12	1.6	1.84	2.7	TP53TG1	chr7	lncRNA	TP53 target 1
ENSG00000182257.8	34.5515	-0.325205	0.176835	-1.83903	0.0659109	0.217297	0.17	0.26	0.25	0.32	0.27	0.2	0.27	0.25	0.13	0.3	0.18	0.28	0.31	0.29	0.23	0.18	0.19	0.37	0.37	0.2	0.31	PRR34	chr22	lncRNA	PRR34 long non-coding RNA
ENSG00000182352.8	0.0708935	-0.0861264	3.05036	-0.0282348	0.977475	1	0.01	0	0	0	0	0	0	0	0	0	0	0	0	0	0	0	0	0	0	0	0	C17orf77	chr17	lncRNA	--
ENSG00000182366.11	0.236724	-0.728358	2.46741	-0.295192	0.767847	1	0	0	0	0	0.01	0	0	0	0	0	0	0	0	0	0	0	0	0	0.01	0	0	FAM87A	chr8	lncRNA	family with sequence similarity 87 member A
ENSG00000182376.2	0.843141	-1.41727	1.16321	-1.21841	0.223068	1	0	0.01	0	0	0	0	0	0	0	0.01	0.02	0	0.04	0	0.02	0.02	0	0.01	0	0.01	0	RP5-1142A6.8	chr16	lncRNA	--
ENSG00000182586.9	13.847	0.10281	0.346506	0.296706	0.766691	0.884765	0.23	0.29	0.16	0.09	0.06	0.1	0.09	0.1	0.16	0.11	0.11	0.08	0.16	0.2	0.2	0	0.08	0.13	0.05	0.07	0.13	LINC00334	chr21	lncRNA	long intergenic non-protein coding RNA 334
ENSG00000182648.13	52.0017	-0.0547056	0.250455	-0.218425	0.827098	0.918487	0.04	0.13	0.08	0.1	0.12	0.08	0.07	0.05	0.04	0.06	0.07	0.12	0.09	0.09	0.04	0.02	0.05	0.1	0.11	0.14	0.06	LINC01006	chr7	lncRNA	long intergenic non-protein coding RNA 1006
ENSG00000182824.7	0.0447162	-0.0576699	3.05019	-0.018907	0.984915	1	0	0	0	0	0	0	0	0.01	0	0	0	0	0	0	0	0	0	0	0	0	0	FAM230E	chr22	lncRNA	family with sequence similarity 230 member E
ENSG00000182873.5	49.2644	-0.29263	0.195297	-1.49838	0.134034	0.334344	0.35	0.59	0.86	0.44	0.39	0.49	0.52	0.69	0.56	0.56	0.46	0.58	0.57	0.65	0.79	0.86	0.62	0.48	0.68	0.56	0.39	PRKCZ-AS1	chr1	lncRNA	PRKCZ antisense RNA 1
ENSG00000182912.6	5.14768	-1.23274	0.632064	-1.95034	0.0511359	0.185582	0.01	0.02	0.02	0.07	0.01	0.04	0.06	0.01	0	0.01	0.03	0.01	0.02	0.03	0.03	0.14	0.05	0.03	0	0.11	0	TSPEAR-AS2	chr21	lncRNA	TSPEAR antisense RNA 2
ENSG00000183154.1	20.6426	0.000336442	0.280598	0.00119901	0.999043	0.99947	0.19	0.12	0.12	0.23	0.19	0.23	0.25	0.18	0.14	0.17	0.44	0.28	0.28	0.22	0.34	0.02	0.17	0.24	0.27	0.15	0.13	RP11-863K10.7	chr8	lncRNA	--
ENSG00000183250.12	22.6017	0.2763	0.261246	1.05763	0.290226	0.523185	0.12	0.21	0.07	0.13	0.07	0.12	0.19	0.09	0.03	0.07	0.12	0.1	0.12	0.06	0.05	0.04	0.08	0.11	0.1	0.1	0.07	LINC01547	chr21	lncRNA	long intergenic non-protein coding RNA 1547
ENSG00000183308.6	29.0483	-1.56557	0.518721	-3.01813	0.00254337	0.0354618	0.15	0.23	0.58	0.23	0.09	0.21	0.17	0.17	1.07	0.51	0.14	0.22	0.31	0.59	0.82	2.87	0.11	0.72	0.84	0.73	0.68	AC005037.3	chr2	lncRNA	--
ENSG00000183470.9	0.0282292	-0.877112	3.05092	-0.287491	0.773736	1	0	0	0	0	0	0	0	0	0	0	0	0	0	0	0	0	0	0	0	0	0	FLJ40288	chr7	lncRNA	--
ENSG00000183562.3	0.265142	-0.812581	1.77919	-0.456713	0.647877	1	0	0	0	0	0	0	0.02	0.01	0	0	0.01	0	0.03	0.02	0	0	0	0	0	0	0	CTC-343N3.1	chr11	lncRNA	--
ENSG00000183784.7	65.9701	0.172691	0.26395	0.654256	0.512947	0.717782	0.58	0.46	0.34	0.55	0.58	0.39	0.41	0.35	0.18	0.66	0.84	0.43	0.51	0.28	0.3	0.16	0.39	0.31	0.42	0.97	0.31	DOCK8-AS1	chr9	lncRNA	DOCK8 antisense RNA 1
ENSG00000183822.3	6.49111	-0.618095	0.388507	-1.59095	0.111621	0.299429	0.23	0.13	0.07	0.1	0.05	0.07	0.07	0.04	0.05	0.13	0.1	0.06	0.14	0.15	0.14	0.06	0.16	0.11	0.19	0.23	0.04	NCF4-AS1	chr22	lncRNA	NCF4 antisense RNA 1
ENSG00000184068.2	47.1205	-0.480343	0.288504	-1.66495	0.0959237	0.272642	0.69	0.35	0.44	0.19	0.24	0.25	0.12	0.33	0.14	0.26	0.19	0.21	0.72	0.39	0.34	0.34	0.4	0.43	0.32	0.17	0.25	SREBF2-AS1	chr22	lncRNA	SREBF2 antisense RNA 1
ENSG00000184224.3	1.5538	-0.966022	0.641389	-1.50614	0.132031	1	0.01	0.04	0.01	0.01	0	0.01	0	0	0.01	0.02	0.01	0	0.01	0.03	0.01	0.01	0.02	0.01	0.03	0.01	0.01	C11orf72	chr11	lncRNA	--
ENSG00000184274.3	0.253754	-0.298644	2.07295	-0.144067	0.885448	1	0	0	0.01	0	0	0	0.01	0	0	0.01	0	0	0	0.02	0	0	0	0	0	0	0	LINC00315	chr21	lncRNA	long intergenic non-protein coding RNA 315
ENSG00000184385.2	20.5773	1.2115	0.875138	1.38435	0.16625	0.379962	0.01	0.78	0.24	0.35	0	0.18	0.22	0.32	0.24	0	0.45	0.54	0.02	0.11	0.03	0.38	0	0.04	0.21	0.08	0	UMODL1-AS1	chr21	lncRNA	UMODL1 antisense RNA 1
ENSG00000184441.4	228.743	-0.125212	0.134162	-0.933286	0.350673	0.584142	1.01	1.37	1.16	1	0.89	0.91	1.22	1.67	0.76	1.01	1.04	0.96	1.28	1.32	1.48	0.6	1.38	1.14	1.02	0.89	0.85	AP001062.7	chr21	lncRNA	--
ENSG00000184608.9	0.48054	0.709207	1.23485	0.574328	0.565746	1	0	0	0	0.01	0	0.03	0.01	0	0	0.01	0.01	0	0	0	0	0	0	0	0	0.03	0	FAM167A-AS1	chr8	lncRNA	FAM167A antisense RNA 1
ENSG00000185065.6	5.50791	-0.79101	0.439138	-1.80128	0.0716589	0.228652	0.01	0	0.04	0.09	0.08	0	0.03	0.04	0.03	0.05	0.03	0.08	0.11	0.01	0.05	0.11	0.04	0.07	0.07	0.08	0.06	AC000068.5	chr22	lncRNA	--
ENSG00000185168.5	129.719	-0.483285	0.242226	-1.99518	0.0460233	0.173838	1.02	1.55	0.47	0.6	0.93	1.23	1.48	0.73	6.79	1.15	1.43	1.38	1.25	1.41	1.33	2.4	1.22	1.05	0.72	1.07	1.62	LINC00482	chr17	lncRNA	long intergenic non-protein coding RNA 482
ENSG00000185186.10	0.124591	-0.406609	2.86494	-0.141926	0.887139	1	0.01	0	0	0	0	0	0	0	0	0	0	0	0.01	0	0	0	0	0	0	0	0	LINC00313	chr21	lncRNA	long intergenic non-protein coding RNA 313
ENSG00000185203.12	0.0526465	-0.316071	3.05092	-0.103598	0.917488	1	0.02	0	0	0	0	0	0	0	0	0	0	0	0	0	0	0	0	0	0	0	0	WASIR1	chrX	lncRNA	WASH and IL9R antisense RNA 1
ENSG00000185332.8	10.5013	0.0457037	0.470278	0.0971846	0.92258	0.965431	0.06	0.06	0.02	0.07	0.04	0.02	0.04	0.05	0.17	0.02	0.05	0.07	0.05	0.02	0.03	0.12	0.04	0.06	0.04	0.02	0.09	TMEM105	chr17	lncRNA	TMEM105 long non-coding RNA
ENSG00000185433.10	1.48861	1.53208	0.868887	1.76327	0.0778553	1	0.01	0.01	0	0.02	0.01	0.02	0.02	0.01	0.01	0	0.01	0.01	0	0	0	0	0	0.03	0	0.01	0	LINC00158	chr21	lncRNA	long intergenic non-protein coding RNA 158
ENSG00000185594.7	0.104145	-0.427537	3.05046	-0.140155	0.888538	1	0	0	0	0	0	0	0	0	0	0.01	0	0	0	0	0.02	0	0	0	0	0	0	SPATA8	chr15	lncRNA	spermatogenesis associated 8
ENSG00000185837.3	2.01794	-0.613132	0.637479	-0.961807	0.336147	1	0	0	0.09	0.05	0.18	0.05	0	0.1	0.07	0.04	0.02	0.08	0	0.15	0.13	0	0.17	0.12	0	0.09	0.07	HDHD5-AS1	chr22	lncRNA	HDHD5 antisense RNA 1
ENSG00000185904.12	0.508469	0.45435	1.66363	0.273108	0.78477	1	0	0.01	0	0	0.01	0	0	0	0	0	0	0	0	0	0	0	0	0	0	0	0.01	LINC00839	chr10	lncRNA	long intergenic non-protein coding RNA 839
ENSG00000186019.11	67.8331	-0.262929	0.180607	-1.45581	0.145446	0.351267	0.21	0.3	0.22	0.17	0.19	0.14	0.14	0.28	0.22	0.25	0.23	0.28	0.41	0.3	0.23	0.12	0.22	0.29	0.26	0.19	0.26	AC084219.4	chr19	lncRNA	--
ENSG00000186056.10	122.672	0.128154	0.216432	0.59212	0.55377	0.745917	0.78	0.83	0.8	0.74	0.64	0.88	0.83	1.03	0.29	0.47	0.43	0.56	0.9	0.75	0.48	0.23	1.15	0.46	0.42	0.6	0.33	MATN1-AS1	chr1	lncRNA	MATN1 antisense RNA 1
ENSG00000186235.11	47.5084	-0.439885	0.373294	-1.17839	0.238642	0.467544	0.1	0.21	0.18	0.12	0.12	0.52	0.61	0.35	0.07	0.16	0.13	0.31	0.86	0.36	0.43	0.21	0.14	0.17	0.12	0.19	0.14	LINC02610	chr2	lncRNA	long intergenic non-protein coding RNA 2610
ENSG00000186493.14	0.364796	-1.09817	1.49909	-0.732556	0.463829	1	0.01	0	0	0	0	0	0	0	0	0	0	0.01	0	0	0	0.02	0	0	0	0.03	0.01	C5orf38	chr5	lncRNA	chromosome 5 open reading frame 38
ENSG00000186594.14	1662.82	0.39614	0.363544	1.08966	0.275862	0.50803	47.8	11.06	13.09	11.93	9.68	8.14	5.92	16.47	7.57	8.05	11.44	2.66	16.89	11.6	9.24	6.38	15.26	6.34	7.57	7.74	4.68	MIR22HG	chr17	lncRNA	MIR22 host gene
ENSG00000186615.11	33.0528	-0.069025	0.229084	-0.301309	0.763179	0.882685	0.05	0.1	0.14	0.08	0.05	0.11	0.08	0.14	0.05	0.06	0.07	0.09	0.06	0.09	0.12	0.08	0.1	0.1	0.11	0.06	0.04	KTN1-AS1	chr14	lncRNA	KTN1 antisense RNA 1
ENSG00000187013.4	0.111308	-0.384436	2.94999	-0.130318	0.896315	1	0	0	0.02	0	0	0	0	0	0	0	0	0.01	0	0	0	0	0	0	0	0	0.01	LINC02875	chr17	lncRNA	long intergenic non-protein coding RNA 2875
ENSG00000187185.4	1.49361	-0.152137	0.690522	-0.220322	0.82562	1	0.01	0.02	0.01	0.01	0.03	0.04	0.03	0.02	0	0	0.01	0.01	0	0.02	0.01	0.02	0.01	0.01	0.02	0	0.02	CTD-2600O9.1	chr16	lncRNA	--
ENSG00000187229.3	0.12472	-0.636665	3.05092	-0.20868	0.834698	1	0	0	0	0	0	0.01	0	0	0	0	0	0	0	0	0	0	0	0	0	0.01	0	RP11-161I2.1	chr8	lncRNA	--
ENSG00000187600.14	0.0542222	-0.0576701	3.05019	-0.0189071	0.984915	1	0	0	0	0	0	0	0	0.01	0	0	0.01	0	0	0	0	0	0	0	0	0	0	LINC02583	chr2	lncRNA	long intergenic non-protein coding RNA 2583
ENSG00000187621.15	271.129	-0.419695	0.249936	-1.67921	0.0931113	0.267809	0.43	0.72	0.49	0.19	0.49	0.78	0.42	0.22	0.5	0.58	0.3	0.6	0.35	0.48	0.47	0.37	0.44	0.94	0.56	1.08	0.66	TCL6	chr14	lncRNA	T cell leukemia/lymphoma 6
ENSG00000187904.3	0.723639	0.124187	1.03183	0.120356	0.904201	1	0	0	0.05	0	0	0	0.05	0.03	0.01	0.04	0.05	0.07	0.08	0	0	0.06	0.09	0	0	0	0	AC097382.5	chr4	lncRNA	--
ENSG00000187951.11	107.815	0.67522	0.198213	3.40654	0.00065792	0.0176889	0.36	0.43	0.36	0.55	0.74	0.67	0.67	0.58	0.21	0.29	0.59	0.51	0.36	0.27	0.27	0.12	0.28	0.21	0.5	0.25	0.29	RP5-1086D14.6	chr15	lncRNA	--
ENSG00000188004.11	0.157843	-0.776873	2.72494	-0.285097	0.77557	1	0	0	0	0	0	0	0	0	0	0	0	0	0	0	0	0	0	0	0	0	0	SNHG28	chr1	lncRNA	small nucleolar RNA host gene 28
ENSG00000188185.13	122.486	0.274627	0.282656	0.971593	0.331253	0.564655	0.58	0.46	0.33	0.5	0.32	0.5	0.69	0.34	0.1	0.23	0.44	0.25	0.45	0.26	0.41	0.09	0.61	0.27	0.35	0.16	0.14	LINC00265	chr7	lncRNA	long intergenic non-protein coding RNA 265
ENSG00000188242.4	396.359	0.112389	0.117912	0.953158	0.34051	0.574275	2.6	4.72	3.83	3.59	3.16	3.68	3.55	4.22	1.89	2.34	2.35	2.61	3	3.35	2.93	1.74	3.32	2.88	2.39	2.64	2.36	PP7080	chr5	lncRNA	--
ENSG00000188365.3	0.92666	-1.34225	0.870797	-1.54141	0.123218	1	0.03	0.04	0	0	0	0	0	0.01	0.01	0.01	0.04	0.04	0.1	0	0.04	0	0	0.1	0.07	0	0.05	AC092171.2	chr7	lncRNA	--
ENSG00000188511.12	153.95	-0.191256	0.175757	-1.08819	0.276513	0.508801	0.48	0.44	0.48	0.43	0.54	0.43	0.53	0.31	0.41	0.45	0.33	0.63	0.98	0.43	0.48	0.42	0.32	0.48	0.46	0.52	0.32	C22orf34	chr22	lncRNA	--
ENSG00000188525.4	0.711352	-1.10097	0.982315	-1.12079	0.262377	1	0	0	0	0	0.02	0	0	0.01	0	0	0	0	0.02	0	0.01	0	0.01	0.01	0.02	0	0	AC010969.1	chr2	lncRNA	--
ENSG00000188693.8	0.486972	0.272046	1.15155	0.236243	0.813244	1	0.01	0	0	0.01	0	0	0	0.01	0	0	0	0	0.01	0	0	0	0	0	0	0	0.01	CYP51A1-AS1	chr7	lncRNA	CYP51A1 antisense RNA 1
ENSG00000188825.14	165.29	0.177398	0.218085	0.813432	0.41597	0.640567	0.12	0.19	0.48	0.27	0.38	0.49	0.5	0.25	0.29	0.41	0.27	0.46	0.41	0.27	0.24	0.18	0.18	0.21	0.4	0.3	0.33	LINC00910	chr17	lncRNA	long intergenic non-protein coding RNA 910
ENSG00000189196.4	0.189552	-0.727865	2.16264	-0.336563	0.736446	1	0.01	0	0	0	0	0	0	0	0	0	0	0	0.01	0	0	0	0	0.01	0	0	0	LINC00994	chr3	lncRNA	long intergenic non-protein coding RNA 994
ENSG00000189223.15	932.593	0.554325	0.454951	1.21843	0.223061	0.451407	1.03	2.09	1.24	0.9	0.64	0.5	0.86	1.99	0.03	1.01	1.67	0.78	1.64	0.46	1.67	0.49	0.26	0.18	0.3	0.28	0.65	PAX8-AS1	chr2	lncRNA	PAX8 antisense RNA 1
ENSG00000189229.11	5.25615	-0.556244	0.916493	-0.606926	0.5439	0.739426	0	0.04	0	0	0	0.05	0	0.07	0.26	0	0	0.01	0	0.01	0.05	0.02	0	0.01	0	0	0.08	AC069277.2	chr3	lncRNA	--
ENSG00000189238.6	6.04525	-0.392021	0.450962	-0.869299	0.384684	0.614286	0.01	0.01	0.03	0.01	0.01	0.01	0.01	0.01	0.02	0.01	0.01	0.01	0.02	0.02	0.02	0.03	0.03	0.02	0	0.01	0	LINC00943	chr12	lncRNA	long intergenic non-protein coding RNA 943
ENSG00000189295.13	0.018247	-0.316071	3.05092	-0.103598	0.917488	1	0	0	0	0	0	0	0	0	0	0.01	0	0	0	0	0	0	0	0	0	0	0	ANKRD62P1-PARP4P3	chr22	lncRNA	ANKRD62P1-PARP4P3 readthrough, transcribed pseudogene
ENSG00000189316.3	3.39029	0.207616	0.5721	0.362902	0.716678	0.856688	0.12	0.12	0.03	0.06	0.03	0.03	0.03	0.03	0.14	0.05	0.05	0.12	0.05	0.04	0.03	0.1	0	0.2	0.05	0.05	0.02	RP11-797H7.5	chr7	lncRNA	--
ENSG00000189419.8	41.6845	-0.217812	0.236186	-0.922205	0.356422	0.589149	0.05	0.11	0.11	0.2	0.19	0.09	0.16	0.15	0.08	0.18	0.16	0.28	0.18	0.17	0.16	0.08	0.15	0.12	0.24	0.18	0.13	SPATA41	chr15	lncRNA	spermatogenesis associated 41
ENSG00000196096.3	0.301191	-0.982238	1.82021	-0.53963	0.589453	1	0	0	0	0	0	0	0	0	0.01	0	0	0.01	0	0.04	0	0	0.02	0	0	0	0	SPAG16-DT	chr2	lncRNA	SPAG16 divergent transcript
ENSG00000196167.10	17.7934	0.345633	0.4619	0.748286	0.454287	0.673408	0.04	0.12	0	0.04	0.08	0.02	0.02	0.02	0.01	0.07	0.05	0.08	0.04	0.02	0.01	0.03	0.08	0.07	0.02	0	0.03	COLCA1	chr11	lncRNA	colorectal cancer associated 1
ENSG00000196204.12	480.783	0.0384333	0.136776	0.280994	0.778715	0.891395	1.87	1.93	2.14	1.48	2.03	2.39	2	2.32	0.95	1.93	1.83	1.95	1.73	2.02	1.32	0.93	2.64	1.38	2.2	2	1.33	RNF216P1	chr7	lncRNA	ring finger protein 216 pseudogene 1
ENSG00000196273.8	0.355282	1.56912	1.67875	0.934695	0.349946	1	0	0	0	0	0	0	0	0.01	0.01	0	0.02	0.01	0	0	0	0	0	0	0	0	0	LINC00523	chr14	lncRNA	long intergenic non-protein coding RNA 523
ENSG00000196295.12	2587.4	-0.0558728	0.110286	-0.506619	0.612422	0.78727	1.79	1.51	1.38	1.8	1.73	2.39	2.01	1.81	1.48	1.56	1.78	1.99	1.92	2.02	1.85	1.59	2.32	1.39	1.56	1.38	1.28	GARS1-DT	chr7	lncRNA	GARS1 divergent transcript
ENSG00000196366.3	4.27552	-0.261984	0.449206	-0.583216	0.559748	0.750259	0.02	0.07	0.05	0.01	0.04	0.06	0.03	0.02	0.01	0.03	0.02	0.04	0.07	0.04	0.03	0	0.02	0.01	0.01	0.09	0.06	C9orf163	chr9	lncRNA	chromosome 9 putative open reading frame 163
ENSG00000196566.2	0.120537	0.396016	2.9117	0.136009	0.891815	1	0	0	0	0	0	0	0.04	0	0.02	0.01	0	0	0	0	0	0	0	0	0	0	0	RP11-57C13.3	chr10	lncRNA	--
ENSG00000196634.3	0.180326	0.301379	2.7421	0.109908	0.912482	1	0.05	0	0	0	0	0	0	0	0.07	0	0	0	0	0	0	0	0	0	0	0	0.03	LUADT1	chr6	lncRNA	lung adenocarcinoma associated transcript 1
ENSG00000196668.4	438.582	-0.222273	0.270964	-0.820306	0.412042	0.637385	3.56	1.44	3.6	2.85	3.51	2.05	2	2.8	1.59	8.04	4.39	3.53	2.84	3.32	4.69	4	2.49	3.85	4.19	4.04	2.61	LINC00173	chr12	lncRNA	long intergenic non-protein coding RNA 173
ENSG00000196696.13	562.004	0.733743	0.238797	3.07266	0.00212158	0.0321033	2.68	2.53	1.88	1.93	2.23	2.7	3.17	3.06	0.66	1.39	2.78	3.48	1.69	1.4	1.65	1.27	2.48	0.75	1.1	0.7	0.67	PDXDC2P-NPIPB14P	chr16	lncRNA	--
ENSG00000196741.5	40.1213	0.343551	0.181134	1.89667	0.0578714	0.201095	0.49	1.02	0.52	0.83	0.81	0.89	1.04	0.54	0.63	0.48	0.81	1.1	0.51	0.68	0.4	0.54	0.46	0.52	0.61	0.48	0.68	LINC01560	chrX	lncRNA	long intergenic non-protein coding RNA 1560
ENSG00000196756.13	1025.27	-0.172487	0.153848	-1.12115	0.262222	0.49431	2.13	1.62	2.41	1.53	1.43	1.68	1.5	2.31	1.84	1.27	1.24	1.88	2.86	1.63	1.76	1.34	2.17	1.73	2.17	1.53	1.45	SNHG17	chr20	lncRNA	small nucleolar RNA host gene 17
ENSG00000196810.5	588.259	0.510045	0.189171	2.69621	0.00701329	0.0602813	1.38	2.31	2.2	1.81	1.37	2.02	2.91	3.26	0.85	0.97	2.03	1.48	1.21	1.25	1.12	0.68	2.23	1.13	1.15	1.18	1.02	CTBP1-DT	chr4	lncRNA	CTBP1 divergent transcript
ENSG00000196951.11	54.0045	-0.421927	0.184194	-2.29067	0.0219825	0.113393	0.06	0.09	0.18	0.13	0.13	0.09	0.15	0.11	0.08	0.13	0.11	0.16	0.14	0.15	0.12	0.18	0.14	0.18	0.09	0.14	0.17	SCOC-AS1	chr4	lncRNA	SCOC antisense RNA 1
ENSG00000196979.1	0.192956	-1.34503	3.04777	-0.441315	0.658985	1	0	0	0	0	0	0	0	0	0	0	0	0	0.02	0	0	0	0	0	0	0	0	GPRACR	chr9	lncRNA	GPR107 adjacent cis regulating lncRNA
ENSG00000197099.8	8.73984	-0.132122	0.341595	-0.386781	0.698919	0.845782	0.01	0.02	0.03	0.02	0.01	0.02	0.02	0.01	0	0.02	0.01	0.01	0.02	0.03	0.02	0.02	0.01	0.01	0.01	0.01	0.01	RP11-573D15.8	chr3	lncRNA	--
ENSG00000197176.7	0.332097	1.15661	2.4651	0.469193	0.638931	1	0	0	0	0.02	0.06	0	0	0	0	0	0	0	0	0	0	0	0	0	0	0	0	LINC02291	chr14	lncRNA	long intergenic non-protein coding RNA 2291
ENSG00000197180.2	174.632	-0.761048	0.249765	-3.04705	0.00231098	0.0338117	3.04	3.43	4.23	3.32	4.56	3.68	4.76	5.13	6.59	5.87	4.54	7.15	6.45	4.39	7.69	10.43	3.2	7.07	7.2	7.22	11.87	CH17-340M24.3	chrX	lncRNA	--
ENSG00000197182.14	216.357	-0.528594	0.274141	-1.92819	0.0538319	0.191781	0.33	0.93	0.5	0.53	0.41	0.68	0.81	0.45	0.63	1.42	0.37	1.03	1.11	0.9	0.62	0.89	0.32	0.96	0.72	1.55	1.03	MIRLET7BHG	chr22	lncRNA	MIRLET7B host gene
ENSG00000197210.7	0.0406102	-0.0682744	3.05025	-0.0223832	0.982142	1	0	0	0	0	0	0	0	0	0	0	0	0	0	0	0	0	0	0	0	0	0	KB-1592A4.15	chr22	lncRNA	--
ENSG00000197251.3	4.32602	-0.285753	0.661082	-0.432251	0.665559	0.825102	0.01	0	0.13	0.01	0	0.1	0.08	0.06	0.04	0.02	0	0.03	0.04	0.08	0.05	0.02	0.08	0.05	0.1	0.01	0	LINC00336	chr6	lncRNA	long intergenic non-protein coding RNA 336
ENSG00000197291.9	0.53593	-1.77121	1.91107	-0.926816	0.354022	1	0	0	0	0	0	0.01	0.01	0	0	0	0	0	0	0.03	0	0	0	0	0	0	0.01	RAMP2-AS1	chr17	lncRNA	RAMP2 antisense RNA 1
ENSG00000197301.7	8.91046	0.780977	0.442868	1.76345	0.0778242	0.240492	0.03	0.01	0.01	0.05	0.02	0.03	0.04	0.05	0.02	0.02	0.11	0.07	0.03	0.02	0.03	0	0.02	0.04	0	0.02	0.02	HMGA2-AS1	chr12	lncRNA	HMGA2 antisense RNA 1
ENSG00000197308.9	19.0768	-0.547428	0.342709	-1.59736	0.110186	0.296735	0.02	0.14	0.17	0.35	0.11	0.16	0.21	0.13	0.15	0.11	0.05	0.17	0.06	0.13	0.23	0.19	0.09	0.2	0.31	0.25	0.24	GATA3-AS1	chr10	lncRNA	GATA3 antisense RNA 1
ENSG00000197332.9	0.843483	-1.48819	1.21106	-1.22883	0.219136	1	0.01	0	0.02	0	0	0	0	0	0.01	0	0	0	0.01	0	0	0	0	0.03	0	0.01	0.02	CTC-499B15.5	chr19	lncRNA	--
ENSG00000197503.4	0.614297	-0.319704	1.43052	-0.223488	0.823156	1	0.01	0	0	0	0	0.02	0	0	0.02	0	0.02	0	0.01	0	0	0	0	0.02	0	0	0.04	LINC00477	chr12	lncRNA	long intergenic non-protein coding RNA 477
ENSG00000197536.11	1249.84	-0.156057	0.109919	-1.41974	0.155682	0.365547	1.97	2.63	2.91	2.86	2.75	3	3.56	2.98	1.36	2.86	2.39	2.5	4.03	2.67	2.39	1.6	3.37	2.69	2.29	3.05	2.57	IRF1-AS1	chr5	lncRNA	IRF1 antisense RNA 1
ENSG00000197568.14	120.416	-0.0700431	0.155846	-0.449437	0.653117	0.816404	1.4	2.07	2.12	2.22	1.61	2.4	2.17	2.14	1.7	2.12	2.2	2.62	2.07	1.9	0.97	1.28	1.73	3.37	2.17	2.5	2.19	HHLA3	chr1	lncRNA	HERV-H LTR-associating 3
ENSG00000197585.10	0.294027	-0.172164	2.06572	-0.0833434	0.933579	1	0.05	0	0	0	0	0	0	0.01	0	0	0	0	0.02	0	0	0	0.02	0	0	0	0	AC107218.3	chr2	lncRNA	--
ENSG00000197595.4	0.12376	-0.378264	3.05019	-0.124013	0.901305	1	0	0	0	0	0	0	0	0	0	0	0.01	0	0	0	0	0	0.01	0	0	0	0	ATP11AUN	chr13	lncRNA	ATP11A upstream neighbor lncRNA
ENSG00000197665.7	0.0282292	-0.877112	3.05092	-0.287491	0.773736	1	0	0	0	0	0	0	0	0	0	0	0	0	0	0	0	0	0	0	0	0	0.01	AC007952.6	chr17	lncRNA	--
ENSG00000197670.6	1.1489	-1.28849	0.804024	-1.60255	0.109033	1	0.02	0	0	0	0.01	0	0.01	0	0.01	0.01	0.01	0	0.06	0.01	0	0.01	0.02	0	0.01	0	0.01	RP4-724E16.2	chr20	lncRNA	--
ENSG00000197734.10	3.49207	-0.605695	0.597995	-1.01288	0.311119	0.544594	0.06	0.09	0.04	0.09	0	0	0.12	0.12	0.25	0.03	0.1	0.08	0.18	0.16	0.12	0	0.04	0.26	0	0.12	0.26	C14orf178	chr14	lncRNA	chromosome 14 open reading frame 178
ENSG00000197813.6	128.89	-0.86331	0.173133	-4.9864	6.15144e-07	0.000389436	3.83	4.35	4.06	2.98	3.18	3.61	2.88	2.16	1.86	2.03	1.66	2.43	6.09	5.31	4.94	3.18	3.87	6.42	5.11	5.95	3.03	CTC-301O7.4	chr19	lncRNA	--
ENSG00000197815.4	2.73542	-0.79773	0.8067	-0.988882	0.322721	1	0.06	0	0.03	0.02	0.03	0.02	0.06	0.02	0.02	0.03	0	0	0.08	0.05	0.02	0.13	0	0	0	0	0.04	RP1-253P7.4	chr17	lncRNA	--
ENSG00000197880.9	207.102	-0.435437	0.267236	-1.62941	0.103226	0.285113	0.46	1.74	2.32	1.97	1.31	2.33	2.04	3.39	0.74	2.48	1.15	1.96	1.26	2.02	2.48	2.88	1.65	3.26	1.57	2.87	1.75	MDS2	chr1	lncRNA	myelodysplastic syndrome 2 translocation associated
ENSG00000197934.8	0.0615041	-0.877112	3.05092	-0.287491	0.773736	1	0	0	0	0	0	0	0	0	0	0	0	0	0	0	0	0	0	0	0.01	0	0	CYYR1-AS1	chr21	lncRNA	CYYR1 antisense RNA 1
ENSG00000197989.14	1194.82	-0.1504	0.152881	-0.983772	0.325228	0.559375	2.5	6.19	8.08	6.46	6.57	8.54	7.41	5.23	3.8	5.61	3.26	6.12	6.27	6.13	5.81	4.57	5.45	6.6	4.89	6.3	6.83	SNHG12	chr1	lncRNA	small nucleolar RNA host gene 12
ENSG00000198106.8	53.6383	-1.20238	0.335589	-3.58291	0.000339794	0.0127553	0.14	0.24	0.27	0.06	0.08	0.15	0.14	0.16	0.11	0.12	0.08	0.3	0.54	0.2	0.15	0.2	0.06	0.32	0.58	0.59	0.31	RP11-231C14.7	chr16	lncRNA	--
ENSG00000198221.10	0.781858	0.799283	1.06536	0.750249	0.453105	1	0.02	0	0	0	0.01	0.01	0.01	0	0	0	0	0	0	0.01	0.01	0	0	0	0	0	0	AFDN-DT	chr6	lncRNA	AFDN divergent transcript
ENSG00000198358.4	0.0564585	-1.13989	3.04979	-0.373761	0.708582	1	0	0	0	0	0	0	0	0	0	0	0	0	0	0	0	0	0	0	0	0	0.01	RP11-544M22.1	chr1	lncRNA	--
ENSG00000198454.2	4.14189	0.648693	0.788465	0.822729	0.410662	0.63628	0.02	0.16	0.14	0	0.11	0.12	0.11	0.05	0.42	0.03	0.01	0	0.2	0.09	0.08	0.03	0	0	0.08	0	0.08	LINC02692	chr9	lncRNA	long intergenic non-protein coding RNA 2692
ENSG00000198468.9	113.44	-0.390642	0.307751	-1.26935	0.204318	0.429408	0.14	0.3	0.22	0.63	0.7	0.82	0.74	0.5	0.41	0.72	0.61	0.26	1.04	0.65	0.57	0.49	0.1	0.59	0.59	0.68	0.76	FLVCR1-DT	chr1	lncRNA	FLVCR1 divergent transcript
ENSG00000198496.12	237.14	-0.100874	0.17624	-0.572369	0.567072	0.755786	1.48	2.21	1.07	1.91	1.42	1.62	1.57	1.98	1.1	1.24	2.06	1.75	1.23	1.66	2.19	1.54	1.59	1.4	1.7	2.28	0.73	NBR2	chr17	lncRNA	neighbor of BRCA1 lncRNA 2
ENSG00000198590.12	90.3858	0.333267	0.279166	1.19379	0.232558	0.460942	0.35	0.15	0.3	0.23	0.18	0.23	0.21	0.45	0.21	0.11	0.23	0.15	0.13	0.25	0.16	0.14	0.43	0.14	0.15	0.11	0.07	C3orf35	chr3	lncRNA	chromosome 3 open reading frame 35
ENSG00000198685.4	2.09388	1.07942	0.856083	1.26088	0.207352	1	0.04	0.04	0.01	0	0.07	0	0	0.03	0.01	0.01	0.01	0.03	0	0	0.02	0.04	0	0.02	0	0	0	LINC01565	chr3	lncRNA	long intergenic non-protein coding RNA 1565
ENSG00000198711.5	26.0815	-0.0867651	0.337684	-0.256942	0.797224	0.901133	0.23	0.1	0.28	0.18	0.29	0.18	0.1	0.47	0.12	0.18	0.25	0.08	0.23	0.22	0.28	0.1	0.43	0.25	0.22	0.09	0.06	SSBP3-AS1	chr1	lncRNA	SSBP3 antisense RNA 1
ENSG00000203279.4	14.0896	-0.0317289	0.305795	-0.103759	0.917361	0.962644	0.3	0.75	0.39	0.29	0.1	0.48	0.13	0.35	0.36	0.42	0.18	0.44	0.26	0.3	0.39	0.16	0.38	0.4	0.6	0.13	0.37	RP11-498P14.5	chr9	lncRNA	--
ENSG00000203280.4	0.189036	-0.378264	3.05019	-0.124013	0.901305	1	0	0	0	0	0.06	0	0	0	0	0	0	0	0	0	0	0	0	0	0	0.03	0	KIAA1671-AS1	chr22	lncRNA	KIAA1671 antisense RNA 1
ENSG00000203288.4	54.5291	0.175688	0.173602	1.01202	0.311529	0.544978	0.39	1.18	1.53	1.19	1.11	1.41	1.38	1.16	0.92	0.78	0.75	1.28	1	0.85	0.82	0.6	0.94	1.1	0.58	1.18	0.9	TDRKH-AS1	chr1	lncRNA	TDRKH antisense RNA 1
ENSG00000203307.2	0.0948273	0.358142	3.04648	0.117559	0.906417	1	0	0	0	0	0	0	0	0.03	0	0.01	0.02	0	0	0	0	0	0	0	0	0	0	FAM78B-AS1	chr1	lncRNA	FAM78B antisense RNA 1
ENSG00000203321.2	1.35962	-0.920596	0.822731	-1.11895	0.263161	1	0	0.13	0.04	0.04	0.04	0.04	0	0.04	0.04	0	0	0	0.07	0.03	0	0.09	0.11	0.04	0	0.04	0.05	CARNMT1-AS1	chr9	lncRNA	CARNMT1 antisense RNA 1
ENSG00000203325.3	2.29457	-1.62526	1.05005	-1.5478	0.121671	1	0	0	0	0	0	0	0	0.03	0.14	0.02	0.04	0.17	0	0.18	0.26	0.38	0	0	0.08	0	0.07	RP11-277A4.4	chr1	lncRNA	--
ENSG00000203327.2	0.271711	-0.447685	1.57776	-0.283746	0.776605	1	0	0	0	0	0.03	0.03	0	0.01	0	0	0	0.01	0.03	0	0	0	0	0	0	0	0.02	AC012358.7	chr2	lncRNA	--
ENSG00000203356.2	5.08983	-0.993552	0.433271	-2.29314	0.0218399	0.113035	0.02	0.04	0.02	0.01	0.05	0.02	0.03	0.03	0.05	0.05	0.02	0.02	0.04	0.02	0.09	0.1	0.03	0.04	0.01	0.08	0.09	LINC01562	chr1	lncRNA	long intergenic non-protein coding RNA 1562
ENSG00000203362.2	0.667152	-1.61697	1.14057	-1.41769	0.156282	1	0	0	0	0	0	0	0	0.01	0.02	0.02	0	0.01	0.07	0	0.08	0	0	0.03	0	0.03	0.01	POLH-AS1	chr6	lncRNA	POLH antisense RNA 1
ENSG00000203364.2	0.196569	-0.987306	3.04935	-0.323776	0.746107	1	0	0	0.07	0	0	0	0	0	0	0	0	0	0	0	0	0	0	0	0	0.14	0	RP11-370F5.4	chr9	lncRNA	--
ENSG00000203392.3	13.3718	-0.33817	0.388319	-0.870855	0.383833	0.613637	0.06	0.1	0.04	0.06	0.06	0.11	0.09	0.08	0.36	0.11	0.14	0.08	0.18	0.14	0.12	0.15	0.12	0.14	0.07	0.13	0.18	CTD-2026K11.6	chr15	lncRNA	--
ENSG00000203395.2	11.1822	0.303729	0.399509	0.760257	0.447101	0.667496	0.15	0.16	0.12	0.24	0.26	0.21	0.38	0.15	0.22	0.14	0.12	0.12	0.14	0.08	0.12	0.07	0.04	0.15	0.07	0.04	0.47	AC015969.3	chr2	lncRNA	--
ENSG00000203441.2	1.3388	-1.62086	1.14283	-1.41829	0.156106	1	0	0.07	0.03	0	0	0.07	0	0.02	0	0	0	0.03	0.11	0	0	0.08	0	0	0.2	0	0.03	LINC00449	chr13	lncRNA	long intergenic non-protein coding RNA 449
ENSG00000203469.2	5.52032	-0.575967	0.544044	-1.05868	0.289747	0.522643	0.14	0.27	0.06	0.2	0.18	0.06	0.17	0.22	0.56	0.13	0.18	0.1	0.21	0.39	0.24	0.73	0.18	0.34	0	0	0.39	RP5-1113E3.3	chr1	lncRNA	--
ENSG00000203497.2	260.08	-0.116082	0.180559	-0.642903	0.520287	0.722718	8	8	9.47	5.91	6.07	6.83	7.11	6.71	3.53	9.52	5.51	6.12	6.77	7.75	6.86	4.16	7.53	6.77	5.4	13.46	4.35	PDCD4-AS1	chr10	lncRNA	PDCD4 antisense RNA 1
ENSG00000203506.5	0.143438	-0.636665	3.05092	-0.20868	0.834698	1	0	0	0	0	0	0	0	0	0	0	0.01	0	0	0	0	0.01	0	0	0	0	0	RBMS3-AS2	chr3	lncRNA	RBMS3 antisense RNA 2
ENSG00000203565.3	1.13135	-0.119895	1.28447	-0.0933425	0.925631	1	0	0	0	0.05	0.03	0	0	0	0	0.02	0	0.04	0	0	0	0.03	0	0.03	0.03	0.01	0	RP13-259N13.2	chr10	lncRNA	--
ENSG00000203588.3	0.286244	0.315597	1.75624	0.179701	0.857387	1	0	0	0.05	0.06	0	0	0.05	0	0	0.03	0	0	0	0	0	0	0	0	0	0.05	0	IGBP1-AS1	chrX	lncRNA	IGBP1 antisense RNA 1
ENSG00000203620.2	0.573818	-1.08905	1.27209	-0.856109	0.391937	1	0	0	0.01	0	0	0	0	0	0	0.02	0	0	0.01	0	0.01	0.02	0	0	0	0.03	0.01	RP11-84A19.2	chr1	lncRNA	--
ENSG00000203643.3	0.0318641	-0.316071	3.05092	-0.103598	0.917488	1	0	0	0	0	0	0	0	0	0	0	0.01	0	0	0	0	0	0	0	0	0	0	AC012456.3	chr2	lncRNA	--
ENSG00000203644.3	694.537	0.201981	0.221153	0.913309	0.36108	0.593331	27.31	14.24	18.57	13.36	12.07	12.96	11.38	18.43	14.14	27.2	19.26	13.28	14.33	19.23	11.92	7.27	19.95	10.29	12.65	23.2	8.9	RP11-332M2.1	chr3	lncRNA	--
ENSG00000203645.2	1.8533	0.268791	0.681124	0.394628	0.693117	1	0.02	0.02	0.03	0	0.03	0.04	0.03	0.01	0.02	0.01	0.01	0.02	0	0.03	0	0.02	0	0.08	0	0.01	0.01	LINC00501	chr3	lncRNA	long intergenic non-protein coding RNA 501
ENSG00000203650.9	0.164918	0.804134	2.80661	0.286514	0.774485	1	0	0	0	0	0	0	0	0	0.01	0	0	0	0	0	0	0	0	0	0	0	0	LINC01285	chrX	lncRNA	long intergenic non-protein coding RNA 1285
ENSG00000203684.5	11.1145	0.0026097	0.361185	0.0072254	0.994235	0.997338	0.13	0.25	0.31	0.34	0.18	0.46	0.25	0.48	0.76	0.38	0.34	0.29	0.23	0.14	0.56	0.32	0.43	0.37	0.64	0.27	0.2	IBA57-DT	chr1	lncRNA	IBA57 divergent transcript
ENSG00000203688.6	0.0745878	0.228336	3.04789	0.0749161	0.940281	1	0	0	0	0	0	0	0	0	0.01	0	0	0	0	0	0	0	0	0	0	0	0	LINC02487	chr6	lncRNA	long intergenic non-protein coding RNA 2487
ENSG00000203706.8	0.0649148	-0.316071	3.05092	-0.103598	0.917488	1	0	0.03	0	0	0	0	0	0	0	0	0	0	0	0	0	0	0	0	0	0	0	SERTAD4-AS1	chr1	lncRNA	SERTAD4 antisense RNA 1
ENSG00000203709.12	646.785	-0.299646	0.254639	-1.17675	0.239297	0.467998	1.36	0.72	1	0.55	0.61	0.68	0.84	0.66	0.42	1.12	0.31	0.68	1.77	1.33	0.68	0.37	0.71	0.75	0.57	1.2	0.55	MIR29B2CHG	chr1	lncRNA	MIR29B2 and MIR29C host gene
ENSG00000203711.14	5.8587	-0.270835	0.390216	-0.694066	0.487641	0.699785	0.06	0.04	0.14	0.09	0.02	0.1	0.07	0.05	0.03	0.05	0.03	0.11	0.14	0.09	0.03	0.06	0.12	0.04	0.06	0.09	0.02	C6orf99	chr6	lncRNA	--
ENSG00000203721.7	6.94923	-0.01873	0.572935	-0.0326914	0.973921	0.988994	0.05	0.02	0.03	0.01	0.02	0.02	0.05	0.01	0.07	0.14	0.03	0	0.07	0.03	0	0.02	0.02	0.03	0.04	0.11	0.04	LINC00862	chr1	lncRNA	long intergenic non-protein coding RNA 862
ENSG00000203729.8	0.0282292	-0.877112	3.05092	-0.287491	0.773736	1	0	0	0	0	0	0	0	0	0	0	0	0	0	0	0	0	0	0	0	0	0.02	LINC00272	chr1	lncRNA	long intergenic non-protein coding RNA 272
ENSG00000203739.4	143.554	-0.0866661	0.154445	-0.561145	0.574699	0.762187	0.77	0.5	0.92	0.66	0.51	0.71	0.68	0.65	0.61	0.5	0.41	0.49	0.52	0.74	0.8	0.48	0.68	0.63	0.46	0.66	0.54	PRDX6-AS1	chr1	lncRNA	PRDX6 antisense RNA 1
ENSG00000203801.8	1.55757	-0.252486	0.760152	-0.332152	0.739775	1	0.01	0.03	0.01	0	0.01	0	0.01	0	0.01	0.01	0.02	0	0	0.02	0.01	0	0	0	0.02	0.04	0.01	LINC00222	chr6	lncRNA	long intergenic non-protein coding RNA 222
ENSG00000203804.5	168.808	-0.923024	0.251968	-3.66326	0.000249027	0.0110897	2.06	1.26	0.66	1.17	1.1	0.97	1.13	0.95	1.72	2.31	1.03	1.39	3.49	2.54	2.01	2.6	1.24	2.25	2.17	3.54	1.52	ADAMTSL4-AS1	chr1	lncRNA	ADAMTSL4 antisense RNA 1
ENSG00000203865.11	445.877	-0.524858	0.116958	-4.48757	7.20415e-06	0.00170455	0.73	0.74	0.71	0.77	0.67	0.63	0.6	0.55	0.49	0.43	0.55	0.55	1.11	1.01	0.79	0.49	0.86	0.86	1	0.75	0.61	ATP1A1-AS1	chr1	lncRNA	ATP1A1 antisense RNA 1
ENSG00000203875.13	519.19	-0.365758	0.152879	-2.39247	0.0167352	0.0974653	0.61	1.13	0.8	0.85	0.71	0.91	0.75	1.23	0.45	0.79	0.65	0.59	0.84	0.88	1.11	1.04	0.82	0.93	0.8	0.74	1.1	SNHG5	chr6	lncRNA	small nucleolar RNA host gene 5
ENSG00000203876.10	30.2276	-0.288575	0.232531	-1.24102	0.214599	0.441498	0.06	0.11	0.06	0.04	0.05	0.04	0.07	0.06	0.04	0.1	0.05	0.08	0.07	0.06	0.06	0.08	0.07	0.06	0.06	0.14	0.05	ADD3-AS1	chr10	lncRNA	ADD3 antisense RNA 1
ENSG00000203897.4	0.431586	0.592926	1.3244	0.447692	0.654375	1	0.07	0.05	0	0	0	0	0	0	0.03	0.02	0	0.03	0	0	0.04	0	0	0	0	0.05	0	SPATA42	chr1	lncRNA	spermatogenesis associated 42
ENSG00000203930.12	0.367484	0.71721	1.56301	0.458866	0.646331	1	0	0	0	0	0	0	0	0	0	0	0	0	0	0	0	0	0	0	0	0	0	LINC00632	chrX	lncRNA	long intergenic non-protein coding RNA 632
ENSG00000203987.3	0.107395	-1.22775	3.04935	-0.402628	0.687222	1	0	0	0	0	0	0	0	0	0	0	0	0	0.01	0	0	0	0	0	0	0	0	RP11-188C12.3	chr9	lncRNA	--
ENSG00000203993.6	623.986	-0.104062	0.105026	-0.990822	0.321772	0.555954	2.33	5.05	3.73	4.28	3.4	4.53	4.87	3.39	2.88	2.95	3.02	3.81	3.28	3.57	4.18	3.03	3.48	4.08	3.66	4.32	2.96	ARRDC1-AS1	chr9	lncRNA	ARRDC1 antisense RNA 1
ENSG00000203999.9	54.4986	0.725782	0.480426	1.51071	0.130864	0.329596	0.7	0.13	0.29	0.12	0.16	0.1	0.08	0.1	0.16	0.83	0.18	0.1	0.18	0.52	0.06	0.05	0.11	0.12	0.14	1.03	0.05	LINC01270	chr20	lncRNA	long intergenic non-protein coding RNA 1270
ENSG00000204044.6	51.3266	-0.455197	0.679536	-0.669864	0.502944	0.710339	0.58	0.69	0.18	0.27	0.11	0.03	0.04	0.15	1.23	1.01	0.22	0.09	0.68	0.62	0.05	0.18	0.33	0.13	1.31	1.53	0.12	SLC12A5-AS1	chr20	lncRNA	SLC12A5 and MMP9 antisense RNA 1
ENSG00000204049.1	0.928683	-0.41479	1.29144	-0.321184	0.748071	1	0	0	0.01	0	0	0	0	0	0	0.01	0	0.08	0	0.01	0.03	0	0	0.04	0	0	0.02	RP11-126H7.4	chr10	lncRNA	--
ENSG00000204054.14	3111.76	-0.450834	0.246389	-1.82976	0.0672852	0.220093	6.95	4.01	3.45	2.48	2.9	3.51	3.02	3.2	5.9	3.98	3.28	4.74	3.99	5.82	7.01	6.77	3.78	2.48	4.95	6.12	4.34	LINC00963	chr9	lncRNA	long intergenic non-protein coding RNA 963
ENSG00000204055.5	66.44	-1.02832	0.375191	-2.74078	0.00612929	0.0562148	0.39	0.14	0.12	0.13	0.09	0.1	0.08	0.12	0.25	0.18	0.12	0.22	0.12	0.12	0.32	0.77	0.24	0.24	0.27	0.36	0.25	RP11-344B5.4	chr9	lncRNA	--
ENSG00000204091.8	0.294261	0.166087	1.53849	0.107955	0.914032	1	0	0	0.01	0	0	0	0	0	0.01	0.01	0	0.01	0.01	0.01	0	0	0	0	0	0	0	TDRG1	chr6	lncRNA	testis development related 1
ENSG00000204092.2	4.86658	-0.276893	0.563002	-0.491816	0.62285	0.794383	0.31	0	0.56	0	0.05	0.05	0	0.13	0.08	0.3	0.17	0.31	0.31	0.25	0.35	0.12	0.15	0.28	0.14	0.15	0.04	LINC00951	chr6	lncRNA	long intergenic non-protein coding RNA 951
ENSG00000204110.6	7.94756	0.775572	0.396209	1.95748	0.0502908	0.183634	0.32	0.6	0.1	0.59	0.52	0.55	0.5	0.23	0.24	0.39	0.36	0.27	0.05	0.56	0.31	0.25	0.1	0.1	0.33	0.11	0.06	LINC02520	chr6	lncRNA	long intergenic non-protein coding RNA 2520
ENSG00000204183.3	0.747821	-0.873552	1.03585	-0.843316	0.399052	1	0.02	0	0	0	0.03	0	0	0	0	0	0	0.02	0.03	0	0.02	0	0	0	0.01	0.02	0.03	GDF5-AS1	chr20	lncRNA	GDF5 antisense RNA 1
ENSG00000204241.8	34.8186	-0.548438	0.257192	-2.1324	0.0329736	0.143416	0.06	0.08	0.11	0.12	0.07	0.18	0.05	0.12	0.04	0.08	0.08	0.11	0.09	0.1	0.2	0.2	0.11	0.11	0.07	0.1	0.09	LINC02731	chr11	lncRNA	long intergenic non-protein coding RNA 2731
ENSG00000204261.9	4156.35	0.00446475	0.12877	0.0346724	0.972341	0.988397	22.1	36.87	31.46	41.2	41.64	39.58	42.34	31.26	27.27	47.7	37.45	42.88	33.16	36.34	25.58	22.52	28.37	36.67	34.54	46.08	42.77	PSMB8-AS1	chr6	lncRNA	PSMB8 antisense RNA 1 (head to head)
ENSG00000204277.1	3.82204	-0.584465	0.81055	-0.721072	0.470865	0.686515	0	0.01	0.01	0.01	0.04	0.07	0.02	0.04	0	0.03	0	0.04	0	0.01	0	0.12	0.01	0.04	0.05	0.03	0	LINC01993	chr17	lncRNA	long intergenic non-protein coding RNA 1993
ENSG00000204283.4	6.29673	0.144067	0.525622	0.274089	0.784016	0.894142	0.06	0.06	0.03	0	0.04	0.02	0.01	0.02	0.02	0.03	0.01	0.01	0.01	0.03	0.03	0.05	0.01	0.02	0	0.02	0.02	LINC01973	chr17	lncRNA	long intergenic non-protein coding RNA 1973
ENSG00000204362.6	0.0223581	-0.316071	3.05092	-0.103598	0.917488	1	0	0	0	0	0	0	0	0	0	0	0	0	0	0	0	0	0	0	0	0	0	LINC02783	chr1	lncRNA	long intergenic non-protein coding RNA 2783
ENSG00000204380.4	0.402965	-0.139549	1.53344	-0.0910036	0.92749	1	0.01	0	0	0	0	0	0	0	0	0	0	0	0.01	0	0	0	0	0	0	0	0	PKP4-AS1	chr2	lncRNA	PKP4 antisense RNA 1
ENSG00000204387.14	601.816	0.300526	0.228102	1.31751	0.187668	0.407862	9.18	8.33	9.49	9.25	9.95	10.27	10.3	7.07	2.62	4.1	8.29	6.1	8.55	6.92	5.93	1.4	11.31	5.75	5.49	4.83	4.26	SNHG32	chr6	lncRNA	small nucleolar RNA host gene 32
ENSG00000204393.7	0.0608495	-0.877112	3.05092	-0.287491	0.773736	1	0	0	0	0	0	0	0	0	0	0	0	0	0	0	0	0	0	0.03	0	0	0	NOL4L-DT	chr20	lncRNA	NOL4L divergent transcript
ENSG00000204464.7	0.018247	-0.316071	3.05092	-0.103598	0.917488	1	0	0	0	0	0	0	0	0	0	0.01	0	0	0	0	0	0	0	0	0	0	0	C1orf195	chr1	lncRNA	--
ENSG00000204528.3	13.234	-0.364074	0.723603	-0.503141	0.614865	0.788924	0.11	0.49	0.62	0.53	1.04	0	0	0.21	1.01	0.67	0.02	0.07	0.33	0.12	0.19	0.86	0	0.75	0.26	1.64	0.23	PSORS1C3	chr6	lncRNA	psoriasis susceptibility 1 candidate 3
ENSG00000204581.3	4.04665	0.344072	0.557211	0.61749	0.536912	0.734015	0.01	0.02	0.01	0.01	0	0.02	0.01	0.01	0.02	0.03	0.03	0.01	0.03	0	0.01	0	0.04	0.01	0.01	0.01	0	ACOXL-AS1	chr2	lncRNA	ACOXL antisense RNA 1
ENSG00000204584.1	189.841	-0.00414689	0.222123	-0.0186693	0.985105	0.993839	0.78	2.17	2.5	1.87	1.79	1.69	1.2	1.77	2.81	2.72	1.51	1.77	1.85	2.07	1.56	1.64	1.21	1.65	1.54	2.93	1.62	RP11-304F15.3	chr17	lncRNA	--
ENSG00000204588.5	0.731129	1.31316	1.05897	1.24003	0.214964	1	0	0	0	0.01	0.03	0.01	0	0.01	0	0.01	0	0.01	0	0	0.01	0	0	0	0	0	0.01	LINC01123	chr2	lncRNA	long intergenic non-protein coding RNA 1123
ENSG00000204603.7	0.270367	0.561134	1.77676	0.315819	0.75214	1	0	0	0	0.01	0	0	0	0	0	0.01	0	0	0	0	0	0	0	0	0	0.01	0	LINC01257	chr12	lncRNA	long intergenic non-protein coding RNA 1257
ENSG00000204620.3	7.55362	0.456116	0.35858	1.27201	0.203371	0.428163	0.35	0.64	0.31	0.57	0.36	0.48	0.44	0.39	0.09	0.15	0.22	0.21	0.27	0.29	0.15	0.06	0.45	0.29	0.19	0.16	0.15	RP11-1148L6.9	chrX	lncRNA	--
ENSG00000204625.10	1.43004	-0.488667	0.878393	-0.556319	0.577993	1	0.06	0.05	0.04	0	0	0	0.04	0.06	0.06	0.11	0	0.01	0	0	0.04	0	0.04	0.04	0	0.12	0.2	HCG9	chr6	lncRNA	HLA complex group 9
ENSG00000204661.9	0.725772	-0.000695459	1.14466	-0.000607566	0.999515	1	0.01	0	0	0.01	0	0	0	0.01	0	0	0	0.01	0.01	0	0	0.01	0.03	0	0	0	0	C5orf60	chr5	lncRNA	chromosome 5 open reading frame 60
ENSG00000204666.3	1.64124	0.0311944	0.744184	0.0419176	0.966564	1	0.04	0.08	0	0	0.02	0.04	0	0.02	0.02	0.01	0.01	0.03	0.02	0	0	0.04	0.04	0	0	0.06	0.03	CTD-2126E3.1	chr19	lncRNA	--
ENSG00000204677.13	82.4042	-0.318843	0.319886	-0.996739	0.318891	0.552984	0.04	0.04	0.08	0.04	0.05	0.08	0.1	0.11	0.05	0.04	0.04	0.08	0.03	0.06	0.14	0.01	0.09	0.15	0.1	0.04	0.04	FAM153CP	chr5	lncRNA	family with sequence similarity 153 member C, pseudogene
ENSG00000204682.8	0.476946	-1.13559	1.40992	-0.805427	0.420574	1	0	0	0	0	0	0	0.01	0	0	0	0	0.01	0.01	0.01	0	0.01	0.01	0	0	0.01	0	MIR1915HG	chr10	lncRNA	MIR1915 host gene
ENSG00000204685.7	179.819	-0.163855	0.128178	-1.27834	0.201129	0.425318	0.66	0.78	0.78	0.75	0.9	1.06	0.83	0.62	0.82	0.88	0.74	1.04	0.82	0.82	0.99	0.8	0.71	0.7	0.86	0.97	1	STARD7-AS1	chr2	lncRNA	STARD7 antisense RNA 1
ENSG00000204706.14	2.04829	-0.501121	0.680102	-0.736832	0.461224	1	0	0.02	0	0	0	0	0	0.01	0	0	0.01	0	0.01	0	0.01	0	0	0.01	0	0.01	0	MAMDC2-AS1	chr9	lncRNA	MAMDC2 antisense RNA 1
ENSG00000204709.4	0.2987	0.744037	1.78526	0.416766	0.676849	1	0	0	0	0.14	0	0	0	0.02	0	0	0.03	0.08	0	0	0	0	0	0	0	0	0.02	LINC01556	chr6	lncRNA	long intergenic non-protein coding RNA 1556
ENSG00000204758.8	6.296	-0.255323	0.488752	-0.522397	0.601394	0.779763	0.02	0.06	0.04	0.02	0.05	0.06	0.09	0.08	0.02	0.02	0.05	0.04	0.11	0.04	0.14	0	0.03	0.02	0.06	0.06	0	CTC-308K20.1	chr5	lncRNA	--
ENSG00000204792.2	6.99852	-0.795447	0.483429	-1.64543	0.0998819	0.278959	0.01	0.08	0	0.06	0.03	0.01	0.03	0.03	0.03	0.01	0.03	0.01	0.05	0.01	0.02	0.07	0.03	0.09	0.05	0.04	0.03	LINC01291	chr2	lncRNA	long intergenic non-protein coding RNA 1291
ENSG00000204802.3	4.3937	0.0138656	0.524808	0.0264203	0.978922	0.991665	0.02	0.04	0.02	0.05	0.05	0.11	0.05	0.02	0.02	0.02	0.03	0.03	0.03	0.04	0.02	0.05	0.04	0	0	0	0.08	RP11-111F5.4	chr9	lncRNA	--
ENSG00000204832.10	3.83466	-0.200474	0.517029	-0.387743	0.698206	0.845252	0.01	0.02	0.04	0.06	0.05	0	0.01	0.03	0.02	0.03	0.01	0.03	0.01	0.02	0.04	0.07	0	0.02	0.02	0.05	0.02	ST8SIA6-AS1	chr10	lncRNA	ST8SIA6 antisense RNA 1
ENSG00000204850.4	15.2153	-0.871563	0.317393	-2.74601	0.0060325	0.0557845	0.06	0.18	0.01	0.14	0.08	0.13	0.15	0.26	0.05	0.09	0.16	0.14	0.1	0.27	0.17	0.1	0.33	0.16	0.36	0.23	0.17	CTB-158D10.3	chr19	lncRNA	--
ENSG00000204860.5	34.8886	0.550282	0.314203	1.75136	0.0798841	0.243994	0.12	0.23	0.23	0.35	0.31	0.53	0.22	0.39	0.06	0.1	0.18	0.08	0.09	0.13	0.16	0.12	0.23	0.09	0.14	0.19	0.14	FAM201A	chr9	lncRNA	family with sequence similarity 201 member A
ENSG00000204904.7	0.423303	0.287549	1.69205	0.169941	0.865056	1	0	0	0	0.12	0	0	0	0	0.05	0	0	0.04	0	0	0	0.06	0	0	0.05	0	0	LINC01545	chrX	lncRNA	long intergenic non-protein coding RNA 1545
ENSG00000204929.13	0.209375	-1.34503	3.04777	-0.441315	0.658985	1	0	0	0	0	0	0	0	0	0	0	0	0	0	0	0	0	0	0	0.01	0	0	AC074391.1	chr2	lncRNA	--
ENSG00000204934.10	85.0417	-0.346349	0.232973	-1.48665	0.137106	0.338886	0.12	0.46	0.7	0.56	0.58	0.85	0.92	0.59	0.25	0.44	0.28	0.36	0.44	0.78	0.68	0.52	0.61	0.64	0.38	0.58	0.58	ATP6V0E2-AS1	chr7	lncRNA	ATP6V0E2 antisense RNA 1
ENSG00000204949.9	2.12094	-0.226202	0.797203	-0.283744	0.776606	1	0.01	0.05	0	0.01	0	0	0.03	0.04	0.01	0.01	0.01	0.02	0.01	0.01	0.01	0.08	0.02	0.02	0	0	0	FAM83A-AS1	chr8	lncRNA	FAM83A antisense RNA 1
ENSG00000204960.7	0.253229	-0.797602	1.84692	-0.431854	0.665847	1	0	0	0	0	0	0	0	0	0	0	0	0.01	0	0.01	0	0	0.01	0	0	0	0.01	BLACE	chr7	lncRNA	B cell acute lymphoblastic leukemia expressed
ENSG00000204971.3	1.11782	0.438976	1.04355	0.420658	0.674005	1	0.04	0	0	0	0	0.12	0	0.04	0.14	0.05	0.03	0.2	0	0	0.12	0.07	0	0	0	0	0.14	RP11-807H22.7	chr11	lncRNA	--
ENSG00000205015.1	0.245662	-0.479095	2.47631	-0.193472	0.846589	1	0.03	0	0	0	0	0	0	0	0	0	0	0.01	0	0	0	0	0.04	0	0	0	0	LINC02138	chr16	lncRNA	long intergenic non-protein coding RNA 2138
ENSG00000205018.2	31.8641	-0.29531	0.270887	-1.09016	0.275644	0.50788	0.28	0.18	0.22	0.43	0.53	0.44	0.64	0.19	0.18	0.37	0.38	0.35	0.66	0.58	0.23	0.17	0.29	0.27	0.77	0.35	0.25	RP11-830F9.6	chr16	lncRNA	--
ENSG00000205037.2	1.79155	-0.800241	0.737806	-1.08462	0.278088	1	0.03	0	0.02	0.02	0.01	0	0.01	0.01	0	0	0	0	0.03	0.01	0.02	0	0.04	0.01	0.01	0	0	RP11-863P13.4	chr16	lncRNA	--
ENSG00000205041.1	6.91231	-1.08153	0.524829	-2.06073	0.0393285	0.158914	0.14	0.15	0.06	0	0.04	0.12	0.04	0.03	0.08	0.07	0.04	0.06	0.52	0.08	0.15	0	0.09	0.16	0.17	0.06	0.02	CTC-425O23.2	chr19	lncRNA	--
ENSG00000205054.8	0.141685	-0.378671	2.77156	-0.136627	0.891325	1	0	0	0	0	0	0.01	0	0	0	0	0	0	0	0	0	0	0	0	0.01	0	0	LINC01121	chr2	lncRNA	long intergenic non-protein coding RNA 1121
ENSG00000205056.8	174.008	-0.382606	0.279813	-1.36736	0.171512	0.38658	0.19	0.56	0.17	0.14	0.25	0.46	0.44	0.19	0.29	0.26	0.28	0.55	0.32	0.37	0.2	0.14	0.22	0.7	0.44	0.7	0.33	LINC02397	chr12	lncRNA	long intergenic non-protein coding RNA 2397
ENSG00000205057.6	1.72957	-2.52689	1.38262	-1.8276	0.067609	1	0	0	0	0	0	0	0	0	0.07	0.04	0	0.04	0	0.3	0.08	0	0	0.49	0.04	0	0	CLLU1-AS1	chr12	lncRNA	CLLU1 antisense RNA 1
ENSG00000205086.8	0.460972	1.87922	1.49311	1.25859	0.208177	1	0.01	0	0	0	0.01	0	0.01	0	0	0.01	0	0.02	0	0	0	0	0	0	0	0	0	C2orf91	chr2	lncRNA	--
ENSG00000205106.4	6.78511	0.137637	0.494602	0.278279	0.780798	0.892646	0.07	0.15	0.43	0.49	0.04	0.18	0.13	0.27	0.35	0.26	0.15	0.21	0.11	0.07	0	0.16	0.04	0.28	0.59	0.18	0.3	LINC02716	chr11	lncRNA	long intergenic non-protein coding RNA 2716
ENSG00000205181.7	15.9148	0.411426	0.36723	1.12035	0.262565	0.494636	0.02	0.03	0.06	0.03	0.05	0.07	0.07	0.02	0.02	0.1	0.04	0.06	0.01	0.03	0.02	0.03	0.02	0.03	0.02	0.09	0.04	LINC00654	chr20	lncRNA	long intergenic non-protein coding RNA 654
ENSG00000205231.1	1.30068	-1.44571	0.775492	-1.86425	0.0622866	1	0	0	0	0.02	0.02	0	0	0.01	0	0.01	0	0.01	0.02	0.02	0.01	0	0.01	0.01	0.02	0	0.01	TTLL10-AS1	chr1	lncRNA	TTLL10 antisense RNA 1
ENSG00000205293.5	0.0564585	-1.13989	3.04979	-0.373761	0.708582	1	0	0	0	0	0	0	0	0	0	0	0	0	0	0	0	0	0	0	0	0	0.01	LINC01602	chr8	lncRNA	long intergenic non-protein coding RNA 1602
ENSG00000205300.3	2.15426	-0.259737	0.659353	-0.393926	0.693635	1	0.03	0.14	0	0	0.04	0.04	0.04	0.02	0.07	0.11	0.08	0.14	0.14	0	0.12	0	0.12	0.04	0.19	0	0.05	RP11-352D3.2	chr20	lncRNA	--
ENSG00000205488.9	0.457933	0.110529	1.17701	0.0939069	0.925183	1	0	0	0	0	0	0	0	0	0	0	0	0	0	0	0	0	0	0	0	0	0	CALML3-AS1	chr10	lncRNA	CALML3 antisense RNA 1
ENSG00000205500.8	0.316468	0.837061	1.81012	0.462434	0.64377	1	0.01	0	0.01	0	0	0	0	0	0	0.02	0	0	0	0.01	0	0	0	0	0	0	0	MAPRE3-AS1	chr2	lncRNA	MAPRE3 antisense RNA 1
ENSG00000205537.2	8.04251	-0.71273	0.437653	-1.62853	0.103413	0.285318	0	0.02	0.13	0.12	0.13	0.02	0.19	0.15	0.08	0.17	0.13	0.08	0.19	0.11	0.21	0.16	0	0.22	0.08	0.29	0.17	RP11-89H19.1	chr12	lncRNA	--
ENSG00000205549.10	0.157076	-0.168	2.25728	-0.0744257	0.940672	1	0	0	0.04	0	0	0	0	0.02	0	0.01	0	0	0.04	0	0	0	0	0	0	0	0	C9orf92	chr9	lncRNA	chromosome 9 open reading frame 92
ENSG00000205559.5	64.7771	-0.553536	0.209684	-2.63986	0.00829407	0.0659024	0.2	0.37	0.21	0.3	0.19	0.37	0.32	0.43	0.15	0.24	0.22	0.36	0.29	0.29	0.52	0.43	0.21	0.38	0.43	0.55	0.24	CHKB-DT	chr22	lncRNA	CHKB divergent transcript
ENSG00000205611.5	37.3063	0.649473	0.551597	1.17744	0.239019	0.467891	0.09	0.32	0.13	0.45	0.23	0.25	0.03	0.24	0.01	0.13	0.1	0	0.19	0.07	0.15	0.01	0.03	0.08	0.1	0.05	0.18	LINC01597	chr20	lncRNA	long intergenic non-protein coding RNA 1597
ENSG00000205622.11	3.13638	0.335772	0.738687	0.454553	0.649431	0.813577	0.02	0	0	0.01	0.01	0	0	0.01	0.02	0	0.01	0	0	0	0	0.01	0	0	0.02	0	0	AF064858.6	chr21	lncRNA	--
ENSG00000205628.4	0.613265	-1.42372	1.53267	-0.928913	0.352934	1	0	0	0	0	0	0	0.01	0	0	0	0	0	0	0	0	0	0	0.01	0	0.01	0	LINC01446	chr7	lncRNA	long intergenic non-protein coding RNA 1446
ENSG00000205682.2	0.0818092	-0.636665	3.05092	-0.20868	0.834698	1	0	0	0	0	0	0	0	0	0	0	0	0	0	0	0	0	0	0	0.01	0	0	RP11-798L4.1	chr4	lncRNA	--
ENSG00000205740.2	3.49212	0.13976	0.473242	0.295325	0.767746	0.885097	0.01	0.01	0.01	0	0.05	0.02	0.02	0.02	0.01	0.02	0.02	0.02	0.03	0.01	0.01	0	0.01	0	0.02	0.02	0.02	RP11-363N22.3	chr10	lncRNA	--
ENSG00000205786.8	0.496294	-0.811703	1.73033	-0.469104	0.638995	1	0	0	0	0	0	0.01	0	0	0	0.01	0	0	0.01	0.01	0	0	0	0	0	0.01	0	LINC01531	chr19	lncRNA	long intergenic non-protein coding RNA 1531
ENSG00000205790.1	18.8706	-0.115701	0.356287	-0.324741	0.745377	0.872854	0.23	0.28	0.11	0.12	0.15	0.13	0.15	0.1	0.07	0.05	0.11	0.04	0.23	0.1	0.22	0.07	0.29	0.08	0.07	0.05	0.06	DPP9-AS1	chr19	lncRNA	DPP9 antisense RNA 1
ENSG00000205791.3	12.1015	0.0424287	0.335832	0.126339	0.899464	0.95443	0.18	0.06	0.24	0.12	0.24	0.11	0.07	0.13	0.17	0.36	0.15	0.13	0.19	0.24	0.09	0.09	0.16	0.25	0.07	0.17	0.16	LOH12CR2	chr12	lncRNA	loss of heterozygosity on chromosome 12, region 2
ENSG00000205837.7	25.6158	0.689935	0.502155	1.37395	0.169458	0.384108	0.12	0.28	0.89	0.04	0.73	0.37	0.58	0.08	0.05	0.07	0.19	0.27	0.07	0.12	0.14	0.36	0.11	0.06	0.31	0.22	0.07	LINC00487	chr2	lncRNA	long intergenic non-protein coding RNA 487
ENSG00000205853.12	62.6174	0.221246	0.256409	0.862862	0.388213	0.617594	0.31	0.14	0.15	0.07	0.2	0.12	0.27	0.34	0.23	0.23	0.15	0.19	0.2	0.23	0.09	0.16	0.18	0.14	0.24	0.13	0.12	RFPL3S	chr22	lncRNA	RFPL3 antisense
ENSG00000205861.13	5.5973	0.0125128	0.469287	0.0266635	0.978728	0.991665	0.14	0.14	0.1	0.05	0	0.04	0.12	0.05	0.06	0.04	0.09	0.2	0.09	0.13	0.06	0.12	0	0.1	0.09	0.1	0.02	PCOTH	chr13	lncRNA	Pro-X-Gly collagen triple helix like repeat containing
ENSG00000205885.7	212	-0.282205	0.202217	-1.39555	0.16285	0.375304	0.38	1	0.52	0.5	0.65	0.95	0.75	0.53	0.86	0.73	0.48	0.77	0.82	0.73	0.88	0.82	0.6	1.31	0.53	0.53	0.61	C1RL-AS1	chr12	lncRNA	C1RL antisense RNA 1
ENSG00000205890.3	4.3255	-1.62445	0.846864	-1.9182	0.0550858	0.194885	0.03	0	0	0.01	0	0	0.01	0	0.02	0.08	0	0.01	0.01	0.14	0.03	0.02	0.01	0.02	0.02	0.18	0.01	RP11-473M20.5	chr16	lncRNA	--
ENSG00000205913.7	32.6289	-0.388436	0.179413	-2.16504	0.0303845	0.136503	0.11	0.08	0.09	0.13	0.08	0.08	0.09	0.09	0.1	0.06	0.11	0.09	0.11	0.12	0.14	0.08	0.13	0.07	0.13	0.15	0.1	SRRM2-AS1	chr16	lncRNA	SRRM2 antisense RNA 1
ENSG00000205930.10	76.2287	-0.173818	0.20011	-0.868613	0.385059	0.614666	0.04	0.16	0.11	0.17	0.14	0.19	0.2	0.13	0.06	0.08	0.1	0.13	0.12	0.15	0.12	0.08	0.1	0.14	0.14	0.11	0.17	C21orf62-AS1	chr21	lncRNA	C21orf62 antisense RNA 1
ENSG00000205959.4	53.3217	-0.00245797	0.227134	-0.0108217	0.991366	0.996379	0.13	0.35	0.47	0.2	0.26	0.24	0.33	0.34	0.15	0.22	0.17	0.23	0.47	0.22	0.32	0.11	0.32	0.24	0.17	0.16	0.15	RP11-689P11.2	chr4	lncRNA	--
ENSG00000206028.1	21.5348	-0.566291	0.267015	-2.12082	0.033937	0.145914	0.1	0.23	0.19	0.2	0.12	0.28	0.1	0.19	0.07	0.11	0.1	0.12	0.37	0.23	0.31	0.07	0.19	0.22	0.07	0.15	0.22	CTA-373H7.7	chr22	lncRNA	--
ENSG00000206129.4	0.675833	0.349172	1.16013	0.300975	0.763434	1	0.01	0.02	0.01	0.01	0	0.01	0	0	0.01	0	0	0	0	0.01	0	0	0	0	0	0	0.02	CTD-2008L17.2	chr18	lncRNA	--
ENSG00000206187.4	0.0578228	-0.316071	3.05092	-0.103598	0.917488	1	0	0	0	0	0	0	0	0	0	0	0	0	0	0	0	0	0	0	0	0	0	LINC02346	chr15	lncRNA	long intergenic non-protein coding RNA 2346
ENSG00000206195.11	0.782675	2.15576	1.18309	1.82214	0.0684333	1	0	0.01	0	0	0	0.01	0.01	0	0	0	0	0.01	0	0	0	0	0	0	0	0	0	DUXAP8	chr22	lncRNA	double homeobox A pseudogene 8
ENSG00000206249.3	2.42195	-0.975248	0.626254	-1.55727	0.119406	1	0.05	0.04	0.1	0.04	0	0.04	0.03	0.04	0	0.01	0.05	0.14	0.15	0.03	0	0.08	0.07	0.1	0.19	0.07	0.06	CTD-2308N23.2	chr20	lncRNA	--
ENSG00000206337.12	3289.1	0.278437	0.195948	1.42097	0.155326	0.365223	4.29	7.19	5.91	9.28	7.95	8.55	11.18	3.96	3.29	8.56	4.89	9.04	6.95	6.47	4.08	2.12	3.85	5.1	5.28	7.84	6.39	HCP5	chr6	lncRNA	HLA complex P5
ENSG00000206344.7	439.938	0.584119	0.229307	2.54732	0.0108555	0.0771448	4.2	2.57	4.35	3.62	3.22	3.36	4.18	4.41	3.28	9.99	3.03	3.55	2.9	2.38	2.58	1.14	3.19	4.13	1.95	11.94	2.46	HCG27	chr6	lncRNA	HLA complex group 27
ENSG00000206417.8	606.678	-0.28577	0.141857	-2.01448	0.0439587	0.169217	4.86	4.35	3.77	3.4	3.36	3.7	2.93	3.64	2.35	2.89	3.17	3.08	4.41	3.55	4.12	3.04	6.33	3.35	4.59	3.55	2.47	H1-10-AS1	chr3	lncRNA	H1-10 antisense RNA 1
ENSG00000206567.10	44.9546	-0.374217	0.280392	-1.33462	0.182	0.400456	0.14	0.18	0.14	0.18	0.15	0.14	0.07	0.17	0.33	0.18	0.15	0.18	0.19	0.19	0.24	0.36	0.18	0.26	0.16	0.16	0.13	AC022007.5	chr3	lncRNA	--
ENSG00000206573.9	835.934	0.0174291	0.106782	0.163222	0.870344	0.940015	1.61	1.64	1.94	1.6	1.78	2.04	2.54	1.81	1.95	1.56	1.73	2.32	1.61	1.78	1.85	1.67	1.76	1.6	1.55	1.65	1.92	THUMPD3-AS1	chr3	lncRNA	THUMPD3 antisense RNA 1
ENSG00000207751.3	23.6304	0.142634	0.205545	0.693928	0.487728	0.699818	0.52	0.5	0.57	0.43	0.36	0.51	0.77	0.57	0.42	0.29	0.44	0.47	0.68	0.46	0.4	0.16	0.73	0.31	0.28	0.34	0.34	KB-1440D3.16	chr22	lncRNA	--
ENSG00000207955.5	0.180248	-0.986215	2.60668	-0.378341	0.705177	1	0	0	0	0	0	0	0.02	0	0	0	0	0	0	0	0.02	0	0.02	0	0	0	0	RP11-339B21.12	chr9	lncRNA	--
ENSG00000211683.3	463.859	-0.26369	0.13874	-1.9006	0.0573542	0.199861	6.87	8.14	9.34	6.63	6.28	9.48	8.13	10	9.34	10.38	6.99	7.83	8.17	9.38	12.66	6.77	8.39	10.92	9.32	10.37	8.13	KB-1572G7.3	chr22	lncRNA	--
ENSG00000212663.2	3.64916	0.159054	0.449579	0.353784	0.7235	0.860224	0.04	0.24	0.16	0.12	0.15	0.27	0.1	0.25	0.09	0.11	0.15	0.14	0.18	0.08	0.1	0.06	0.05	0.34	0.09	0.21	0.04	RP1-122K4.3	chrX	lncRNA	--
ENSG00000212694.8	2250.63	-0.420918	0.236363	-1.78081	0.0749432	0.235014	5.21	10.31	11.82	9.53	7.78	11.46	10.41	14.16	14.73	8.47	6.79	9.83	5.9	11.06	18.16	18.09	10.02	15.72	10.41	11.44	8.6	LINC01089	chr12	lncRNA	long intergenic non-protein coding RNA 1089
ENSG00000212719.13	93.2008	0.337365	0.18923	1.78283	0.0746139	0.234378	0.06	0.17	0.11	0.13	0.15	0.2	0.15	0.1	0.05	0.1	0.16	0.18	0.08	0.14	0.08	0.06	0.12	0.12	0.07	0.09	0.08	LINC02693	chr17	lncRNA	long intergenic non-protein coding RNA 2693
ENSG00000212743.2	41.0106	0.221202	0.284234	0.778241	0.436427	0.659157	0.65	0.42	0.39	0.31	0.24	0.32	0.2	0.37	0.24	0.65	0.36	0.32	0.5	0.41	0.19	0.14	0.22	0.16	0.45	0.56	0.16	LINC02656	chr10	lncRNA	long intergenic non-protein coding RNA 2656
ENSG00000212766.9	2.39988	0.871726	0.75585	1.15331	0.248785	1	0	0.02	0.01	0.03	0.07	0.01	0.03	0.02	0	0.02	0.01	0.01	0.02	0	0.03	0	0	0.01	0	0.02	0.01	EWSAT1	chr15	lncRNA	Ewing sarcoma associated transcript 1
ENSG00000212855.5	0.0282292	-0.877112	3.05092	-0.287491	0.773736	1	0	0	0	0	0	0	0	0	0	0	0	0	0	0	0	0	0	0	0	0	0	TTTY2	chrY	lncRNA	testis-specific transcript, Y-linked 2
ENSG00000212856.6	0.254482	-0.840674	1.81906	-0.462147	0.643976	1	0	0	0	0	0	0	0	0	0	0	0	0	0	0	0	0	0	0	0	0	0.01	TTTY2B	chrY	lncRNA	testis-specific transcript, Y-linked 2B
ENSG00000212939.2	1.4358	-2.61288	1.19257	-2.19097	0.0284542	1	0	0	0	0	0	0	0.01	0	0	0.01	0	0	0.06	0.01	0	0	0	0.01	0.03	0.02	0	RP1-29C18.10	chr22	lncRNA	--
ENSG00000212978.6	135.876	-0.00278209	0.250871	-0.0110897	0.991152	0.996256	0.58	1.52	0.52	0.98	1.26	0.97	1.3	0.75	0.25	1.2	1.22	0.89	1.05	0.77	0.51	0.39	0.61	0.65	1.13	1.56	1.18	AC016747.3	chr2	lncRNA	--
ENSG00000213057.5	13.4009	0.432224	0.441978	0.977931	0.328109	0.561978	0.05	0.17	0.06	0.06	0.2	0.34	0.14	0.07	0.02	0.13	0.08	0.15	0.13	0.05	0.06	0	0.04	0.22	0.03	0.12	0.08	C1orf220	chr1	lncRNA	chromosome 1 putative open reading frame 220
ENSG00000213062.5	13.9747	0.012703	0.234982	0.0540593	0.956888	0.981819	0.01	0.02	0.03	0.02	0.03	0.03	0.02	0.02	0.01	0.02	0.02	0.03	0.03	0.03	0.02	0.01	0.02	0.01	0.02	0.02	0.01	RP1-206D15.6	chr1	lncRNA	--
ENSG00000213279.2	26.0346	-0.713787	0.346364	-2.0608	0.0393225	0.158914	0.06	0.11	0.07	0.13	0.12	0.17	0.3	0.28	0.19	0.25	0.1	0.4	0.82	0.27	0.15	0.24	0.2	0.33	0.2	0.22	0.15	RP1-29C18.9	chr22	lncRNA	--
ENSG00000213373.7	125.657	-0.246777	0.289787	-0.851581	0.394447	0.622565	1.37	1.11	0.74	0.7	0.73	0.66	0.54	0.85	1.45	2.06	1.44	1.58	1.2	1.27	0.67	1.18	1.01	0.85	1.37	2.81	0.96	LINC00671	chr17	lncRNA	long intergenic non-protein coding RNA 671
ENSG00000213468.7	58.4255	-0.138794	0.215906	-0.642846	0.520324	0.722727	0.07	0.08	0.1	0.09	0.09	0.06	0.14	0.17	0.05	0.1	0.1	0.14	0.1	0.08	0.13	0.08	0.06	0.1	0.08	0.1	0.16	FIRRE	chrX	lncRNA	firre intergenic repeating RNA element
ENSG00000213599.10	56.267	0.193548	0.272557	0.710118	0.477631	0.692114	0.22	0.22	0.27	0.1	0.27	0.27	0.14	0.32	0.43	0.33	0.24	0.4	0.25	0.27	0.21	0.29	0.15	0.16	0.15	0.14	0.34	SLX1A-SULT1A3	chr16	lncRNA	SLX1A-SULT1A3 readthrough (NMD candidate)
ENSG00000213600.3	26.0143	-0.316215	0.274224	-1.15313	0.248859	0.478721	2.19	2.27	1.07	1.37	0.92	1.76	1.18	1.32	0.87	1.22	1.26	1.11	2.76	2.51	3.07	0.56	1.64	1.49	1.04	0.78	0.68	XXcos-LUCA16.1	chr3	lncRNA	--
ENSG00000213742.7	104.654	-0.217258	0.146691	-1.48106	0.13859	0.341074	0.21	0.5	0.34	0.45	0.36	0.36	0.3	0.5	0.22	0.33	0.29	0.36	0.57	0.37	0.4	0.26	0.45	0.43	0.32	0.38	0.25	ZNF337-AS1	chr20	lncRNA	ZNF337 antisense RNA 1
ENSG00000213888.3	21.2836	-0.421343	0.30198	-1.39527	0.162934	0.375351	0.17	0.12	0.27	0.19	0.25	0.36	0.33	0.12	0.17	0.13	0.15	0.17	0.23	0.12	0.45	0.42	0.13	0.12	0.31	0.15	0.25	LINC01521	chr22	lncRNA	long intergenic non-protein coding RNA 1521
ENSG00000213904.9	163.862	-0.772032	0.249885	-3.08954	0.00200465	0.0313211	0.53	0.65	0.62	0.52	0.64	0.57	0.46	0.51	0.98	0.58	0.47	0.69	0.67	0.72	0.79	1.74	0.54	0.91	0.67	1.15	1.21	LIPE-AS1	chr19	lncRNA	LIPE antisense RNA 1
ENSG00000213963.6	23.4413	0.768893	0.247565	3.10582	0.00189755	0.0305276	0.05	0.08	0.04	0.11	0.1	0.08	0.11	0.13	0.04	0.07	0.14	0.1	0.06	0.06	0.05	0.04	0.07	0.03	0.04	0.02	0.06	AC074286.1	chr2	lncRNA	--
ENSG00000213994.3	0.592011	-0.224557	1.06665	-0.210526	0.833257	1	0.1	0	0.06	0	0	0.07	0.06	0.02	0.02	0.02	0	0	0.11	0.05	0	0	0	0	0.06	0	0.03	RP11-414H17.5	chr10	lncRNA	--
ENSG00000214043.8	0.168093	0.596459	2.69741	0.221123	0.824997	1	0	0	0	0	0	0	0.01	0	0	0	0	0	0	0	0	0	0	0	0	0	0	LINC02347	chr12	lncRNA	long intergenic non-protein coding RNA 2347
ENSG00000214049.8	1.29764	1.23712	0.88621	1.39596	0.162726	1	0.01	0.01	0.01	0.03	0.01	0	0.01	0	0	0	0.01	0.01	0	0.01	0	0	0.01	0.02	0	0	0	UCA1	chr19	lncRNA	urothelial cancer associated 1
ENSG00000214106.9	347.316	0.432386	0.206516	2.09372	0.0362851	0.151776	0.48	1.2	0.82	1.18	1.12	1.38	1.64	0.62	0.3	0.72	1.27	0.9	0.94	0.64	0.6	0.28	0.91	0.63	0.52	0.77	0.65	PAXIP1-AS2	chr7	lncRNA	PAXIP1 antisense RNA 2
ENSG00000214145.7	1.87094	0.426162	0.804711	0.529584	0.596401	1	0	0.01	0	0.03	0	0.03	0.02	0	0	0.01	0	0.02	0.01	0.01	0	0.01	0.01	0.01	0.02	0	0	LINC00887	chr3	lncRNA	long intergenic non-protein coding RNA 887
ENSG00000214146.3	2.50478	0.0203618	0.617252	0.0329878	0.973684	1	0.01	0.03	0.02	0	0.03	0.02	0	0.01	0.01	0.02	0.02	0.04	0.05	0	0.01	0	0.01	0.01	0.05	0	0.02	LINC02026	chr3	lncRNA	long intergenic non-protein coding RNA 2026
ENSG00000214184.3	1.96411	-0.380493	0.571663	-0.665589	0.505674	1	0.05	0.08	0	0	0.04	0.04	0.03	0.05	0.04	0.05	0.05	0.07	0.03	0.06	0.03	0.17	0.03	0.03	0.03	0.04	0.07	GCC2-AS1	chr2	lncRNA	GCC2 antisense RNA 1
ENSG00000214188.9	1.96417	-1.29355	0.748315	-1.72861	0.0838781	1	0.02	0	0	0.04	0	0.02	0	0.01	0.01	0	0.02	0	0.04	0.03	0.03	0.01	0	0.01	0.07	0	0.01	ST7-OT4	chr7	lncRNA	ST7 overlapping transcript 4
ENSG00000214248.2	1.34763	0.30602	0.734019	0.416911	0.676744	1	0	0.01	0.01	0	0.01	0.01	0.01	0.01	0.01	0	0.01	0.01	0	0	0.01	0	0	0.03	0.01	0	0	CTD-3193O13.12	chr19	lncRNA	--
ENSG00000214293.9	172.7	-0.0353182	0.154254	-0.228961	0.818899	0.913815	0.56	0.57	0.67	0.6	0.68	0.56	0.66	0.51	0.54	0.85	0.52	0.61	0.84	0.57	0.36	0.39	0.61	0.54	0.53	0.99	0.5	APTR	chr7	lncRNA	Alu-mediated CDKN1A/p21 transcriptional regulator
ENSG00000214353.8	3.61782	-0.635689	0.464931	-1.36728	0.171538	0.38658	0.01	0.01	0.01	0.01	0.01	0.01	0.01	0	0.01	0	0	0	0.01	0.01	0.02	0	0.01	0.01	0.01	0	0.01	VAC14-AS1	chr16	lncRNA	VAC14 antisense RNA 1
ENSG00000214401.4	152.223	-0.0747946	0.149331	-0.500864	0.616467	0.789924	2.65	3.29	5.19	3.9	2.65	3.52	2.72	3.91	1.79	3.52	2.11	4.19	3.47	3.85	3.38	1.75	2.83	3.5	3.16	3.55	3.35	KANSL1-AS1	chr17	lncRNA	KANSL1 antisense RNA 1
ENSG00000214407.3	34.9413	0.472511	0.304847	1.55	0.121142	0.314786	0.56	0.39	0.55	0.18	0.33	0.44	0.77	0.64	0.15	0.23	0.55	0.27	0.35	0.33	0.2	0.15	0.24	0.52	0.12	0.11	0.46	LINC02085	chr3	lncRNA	long intergenic non-protein coding RNA 2085
ENSG00000214432.9	6.22248	-0.752103	0.46056	-1.63302	0.102465	0.283906	0	0.05	0	0.06	0	0.07	0.01	0.04	0.01	0.04	0.04	0.05	0.04	0.04	0.09	0.01	0.03	0.07	0.04	0.04	0.07	VPS33B-DT	chr15	lncRNA	VPS33B divergent transcript
ENSG00000214546.4	1.69771	-0.155723	0.704642	-0.220996	0.825096	1	0.11	0.07	0	0	0.06	0	0.03	0.03	0.02	0.01	0.09	0.01	0.03	0.02	0.03	0.07	0.06	0.05	0.03	0	0.04	AC087491.2	chr17	lncRNA	--
ENSG00000214548.18	26.5269	0.000126148	0.433456	0.000291027	0.999768	0.999864	0.02	0.02	0.01	0.02	0.02	0.02	0.04	0.02	0	0.01	0.1	0.01	0.01	0.04	0.01	0.01	0.01	0.04	0.01	0.03	0.04	MEG3	chr14	lncRNA	maternally expressed 3
ENSG00000214559.3	3.20459	-0.481489	0.51606	-0.93301	0.350815	0.584225	0.21	0.16	0.14	0.16	0.14	0.15	0.07	0.03	0.21	0.13	0.07	0.19	0.37	0.23	0.21	0.34	0.07	0.07	0.32	0	0.09	RP11-323J4.1	chr4	lncRNA	--
ENSG00000214650.3	0.708042	-1.32034	1.17737	-1.12143	0.262105	1	0.02	0	0.02	0	0	0.03	0	0	0	0	0	0	0.03	0	0.02	0	0.02	0.02	0.01	0.02	0	RP11-83B20.1	chr12	lncRNA	--
ENSG00000214691.9	0.0248626	-0.316071	3.05092	-0.103598	0.917488	1	0	0	0	0	0	0	0	0	0	0	0	0	0	0	0	0	0	0	0	0	0	LINC01913	chr2	lncRNA	long intergenic non-protein coding RNA 1913
ENSG00000214708.4	8.80106	-0.55824	0.398349	-1.40138	0.161099	0.373243	0.2	0.02	0.14	0.04	0.19	0.11	0.03	0.06	0.08	0.11	0.08	0.07	0.08	0.16	0.07	0.11	0.27	0.11	0.24	0.14	0.04	AC090616.2	chr17	lncRNA	--
ENSG00000214719.13	253.146	0.0668316	0.113505	0.588798	0.555997	0.747198	0.55	0.81	0.49	0.56	0.65	0.67	0.77	0.55	0.48	0.51	0.8	0.8	0.6	0.52	0.67	0.42	0.49	0.51	0.72	0.55	0.56	AC005562.1	chr17	lncRNA	--
ENSG00000214770.3	7.44315	-0.529628	0.317925	-1.66589	0.0957352	0.27238	0.03	0.06	0.06	0.02	0.01	0.05	0.05	0.04	0.05	0.03	0.03	0.05	0.07	0.07	0.02	0.01	0.08	0.05	0.06	0.05	0.08	RP11-544I20.2	chr14	lncRNA	--
ENSG00000214772.2	0.21549	0.822467	2.16307	0.380231	0.703774	1	0	0	0.04	0	0	0.04	0	0	0.04	0	0	0.01	0	0	0	0	0	0	0	0	0	RP11-174G6.1	chr12	lncRNA	--
ENSG00000214773.1	9.61906	-0.456791	0.354328	-1.28918	0.197337	0.420304	0.12	0.11	0.06	0.13	0.08	0.27	0.13	0.09	0.16	0.12	0.05	0.16	0.05	0.16	0.06	0.26	0.1	0.16	0.16	0.14	0.27	RP11-717D12.1	chr3	lncRNA	--
ENSG00000214783.9	365.475	0.118261	0.116836	1.0122	0.311444	0.54487	1.42	1.33	1	1.13	1.05	1.11	1.56	1.4	1.06	1.05	1.56	1.16	0.96	0.98	1.19	0.92	1.46	1.11	0.98	0.96	1.01	POLR2J4	chr7	lncRNA	RNA polymerase II subunit J4, pseudogene
ENSG00000214788.3	1.22098	0.489502	1.05441	0.464244	0.642473	1	0.05	0.11	0	0	0.03	0	0	0.01	0	0.15	0.03	0.01	0.08	0.05	0	0	0	0	0	0.06	0.01	RP11-736I10.8	chr11	lncRNA	--
ENSG00000214797.3	7.43575	-0.481351	0.531517	-0.905618	0.365138	0.597276	0.02	0.09	0.05	0.01	0.06	0.07	0.03	0	0.05	0.04	0.03	0.13	0	0.04	0.09	0	0.05	0.13	0.05	0.14	0.08	RP11-1036E20.9	chr11	lncRNA	--
ENSG00000214803.3	2.55898	0.18644	0.57141	0.32628	0.744212	1	0.04	0.08	0.05	0.05	0.05	0.1	0.02	0.05	0.02	0.09	0.02	0.02	0.02	0.04	0.09	0	0.07	0.04	0	0.1	0.01	RP11-37N22.1	chr8	lncRNA	--
ENSG00000214851.5	0.838116	0.029753	1.2583	0.0236454	0.981135	1	0	0	0.01	0	0.01	0	0	0.01	0	0	0	0.01	0.01	0	0	0	0.03	0	0	0	0	LINC00612	chr12	lncRNA	long intergenic non-protein coding RNA 612
ENSG00000214870.9	13.4976	0.0257147	0.285979	0.0899182	0.928352	0.968224	0.05	0.04	0.05	0.01	0.06	0.05	0.03	0.03	0.03	0.03	0.06	0.04	0.07	0.04	0.03	0.02	0.05	0.02	0.02	0.03	0.05	AC004540.5	chr7	lncRNA	--
ENSG00000214894.6	55.2825	-0.0285895	0.316128	-0.0904365	0.92794	0.968113	0.06	0.38	0.27	0.44	0.67	1.11	0.61	0.43	0.53	1.15	0.27	0.54	0.44	0.75	0.39	0.46	0.61	0.69	0.41	0.42	0.44	LINC00243	chr6	lncRNA	long intergenic non-protein coding RNA 243
ENSG00000214900.11	345.317	-0.206884	0.134892	-1.5337	0.125103	0.321563	0.28	0.6	0.4	0.28	0.43	0.47	0.52	0.36	0.27	0.35	0.35	0.47	0.35	0.41	0.46	0.43	0.42	0.58	0.32	0.43	0.35	LINC01588	chr14	lncRNA	long intergenic non-protein coding RNA 1588
ENSG00000214915.3	0.233615	0.150138	1.80675	0.0830987	0.933773	1	0	0	0.06	0	0	0.06	0	0	0	0	0.03	0.02	0	0	0	0	0	0.05	0	0	0	XX-FW80269A6.1	chrX	lncRNA	--
ENSG00000214919.3	0.0509606	-0.877112	3.05092	-0.287491	0.773736	1	0	0	0	0	0	0	0	0	0	0	0	0	0	0.01	0	0	0	0	0	0	0	RP11-674E16.4	chr3	lncRNA	--
ENSG00000214922.9	196.194	-0.0332627	0.166936	-0.199255	0.842063	0.926163	0.74	0.89	1.27	1.24	0.73	1.11	1.51	1.32	0.87	0.72	0.81	0.8	0.99	1.12	1.15	0.37	1.25	0.65	0.81	1.31	0.97	HLA-F-AS1	chr6	lncRNA	HLA-F antisense RNA 1
ENSG00000214955.5	1.25405	1.06497	0.803051	1.32615	0.184789	1	0.08	0	0.03	0.04	0.1	0.04	0.03	0.06	0.02	0.03	0.03	0.05	0.09	0	0	0	0	0.06	0	0	0.01	AP000318.2	chr21	lncRNA	--
ENSG00000214999.3	15.8243	0.288638	0.301963	0.955873	0.339137	0.572618	0.07	0.21	0.25	0.33	0.26	0.33	0.35	0.2	0.07	0.19	0.19	0.12	0.19	0.24	0.17	0.04	0.26	0.07	0.11	0.08	0.21	AC129492.6	chr17	lncRNA	--
ENSG00000215014.5	56.6674	0.190736	0.1975	0.965748	0.33417	0.567423	0.78	0.59	0.4	0.5	0.6	0.51	0.37	0.59	0.61	0.57	0.47	0.41	0.8	0.51	0.45	0.36	0.44	0.27	0.42	0.33	0.43	RP5-832C2.5	chr1	lncRNA	--
ENSG00000215022.7	63.9033	-0.0968799	0.168393	-0.575319	0.565075	0.753949	0.43	0.53	0.4	0.36	0.46	0.5	0.47	0.44	0.28	0.46	0.42	0.39	0.63	0.42	0.34	0.14	0.43	0.27	0.4	0.77	0.45	RP1-257A7.4	chr6	lncRNA	--
ENSG00000215023.2	0.220462	-0.462373	1.80817	-0.255713	0.798172	1	0.03	0	0	0	0	0	0.7	0.01	0.01	0	0	0	0.03	0	0	0	0	0	0	0.04	0	AC114730.5	chr2	lncRNA	--
ENSG00000215039.7	760.551	-0.209192	0.106262	-1.96864	0.0489946	0.180761	3.18	5.68	4.34	5.46	6.4	4.92	4.94	3.49	3.2	3.84	3.66	4.92	4.9	4.84	4.25	3.65	4.54	5.51	5.5	4.33	5.35	CD27-AS1	chr12	lncRNA	CD27 antisense RNA 1
ENSG00000215067.10	426.42	0.0313332	0.186861	0.167682	0.866833	0.938267	0.86	1.36	1.45	1.28	1.08	1.77	1.47	1.25	0.94	2.65	1.57	1.33	2.41	1.55	1.05	1	0.93	1.14	1.18	1.22	1.19	ALOX12-AS1	chr17	lncRNA	ALOX12 antisense RNA 1
ENSG00000215068.8	119.881	0.00268571	0.132547	0.0202623	0.983834	0.993397	0.3	0.67	0.33	0.56	0.51	0.49	0.59	0.48	0.3	0.43	0.54	0.47	0.53	0.32	0.45	0.42	0.42	0.54	0.33	0.42	0.44	AC025171.1	chr5	lncRNA	--
ENSG00000215117.6	0.148077	0.170821	3.04847	0.0560351	0.955314	1	0	0.02	0	0	0	0	0	0	0	0	0	0	0	0	0	0	0	0	0	0	0	LINC00588	chr8	lncRNA	long intergenic non-protein coding RNA 588
ENSG00000215196.5	9.43986	0.056435	0.655534	0.0860902	0.931395	0.969429	0.06	0.01	0	0.01	0	0	0	0	0.01	0.06	0.01	0.01	0.02	0.03	0	0.01	0.01	0	0	0.05	0.01	BASP1-AS1	chr5	lncRNA	BASP1 antisense RNA 1
ENSG00000215241.4	8.58016	-0.747514	0.330402	-2.26244	0.0236702	0.118525	0.04	0.06	0.05	0.04	0.01	0.06	0.05	0.04	0.05	0.07	0.06	0.09	0.15	0.07	0.12	0.08	0.11	0.02	0.1	0.11	0.04	LINC02449	chr12	lncRNA	long intergenic non-protein coding RNA 2449
ENSG00000215244.3	54.818	-0.124338	0.340522	-0.36514	0.715007	0.855643	0.36	0.19	0.15	0.2	0.12	0.24	0.14	0.16	0.15	0.54	0.12	0.11	0.19	0.23	0.19	0.1	0.16	0.17	0.12	0.63	0.19	LINC02649	chr10	lncRNA	long intergenic non-protein coding RNA 2649
ENSG00000215246.5	1.30771	0.312605	1.01991	0.306501	0.759223	1	0	0	0.01	0.03	0.01	0.02	0.02	0.01	0	0.03	0	0.01	0	0	0.02	0	0	0	0	0.01	0.03	RP11-43F13.3	chr5	lncRNA	--
ENSG00000215256.4	346.059	0.530326	0.17872	2.96735	0.00300376	0.0387561	0.77	1.22	0.72	1.09	1.3	1.23	1.55	0.9	0.34	0.77	1.5	0.99	1.03	0.75	0.53	0.31	0.71	0.64	0.63	0.64	0.68	DHRS4-AS1	chr14	lncRNA	DHRS4 antisense RNA 1
ENSG00000215304.3	1.39568	0.297651	0.792319	0.37567	0.707162	1	0.04	0.03	0.03	0.03	0.08	0.03	0	0.02	0	0.03	0.05	0.03	0.11	0	0	0.03	0.02	0	0.02	0	0.01	RP13-395E19.3	chr15	lncRNA	--
ENSG00000215374.6	9.43289	0.215335	0.364374	0.590974	0.554538	0.746737	0.02	0.03	0.01	0.02	0.03	0.06	0.04	0.06	0.01	0.02	0.04	0.01	0.03	0.02	0.02	0.02	0.03	0.03	0.01	0.01	0.02	FAM66B	chr8	lncRNA	family with sequence similarity 66 member B
ENSG00000215386.13	2.62372	0.382951	0.653158	0.586307	0.557669	1	0	0	0	0	0	0	0	0	0	0	0	0	0	0	0	0	0	0	0	0	0	MIR99AHG	chr21	lncRNA	mir-99a-let-7c cluster host gene
ENSG00000215403.1	0.0719444	-0.636665	3.05092	-0.20868	0.834698	1	0	0	0	0	0	0	0	0	0	0.01	0	0	0.02	0	0	0	0	0	0	0	0	LL22NC01-81G9.3	chr22	lncRNA	--
ENSG00000215417.13	98.9988	-0.140655	0.267372	-0.526064	0.598844	0.778258	0.82	0.42	1.1	0.65	0.58	0.58	0.34	0.64	0.36	0.41	0.14	0.38	1.02	0.61	0.65	0.5	0.36	0.46	0.39	0.44	0.5	MIR17HG	chr13	lncRNA	miR-17-92a-1 cluster host gene
ENSG00000215424.10	165.623	-0.666777	0.156222	-4.26813	1.97118e-05	0.00290396	0.25	0.36	0.31	0.29	0.23	0.27	0.19	0.31	0.32	0.21	0.25	0.33	0.53	0.54	0.33	0.45	0.35	0.45	0.43	0.33	0.31	MCM3AP-AS1	chr21	lncRNA	MCM3AP antisense RNA 1
ENSG00000215458.8	739.662	0.116354	0.266483	0.436628	0.662381	0.823066	1.19	3.04	1.33	2.68	3.93	3.72	5.71	3.17	1.9	3.77	4.51	6.05	3.28	2.61	2.81	1.37	1.61	3.6	2.89	1.89	5.83	AATBC	chr21	lncRNA	apoptosis associated transcript in bladder cancer
ENSG00000215481.9	18.1303	0.364231	0.274221	1.32824	0.184099	0.40284	0.24	0.46	0.27	0.34	0.18	0.34	0.17	0.28	0.11	0.28	0.13	0.23	0.07	0.25	0.19	0.02	0.16	0.19	0.25	0.2	0.25	BCRP3	chr22	lncRNA	BCR pseudogene 3
ENSG00000215483.11	16.4776	0.0603655	0.276628	0.218219	0.827259	0.918544	0.02	0.02	0.01	0.02	0.02	0.03	0.02	0.02	0.02	0.01	0.01	0.03	0.02	0.01	0.01	0.01	0.02	0.03	0.03	0.02	0.01	LINC00598	chr13	lncRNA	long intergenic non-protein coding RNA 598
ENSG00000215533.8	17.0818	-0.161172	0.607967	-0.265099	0.790933	0.898026	0.66	0.27	0.08	0.03	0.16	0.38	0	0.91	0.35	0.55	0.24	0.04	0.3	1.21	0.03	0.16	0.55	0.14	0.19	0.45	0.1	LINC00189	chr21	lncRNA	long intergenic non-protein coding RNA 189
ENSG00000215692.2	1.52767	-1.4524	0.881043	-1.64851	0.0992489	1	0.09	0.07	0.06	0.07	0	0	0.06	0	0	0	0.03	0.12	0.26	0.05	0	0.14	0.29	0.11	0	0	0.05	AC114730.8	chr2	lncRNA	--
ENSG00000215765.3	1.06117	-0.104458	1.05386	-0.0991195	0.921043	1	0	0	0.04	0.12	0	0	0.02	0.01	0	0.01	0.02	0.01	0.06	0.02	0.02	0	0	0	0	0	0.04	CTB-61M7.1	chr19	lncRNA	--
ENSG00000215769.8	1407.99	0.264179	0.147463	1.7915	0.0732132	0.231624	13.75	11.24	8.33	10.87	9.29	10.07	13.47	11.39	6.24	10.13	13.66	9.75	11.49	9.81	8.9	3.89	12.53	7.36	7.37	8.7	5.69	ARHGAP27P1-BPTFP1-KPNA2P3	chr17	lncRNA	ARHGAP27P1-BPTFP1-KPNA2P3 readthrough, transcribed pseudogene
ENSG00000215841.3	3.96129	-0.380527	0.519593	-0.732357	0.463951	0.681609	0.08	0.12	0	0.6	0.43	0	0.21	0.71	0.35	0.06	0.42	0.33	0.38	0.53	0.32	0.26	0.1	0.2	0.49	0.66	0.26	RP11-800A3.2	chr11	lncRNA	--
ENSG00000215866.8	0.366649	-0.255832	1.36733	-0.187103	0.85158	1	0	0	0	0	0	0.01	0.01	0	0	0	0	0.01	0.02	0	0.01	0	0	0	0	0	0	LINC01356	chr1	lncRNA	long intergenic non-protein coding RNA 1356
ENSG00000216863.10	113.974	-0.125569	0.186781	-0.672279	0.501406	0.70946	0.15	0.31	0.22	0.11	0.15	0.23	0.29	0.15	0.15	0.22	0.17	0.26	0.21	0.15	0.22	0.17	0.14	0.36	0.17	0.2	0.18	LY86-AS1	chr6	lncRNA	LY86 antisense RNA 1
ENSG00000216895.9	99.551	0.0324448	0.171543	0.189135	0.849987	0.930291	0.54	1.29	1.02	1.18	0.97	0.98	1.39	0.94	0.71	1.01	0.99	1.81	0.73	0.75	1.17	0.69	0.8	1.12	1.14	0.87	1.31	AC009403.2	chr7	lncRNA	--
ENSG00000217576.7	0.0447162	-0.0576699	3.05019	-0.018907	0.984915	1	0	0	0	0	0	0	0	0.01	0	0	0	0	0	0	0	0	0	0	0	0	0	RP11-248G5.8	chr13	lncRNA	--
ENSG00000217702.3	35.5322	-0.532245	0.272786	-1.95115	0.0510397	0.185329	0.38	0.34	0.52	0.31	0.4	0.36	0.07	0.47	0.49	0.4	0.42	0.42	0.64	0.27	0.41	0.17	0.57	0.9	0.45	0.77	0.64	RP11-287D1.4	chr2	lncRNA	--
ENSG00000217825.2	0.0223581	-0.316071	3.05092	-0.103598	0.917488	1	0	0	0	0	0	0	0	0.01	0	0	0	0	0	0	0	0	0	0	0	0	0	AC099552.4	chr7	lncRNA	--
ENSG00000218018.3	36.972	0.187809	0.270914	0.693242	0.488158	0.699966	0.74	0.4	0.67	0.45	0.59	0.44	0.6	0.6	0.2	0.24	0.46	0.36	0.58	0.21	0.31	0.27	0.98	0.4	0.29	0.24	0.24	RBM38-AS1	chr20	lncRNA	RBM38 antisense RNA 1
ENSG00000218357.3	30.1601	0.540599	0.611315	0.884322	0.376523	0.607899	0.27	1.35	0.59	0.35	0.31	0.57	0.17	1.07	2.35	0.16	0.2	0.23	0	0.36	1.64	0.44	0.05	0.48	0.35	0.37	0.12	LINC01644	chr22	lncRNA	long intergenic non-protein coding RNA 1644
ENSG00000218416.4	1.40702	0.283297	1.20858	0.234404	0.814671	1	0.02	0	0	0	0	0	0	0.02	0.05	0.01	0	0	0.01	0	0.03	0	0.03	0.02	0	0	0	AC110619.2	chr2	lncRNA	--
ENSG00000218510.9	308.526	0.0593109	0.134908	0.439639	0.660198	0.821138	1.05	2.29	1.56	1.5	1.93	2.42	1.97	1.65	1.52	1.46	1.65	2.62	1.94	1.79	1.56	1.03	1.28	1.55	1.65	1.31	2.19	LINC00339	chr1	lncRNA	long intergenic non-protein coding RNA 339
ENSG00000218537.1	554.331	-0.866549	0.235387	-3.68138	0.000231975	0.0106673	6.22	7.5	11.11	7.08	6.83	8.33	6.23	3.6	4.95	3.29	2.72	3.76	8.55	9.75	8.91	14.64	7.64	11.19	11.16	9.44	6.07	MIF-AS1	chr22	lncRNA	MIF antisense RNA 1
ENSG00000218672.1	0.0668974	-0.877112	3.05092	-0.287491	0.773736	1	0	0	0	0	0	0	0	0	0	0	0	0	0	0	0	0	0	0	0	0.02	0	AC008060.7	chr7	lncRNA	--
ENSG00000218839.5	0	0	0	0	1	1	0	0	0	0	0	0	0	0	0	0	0	0	0	0	0.46	0	0	0	0	0	0	FAM138C	chr9	lncRNA	family with sequence similarity 138 member C
ENSG00000219159.4	0.186496	-0.379018	2.58523	-0.146609	0.88344	1	0	0	0	0	0	0	0.01	0	0	0	0	0	0	0	0	0.01	0	0	0	0	0	AC011298.2	chr2	lncRNA	--
ENSG00000219410.6	105.281	-0.438226	0.193725	-2.26211	0.0236908	0.118525	1.12	1.46	0.84	0.84	0.91	0.55	0.83	0.69	0.5	0.74	0.59	0.74	1.64	1.3	0.96	0.57	1.04	1.19	1.36	0.75	0.53	RP4-761J14.8	chr12	lncRNA	--
ENSG00000219665.8	289.46	-0.101373	0.116617	-0.869289	0.384689	0.614286	0.92	1.31	1.42	1.16	0.91	0.84	0.87	1.16	0.91	0.86	0.89	0.91	1.12	1.18	1.05	0.76	1.27	0.94	0.77	1.06	0.99	ZNF433-AS1	chr19	lncRNA	ZNF433 and ZNF878 antisense RNA 1
ENSG00000220161.4	11.0543	-0.967155	0.413089	-2.34127	0.019218	0.104933	0.05	0.02	0.03	0.03	0.12	0.06	0.07	0.07	0.09	0.12	0.1	0.23	0.16	0.11	0.18	0.38	0.04	0.15	0.14	0.12	0.12	LINC02076	chr17	lncRNA	long intergenic non-protein coding RNA 2076
ENSG00000220908.2	0.101921	-1.22775	3.04935	-0.402628	0.687222	1	0	0	0	0	0	0	0	0	0	0	0	0	0	0.08	0	0	0	0	0	0	0	LINC02531	chr6	lncRNA	long intergenic non-protein coding RNA 2531
ENSG00000220925.2	14.6736	-0.545861	0.260834	-2.09275	0.0363711	0.151972	0.78	0.63	0.44	0.49	0.66	0.46	0.16	0.6	0.38	0.32	0.48	0.72	0.96	0.94	0.86	0.2	1.01	0.56	0.94	0.45	0.44	IGBP1-AS2	chrX	lncRNA	IGBP1 antisense RNA 2
ENSG00000221571.3	14.2218	-0.0794332	0.402924	-0.197142	0.843716	0.926843	0.38	1.01	0.32	0.78	0.25	0.13	0.31	0.39	1.79	0.55	0.8	0.74	0.39	0.73	0.87	0.31	0.92	0.71	1.09	0.64	0.39	RNU6ATAC35P	chr1	lncRNA	RNA, U6atac small nuclear 35, pseudogene
ENSG00000221817.10	522.104	0.232793	0.117463	1.98184	0.0474977	0.177241	1.53	2.32	1.68	2.26	2.05	2.49	2.75	2.66	1.04	1.71	2.42	2.29	1.52	1.83	1.91	0.95	1.56	1.83	1.54	1.68	1.92	PPP3CB-AS1	chr10	lncRNA	PPP3CB antisense RNA 1 (head to head)
ENSG00000221819.6	0.13138	-0.378264	3.05019	-0.124013	0.901305	1	0	0	0	0	0	0	0	0	0	0	0.03	0	0	0	0.03	0	0	0	0	0	0	GAS8-AS1	chr16	lncRNA	GAS8 antisense RNA 1
ENSG00000221857.7	29.7223	-0.413648	0.314361	-1.31584	0.188228	0.408529	0.43	1.18	1.38	0.81	0.96	1.32	1.14	0.97	0.25	0.3	0.43	0.3	0.54	0.81	0.9	0.83	2.16	0.89	0.49	0.97	0.76	CTD-2527I21.4	chr19	lncRNA	--
ENSG00000221883.4	152.251	-0.247642	0.118388	-2.09177	0.0364588	0.152257	2.38	2.99	3.05	3.26	2.83	3.61	3.23	2.56	2.77	2.7	2.49	2.92	3.89	3.54	2.77	2.32	2.6	2.45	3.03	3.46	4.45	ARIH2OS	chr3	lncRNA	ARIH2 opposite strand lncRNA
ENSG00000221949.6	23.5326	0.0933702	0.250903	0.372137	0.709791	0.85236	0.57	0.33	0.22	0.28	0.32	0.18	0.31	0.34	0.13	0.15	0.17	0.2	0.32	0.2	0.16	0.23	0.27	0.22	0.26	0.22	0.19	LINC01465	chr12	lncRNA	long intergenic non-protein coding RNA 1465
ENSG00000221953.5	0.179814	-1.72729	3.04723	-0.566837	0.570825	1	0	0	0	0	0	0	0	0	0	0	0	0	0	0	0	0	0	0	0	0.01	0.02	C1orf229	chr1	lncRNA	--
ENSG00000221990.5	53.6808	-0.107993	0.23138	-0.466736	0.640689	0.807549	0.47	0.89	1.3	0.51	0.61	0.58	0.86	0.48	0.81	0.37	0.44	0.67	0.68	0.48	1.09	0.41	0.46	0.69	0.86	0.53	0.75	EXOC3-AS1	chr5	lncRNA	EXOC3 antisense RNA 1
ENSG00000222004.7	0.0578228	-0.316071	3.05092	-0.103598	0.917488	1	0	0	0	0	0	0.01	0	0	0	0	0	0	0	0	0	0	0	0	0	0	0	LINC02860	chr7	lncRNA	long intergenic non-protein coding RNA 2860
ENSG00000222005.9	5.88925	-0.048934	0.340254	-0.143816	0.885646	0.947493	0.05	0.01	0.06	0.04	0.06	0.02	0.03	0.04	0.04	0.03	0.04	0.03	0.04	0.04	0.02	0.02	0.02	0.04	0.02	0.04	0.05	LINC01118	chr2	lncRNA	long intergenic non-protein coding RNA 1118
ENSG00000222012.1	2.0888	-0.0932788	0.802134	-0.116288	0.907424	1	0.01	0.03	0.01	0.01	0.03	0.01	0.02	0.03	0	0	0.02	0.01	0.07	0	0	0	0.02	0.02	0	0	0.01	AC005481.5	chr7	lncRNA	--
ENSG00000222017.1	2.45852	0.644028	0.651293	0.988845	0.322739	1	0	0	0.08	0.06	0.14	0.03	0.08	0.11	0.06	0.05	0.11	0	0.07	0.02	0.03	0.03	0.08	0.03	0.05	0	0.02	AC011997.1	chr2	lncRNA	--
ENSG00000222020.3	69.1841	-0.434506	0.176829	-2.45721	0.0140022	0.0877441	2.28	2.04	3.17	2.36	2.25	2.25	1.64	2.23	1.97	1.63	1.42	1.76	2.34	2.59	4.09	1.5	2.41	2.72	2.53	3.83	1.73	HDAC4-AS1	chr2	lncRNA	HDAC4 antisense RNA 1
ENSG00000222022.1	3.86661	-0.348841	0.714859	-0.487986	0.62556	0.796342	0.11	0.22	0.19	0.27	0.43	0.05	0.05	0.02	0.06	0.03	0.09	0.07	0	0	0.09	0.29	0.05	0	0.22	0.05	0.48	AC112721.1	chr2	lncRNA	--
ENSG00000222030.1	0.0318641	-0.316071	3.05092	-0.103598	0.917488	1	0	0	0	0	0	0	0	0	0	0	0.01	0	0	0	0	0	0	0	0	0	0	LINC01793	chr2	lncRNA	long intergenic non-protein coding RNA 1793
ENSG00000222032.1	2.82615	-1.16593	0.54453	-2.14117	0.0322605	1	0	0	0.05	0	0.05	0.11	0.2	0.06	0.06	0.14	0.08	0.05	0.14	0.09	0	0.31	0.15	0.19	0.19	0.21	0.08	AC112721.2	chr2	lncRNA	--
ENSG00000222035.4	0.32767	-1.12007	1.77012	-0.632762	0.526889	1	0	0	0	0	0	0	0	0	0	0	0	0	0	0	0	0	0	0.02	0	0	0.01	KIAA2012-AS1	chr2	lncRNA	KIAA2012 antisense RNA 1
ENSG00000222041.11	1881.51	-0.168104	0.196065	-0.857388	0.391231	0.619956	1.39	2	2.11	1.9	2.05	1.77	1.65	1.81	3.15	2.79	1.79	2.87	2.14	1.88	2.18	2.53	1.97	2.08	1.54	2.39	3.14	CYTOR	chr2	lncRNA	cytoskeleton regulator RNA
ENSG00000222042.2	0.292381	1.07113	1.78489	0.600113	0.548431	1	0.02	0.03	0	0.03	0	0	0.03	0	0	0.02	0	0	0	0	0	0	0	0	0	0	0	AP000233.4	chr21	lncRNA	--
ENSG00000222043.2	25.1777	-0.151181	0.351071	-0.430626	0.66674	0.825962	2.08	1.03	1.47	0.95	0.73	0.88	0.54	1.05	0.96	1.39	0.49	0.45	3.62	0.6	0.72	0.75	0.77	0.78	1.07	0.8	0.62	AC079305.10	chr2	lncRNA	--
ENSG00000222044.1	0.266592	-0.331324	1.58912	-0.208495	0.834842	1	0	0.03	0	0	0	0	0	0.01	0.01	0.01	0	0	0	0	0	0	0	0	0.02	0	0.02	RP5-1039K5.16	chr22	lncRNA	--
ENSG00000222047.9	1.89294	0.112265	0.699679	0.160452	0.872525	1	0.03	0.03	0	0.04	0.03	0	0.03	0.02	0.01	0.01	0.01	0.02	0.04	0	0.01	0	0.01	0	0	0.02	0.04	C10orf55	chr10	lncRNA	chromosome 10 putative open reading frame 55
ENSG00000223343.1	45.143	-0.755942	0.219611	-3.44218	0.000577036	0.0168351	0.6	1.03	1.69	1.17	1.08	0.98	0.66	0.9	1.08	0.87	0.49	0.84	2.59	2.09	1.44	1.18	1.37	1.84	0.98	0.99	1.05	RP13-131K19.2	chr3	lncRNA	--
ENSG00000223344.1	0.141146	-1.64394	3.04754	-0.539432	0.589589	1	0	0	0	0	0	0	0	0	0	0	0	0	0	0	0	0	0	0	0	0	0.07	RP11-541F9.1	chr1	lncRNA	--
ENSG00000223356.1	4.9182	-0.709594	0.51358	-1.38166	0.167075	0.381035	0.24	0.07	0.26	0.36	0.32	0.07	0.06	0.02	0.04	0.15	0.35	0.36	0.8	0.43	0.19	0	0.19	0.3	0.24	0.46	0.11	RP11-66D17.5	chr1	lncRNA	--
ENSG00000223374.1	2.10161	-0.00647203	0.662238	-0.00977296	0.992202	1	0.24	0.15	0.06	0.14	0.19	0.07	0.12	0.14	0.02	0.05	0.06	0.02	0.11	0.1	0	0	0.31	0	0.06	0.26	0.03	AC005104.3	chr2	lncRNA	--
ENSG00000223387.6	1.07474	1.62397	0.999188	1.62529	0.1041	1	0.01	0.01	0	0.02	0	0	0	0	0	0.03	0.02	0.01	0.01	0	0	0.01	0	0	0	0	0.01	LINC02068	chr3	lncRNA	long intergenic non-protein coding RNA 2068
ENSG00000223390.1	2.16341	-0.0989109	0.696091	-0.142095	0.887005	1	0.06	0	0.04	0.08	0.04	0.08	0.14	0.12	0.01	0.09	0.04	0.03	0.03	0.03	0.14	0	0.25	0.07	0.03	0	0	RP11-91A18.4	chr1	lncRNA	--
ENSG00000223393.2	2.80428	-0.116599	0.608068	-0.191753	0.847936	1	0.05	0	0.06	0.02	0.03	0.03	0.01	0.02	0.05	0.02	0.01	0.03	0.01	0.01	0.08	0.04	0.08	0.01	0.03	0	0.01	RP5-858B6.3	chr1	lncRNA	--
ENSG00000223403.6	0.103525	-0.636665	3.05092	-0.20868	0.834698	1	0	0	0	0	0	0	0.01	0	0	0	0	0	0	0	0	0	0	0	0	0	0	MEG9	chr14	lncRNA	maternally expressed 9
ENSG00000223404.3	0.122354	-1.22775	3.04935	-0.402628	0.687222	1	0	0	0	0	0	0	0	0	0	0	0	0	0	0	0	0	0	0.04	0.04	0	0	LINC00397	chr13	lncRNA	long intergenic non-protein coding RNA 397
ENSG00000223438.1	0.0509606	-0.877112	3.05092	-0.287491	0.773736	1	0	0	0	0	0	0	0	0	0	0	0	0	0	0.03	0	0	0	0	0	0	0	RP1-171K16.5	chrX	lncRNA	--
ENSG00000223442.1	5.54996	-0.637044	0.434146	-1.46735	0.142281	0.346515	0.16	0.03	0.05	0.06	0.08	0.14	0.08	0.11	0.02	0.12	0.13	0.09	0.23	0.34	0.15	0.06	0.15	0.12	0.05	0.03	0.06	TH2LCRR	chr5	lncRNA	T helper type 2 locus control region associated RNA
ENSG00000223446.2	0.752721	0.352871	1.43081	0.246624	0.8052	1	0	0.07	0	0	0	0	0	0.03	0	0.11	0	0.01	0.05	0.02	0	0	0	0.05	0	0	0	RP11-274J16.5	chr9	lncRNA	--
ENSG00000223458.2	0.0823901	-0.636665	3.05092	-0.20868	0.834698	1	0	0	0	0	0	0	0	0.03	0	0	0	0	0	0	0	0	0.09	0	0	0	0	LMO7DN-IT1	chr13	lncRNA	LMO7DN intronic transcript 1
ENSG00000223461.1	1.45535	0.0913866	0.740329	0.123441	0.901758	1	0.04	0.06	0	0.16	0	0.1	0	0.07	0.06	0.09	0.02	0.03	0.04	0.12	0.05	0.06	0	0.09	0.09	0	0	AC004471.9	chr22	lncRNA	--
ENSG00000223466.2	31.0712	0.151627	0.312428	0.485317	0.627452	0.7977	0.08	0.27	0.21	0.31	0.29	0.32	0.35	0.24	0.04	0.12	0.09	0.29	0.19	0.25	0.11	0.03	0.15	0.16	0.27	0.26	0.15	LINC01825	chr2	lncRNA	long intergenic non-protein coding RNA 1825
ENSG00000223475.1	0.068358	0.114347	3.04895	0.0375038	0.970083	1	0	0	0	0	0	0	0	0	0	0.03	0.02	0	0	0	0	0	0	0	0	0	0	RP11-310H4.1	chr7	lncRNA	--
ENSG00000223478.1	151.713	-0.0491809	0.10135	-0.485257	0.627494	0.7977	5.06	6.66	6.87	6.19	6.4	5.83	6.48	4.73	5.12	4.87	5.69	6.87	6.14	6.43	5.46	4.07	5.54	5.66	5.62	4.52	7.02	RP11-545E17.3	chr9	lncRNA	--
ENSG00000223482.8	1023.75	0.161222	0.18517	0.870672	0.383933	0.613675	0.82	1.04	0.84	1.13	0.95	1.09	0.69	1.96	0.61	0.82	1.2	1.16	0.9	0.8	0.98	0.8	0.88	0.39	0.82	0.95	1.01	NUTM2A-AS1	chr10	lncRNA	NUTM2A antisense RNA 1
ENSG00000223486.1	7.40317	0.151281	0.606692	0.249355	0.803087	0.904216	0.12	0.07	0.01	0.02	0.06	0.16	0.08	0.03	0.02	0.01	0.01	0.19	0.04	0.06	0.02	0.03	0.07	0.03	0	0.06	0.15	AC092198.1	chrX	lncRNA	--
ENSG00000223492.1	0.223073	-1.97322	3.04476	-0.64807	0.51694	1	0	0	0	0	0	0	0	0	0	0	0	0	0.02	0	0	0	0	0	0	0	0.04	RP11-15M15.1	chr20	lncRNA	--
ENSG00000223502.1	1.15893	0.0952849	1.2756	0.0746981	0.940455	1	0	0	0	0	0.33	0	0.06	0.02	0.02	0.25	0.03	0.02	0	0.05	0	0	0	0	0	0	0.38	RP11-96B5.3	chr10	lncRNA	--
ENSG00000223511.7	2.48949	1.0943	0.654707	1.67144	0.0946346	1	0.04	0.13	0.06	0.03	0.06	0.12	0.11	0.2	0.01	0.05	0.05	0.02	0.02	0.02	0	0	0.05	0	0.1	0.03	0.03	RP13-297E16.4	chrX	lncRNA	--
ENSG00000223511.7_PAR_Y	1.19775	0.80596	0.859483	0.937726	0.348385	1	0.02	0	0.03	0.13	0	0.03	0.05	0.03	0.03	0.05	0.01	0.01	0	0	0	0	0.05	0	0.05	0	0.03	RP13-297E16.4	chrY	lncRNA	--
ENSG00000223522.2	1.45846	0.398934	0.925791	0.430912	0.666533	1	0.04	0	0.02	0	0	0.01	0.02	0	0.02	0.01	0	0	0.02	0.01	0	0	0.01	0	0.04	0	0	AC093690.1	chr2	lncRNA	--
ENSG00000223523.1	0.143994	0.501719	3.04506	0.164765	0.869129	1	0	0	0.04	0	0	0	0	0	0	0	0	0.05	0	0	0	0	0	0	0	0	0	AC079613.1	chr2	lncRNA	--
ENSG00000223525.1	5.97382	-1.20972	0.680605	-1.77742	0.0754996	0.236178	0.06	0.17	0.15	0	0.08	0.16	0.07	0.11	0.31	0.03	0.02	0.05	0	0.19	0.11	0.97	0.04	0.28	0.07	0.08	0.12	RABGAP1L-IT1	chr1	lncRNA	RABGAP1L intronic transcript 1
ENSG00000223534.1	49.4401	-1.54794	0.524273	-2.95255	0.00315166	0.0397568	0.08	2.21	0.82	0.34	3.82	0.85	1.52	1.25	0.75	0.57	0.07	0.73	0.49	3.63	6.68	0.68	0.84	2.36	6.74	2.38	1.8	HLA-DQB1-AS1	chr6	lncRNA	HLA-DQB1 antisense RNA 1
ENSG00000223536.6	0.0610695	-0.316071	3.05092	-0.103598	0.917488	1	0	0	0	0	0.01	0	0	0	0	0	0	0	0	0	0	0	0	0	0	0	0	AC008069.1	chr2	lncRNA	--
ENSG00000223537.3	0.397103	0.419388	1.54304	0.271793	0.785781	1	0.04	0	0	0	0	0	0.02	0.01	0	0.01	0	0	0	0	0	0	0	0.02	0	0.02	0	RP5-919F19.5	chr6	lncRNA	--
ENSG00000223546.7	11.6014	0.607372	0.333457	1.82144	0.0685398	0.222485	0.02	0.04	0.03	0.02	0.04	0.03	0.03	0.04	0.01	0.01	0.03	0.03	0.02	0.01	0.01	0	0.03	0.02	0.02	0.03	0.01	LINC00630	chrX	lncRNA	long intergenic non-protein coding RNA 630
ENSG00000223548.1	0.197793	0.00704875	2.60456	0.00270631	0.997841	1	0	0	0	0	0	0	0	0	0.02	0.02	0	0	0	0	0	0.04	0	0	0	0	0	ACSL6-AS1	chr5	lncRNA	ACSL6 antisense RNA 1
ENSG00000223552.1	28.7442	0.210347	0.344561	0.610479	0.541545	0.737294	1.36	0.49	0.3	1.63	1.93	0.94	0.83	0.52	0.21	0.58	1.27	2.05	0.72	0.77	0.38	0.62	0.58	1.11	1.2	1.05	0.71	CCR5AS	chr3	lncRNA	CCR5 antisense RNA
ENSG00000223561.7	8.67705	0.43695	0.482941	0.904768	0.365588	0.597693	0.03	0.09	0.02	0.01	0.01	0.02	0.01	0.03	0.06	0.01	0.02	0.03	0.01	0.04	0.04	0.01	0.02	0.02	0	0.01	0.03	AC003090.1	chr7	lncRNA	--
ENSG00000223571.6	0.135726	0.191629	2.80468	0.0683246	0.945527	1	0.03	0	0.04	0	0	0	0	0	0	0	0	0.01	0	0	0	0	0	0	0	0	0	DHRSX-IT1	chrX	lncRNA	DHRSX intronic transcript 1
ENSG00000223571.6_PAR_Y	0.833463	-1.57435	2.01354	-0.781883	0.434283	1	0	0.05	0.13	0	0	0	0	0.02	0	0	0	0	0	0	0	0.26	0	0	0	0	0	DHRSX-IT1	chrY	lncRNA	DHRSX intronic transcript 1
ENSG00000223576.2	0.0536974	-0.877112	3.05092	-0.287491	0.773736	1	0	0	0	0	0	0	0	0	0	0	0	0	0.06	0	0	0	0	0	0	0	0	RP11-61K9.2	chr13	lncRNA	--
ENSG00000223631.2	0.0536974	-0.877112	3.05092	-0.287491	0.773736	1	0	0	0	0	0	0	0	0	0	0	0	0	0.01	0	0	0	0	0	0	0	0	LINC01120	chr2	lncRNA	long intergenic non-protein coding RNA 1120
ENSG00000223635.2	0.700358	0.543736	1.13843	0.477621	0.63292	1	0.06	0	0	0	0	0.08	0	0.01	0	0.06	0.02	0.03	0	0	0.08	0.05	0	0	0	0	0.02	RP4-613A2.1	chr1	lncRNA	--
ENSG00000223642.7	0.419329	-0.33819	1.16552	-0.290161	0.771693	1	0	0	0	0	0	0.02	0	0.01	0.01	0	0.01	0.01	0	0	0.04	0	0.02	0	0	0	0.01	AC008277.1	chr2	lncRNA	--
ENSG00000223646.2	0.0608495	-0.877112	3.05092	-0.287491	0.773736	1	0	0	0	0	0	0	0	0	0	0	0	0	0	0	0	0	0	0.01	0	0	0	AC002463.3	chr7	lncRNA	--
ENSG00000223647.1	0.11649	-1.40044	3.04854	-0.45938	0.645961	1	0	0	0	0	0	0	0	0	0	0	0	0	0	0	0	0	0.07	0	0	0	0.05	LINC01946	chr2	lncRNA	long intergenic non-protein coding RNA 1946
ENSG00000223653.6	8.49792	0.54821	0.360827	1.51932	0.128683	0.326198	0.07	0.01	0.04	0.02	0.06	0.03	0.06	0.08	0.03	0.05	0.06	0.02	0.05	0.02	0.02	0.01	0.03	0.03	0.05	0.03	0.02	RP11-131L23.1	chr1	lncRNA	--
ENSG00000223660.1	0.473426	-2.02468	1.50788	-1.34273	0.179359	1	0	0	0	0	0	0	0	0.03	0	0.04	0	0	0.3	0.06	0	0	0	0	0	0.07	0.03	AC012314.20	chr19	lncRNA	--
ENSG00000223662.1	0.391212	0.518075	1.27026	0.40785	0.683384	1	0.03	0	0	0	0	0.03	0.03	0.04	0	0.01	0.02	0	0	0.03	0	0	0.03	0	0	0	0	SAMSN1-AS1	chr21	lncRNA	SAMSN1 antisense RNA 1
ENSG00000223665.1	0.0675138	-0.316071	3.05092	-0.103598	0.917488	1	0	0	0	0.06	0	0	0	0	0	0	0	0	0	0	0	0	0	0	0	0	0	CTB-111F10.1	chr7	lncRNA	--
ENSG00000223669.1	0.110993	-1.22775	3.04935	-0.402628	0.687222	1	0	0	0	0	0	0	0	0	0	0	0	0	0	0.03	0	0	0.04	0	0	0	0	RP11-93B14.4	chr20	lncRNA	--
ENSG00000223685.6	1.78868	-0.101843	0.788638	-0.129137	0.897249	1	0.04	0.06	0.04	0.04	0	0	0.05	0.03	0.02	0	0.01	0.01	0.02	0.07	0	0	0.1	0	0.02	0	0.01	LINC00571	chr13	lncRNA	long intergenic non-protein coding RNA 571
ENSG00000223692.1	18.6919	-0.849991	0.485415	-1.75106	0.0799358	0.24406	0.89	0.45	1.51	0.29	0.33	0.34	0.44	1.68	1.18	0.3	0.41	0.07	1.45	0.54	1.35	2.07	2.56	0.79	0.54	0.27	0.61	DIP2A-IT1	chr21	lncRNA	DIP2A intronic transcript 1
ENSG00000223695.1	3.3725	-0.17117	0.553621	-0.309182	0.757183	0.87955	0.12	0.13	0.22	0.12	0.06	0	0.32	0.18	0.13	0.1	0.05	0.13	0.1	0.36	0.05	0.2	0.11	0.2	0.25	0	0	RP4-633O19__A.1	chr22	lncRNA	--
ENSG00000223697.3	7.82316	-0.318487	0.388563	-0.819656	0.412412	0.637521	0.17	0.06	0.09	0.06	0.08	0.08	0.02	0.15	0.11	0.09	0.18	0.07	0.13	0.22	0.19	0.02	0.26	0.05	0.1	0.08	0.06	AF230666.2	chr8	lncRNA	--
ENSG00000223704.2	134.607	0.0832274	0.175288	0.474804	0.634926	0.803143	0.16	0.46	0.35	0.25	0.27	0.24	0.29	0.39	0.19	0.31	0.2	0.47	0.42	0.3	0.26	0.2	0.29	0.29	0.2	0.2	0.22	LINC01422	chr22	lncRNA	long intergenic non-protein coding RNA 1422
ENSG00000223711.1	11.8471	0.455212	0.353391	1.28812	0.197702	0.420807	0.18	0.65	0.41	0.33	0.32	0.34	0.21	0.37	0.03	0.14	0.16	0.32	0.19	0.22	0.26	0.13	0.16	0.33	0.1	0.14	0.13	AC091633.3	chr3	lncRNA	--
ENSG00000223714.1	1.10318	-1.59584	0.80866	-1.97344	0.0484455	1	0.03	0	0.03	0	0	0	0	0.02	0.03	0	0.03	0.01	0.09	0	0.03	0	0.07	0.03	0.09	0.07	0.03	LINC02601	chrX	lncRNA	long intergenic non-protein coding RNA 2601
ENSG00000223715.3	0.469616	0.397644	1.37343	0.289527	0.772178	1	0	0	0	0	0	0	0	0	0	0	0.01	0	0	0.01	0	0	0	0	0	0	0	LINC01208	chr3	lncRNA	long intergenic non-protein coding RNA 1208
ENSG00000223725.6	5.03824	0.715635	0.527682	1.35619	0.17504	0.391282	0.26	0.07	0.09	0.02	0.11	0.09	0.08	0.1	0.03	0.12	0.15	0.08	0.25	0.04	0	0	0.02	0.1	0.02	0.04	0.05	AC007879.5	chr2	lncRNA	--
ENSG00000223727.6	0.798291	-1.79089	1.15244	-1.55399	0.120186	1	0.02	0	0	0	0	0.02	0.02	0.01	0.01	0	0	0.01	0	0	0.02	0	0	0	0.08	0	0.08	AC026188.1	chr3	lncRNA	--
ENSG00000223729.1	0.253717	-0.725243	2.16483	-0.335011	0.737617	1	0	0	0	0	0	0	0	0	0	0	0	0.05	0	0.03	0	0	0.04	0	0.03	0	0	LINC02247	chr9	lncRNA	long intergenic non-protein coding RNA 2247
ENSG00000223734.2	0.31248	-1.98854	1.96638	-1.01127	0.311886	1	0	0	0	0	0	0	0	0	0	0	0	0.02	0	0.08	0	0	0	0	0	0.1	0.04	LAPTM4A-DT	chr2	lncRNA	LAPTM4A divergent transcript
ENSG00000223745.8	1482.37	0.00832632	0.092722	0.0897987	0.928447	0.968224	4.12	5.83	5.26	4.8	4.96	5.72	6.16	6.18	4.39	4.03	4.75	4.59	4.69	4.38	5.22	4.7	5.27	4.47	4.09	4.05	4.62	CCDC18-AS1	chr1	lncRNA	CCDC18 antisense RNA 1
ENSG00000223749.11	34.1229	0.106196	0.278621	0.381148	0.703093	0.848006	0.13	0.23	0.32	0.24	0.09	0.28	0.23	0.21	0.31	0.22	0.29	0.41	0.12	0.31	0.07	0.14	0.18	0.3	0.37	0.15	0.29	MIR503HG	chrX	lncRNA	MIR503 host gene
ENSG00000223751.1	0.0526465	-0.316071	3.05092	-0.103598	0.917488	1	0.04	0	0	0	0	0	0	0	0	0	0	0	0	0	0	0	0	0	0	0	0	AC116609.2	chr2	lncRNA	--
ENSG00000223754.1	2.1818	0.239617	0.75243	0.318458	0.750137	1	0.12	0.35	0.05	0.06	0	0	0.2	0.09	0.08	0.08	0	0.04	0.14	0.04	0	0.25	0.05	0.05	0.05	0.05	0	AC008073.9	chr2	lncRNA	--
ENSG00000223764.2	0.402611	-0.569687	1.78085	-0.319897	0.749047	1	0	0	0.01	0	0	0	0	0	0.01	0	0	0	0	0.02	0.01	0	0	0	0	0	0	LINC02593	chr1	lncRNA	long intergenic non-protein coding RNA 2593
ENSG00000223765.3	0.0578228	-0.316071	3.05092	-0.103598	0.917488	1	0	0	0	0	0	0.02	0	0	0	0	0	0	0	0	0	0	0	0	0	0	0	LINC01626	chr6	lncRNA	long intergenic non-protein coding RNA 1626
ENSG00000223768.2	187.037	0.304753	0.162359	1.87703	0.0605141	0.20669	0.38	0.74	0.48	0.71	0.59	0.73	0.99	0.63	0.23	0.42	0.53	0.62	0.57	0.5	0.4	0.28	0.55	0.49	0.32	0.51	0.28	LINC00205	chr21	lncRNA	long intergenic non-protein coding RNA 205
ENSG00000223770.5	0.099378	-0.0576701	3.05019	-0.0189071	0.984915	1	0	0	0	0.01	0	0	0	0	0	0	0.01	0	0	0	0	0	0	0	0	0	0	CACNA2D1-AS1	chr7	lncRNA	CACNA2D1 antisense RNA 1
ENSG00000223774.5	1.63668	-0.133367	0.732066	-0.182179	0.855442	1	0.06	0.05	0	0.14	0	0.04	0	0.05	0.01	0.08	0	0.13	0.04	0.07	0.04	0.15	0	0.04	0.04	0.04	0.03	RP11-307B6.3	chr1	lncRNA	--
ENSG00000223776.5	6.33222	0.674424	0.52221	1.29148	0.196537	0.419163	0.03	0	0.15	0.11	0.15	0.14	0.3	0.04	0.03	0.21	0.02	0.19	0.05	0.03	0.08	0.07	0.06	0.13	0.05	0.02	0.09	LGALS8-AS1	chr1	lncRNA	LGALS8 antisense RNA 1
ENSG00000223783.1	0.2757	-1.23095	2.13479	-0.576612	0.564201	1	0	0	0	0	0	0	0	0.01	0	0.01	0	0.01	0.1	0	0	0	0	0	0	0	0	LINC01983	chr3	lncRNA	long intergenic non-protein coding RNA 1983
ENSG00000223784.2	0.123906	-0.678056	2.89633	-0.234109	0.8149	1	0	0	0	0	0	0	0	0.01	0	0	0	0	0	0.01	0	0	0	0	0	0	0	LINP1	chr10	lncRNA	lncRNA in non-homologous end joining pathway 1
ENSG00000223791.1	0.0992678	0.114347	3.04895	0.0375038	0.970083	1	0	0	0.04	0	0	0	0	0	0	0.02	0	0	0	0	0	0	0	0	0	0	0	UBE2E1-AS1	chr3	lncRNA	UBE2E1 antisense RNA 1
ENSG00000223795.2	0.491634	-1.77953	1.35254	-1.3157	0.188276	1	0	0	0	0	0	0	0	0.02	0	0.02	0	0.04	0	0.1	0	0	0.18	0	0.06	0.06	0	RP11-473E2.2	chr9	lncRNA	--
ENSG00000223797.6	182.881	-0.648027	0.203027	-3.19183	0.00141375	0.0265137	0.25	0.54	0.51	0.34	0.4	0.67	0.48	0.48	0.52	0.51	0.55	0.78	0.66	0.66	0.65	1.01	0.36	0.83	0.71	0.74	0.76	ENTPD3-AS1	chr3	lncRNA	ENTPD3 antisense RNA 1
ENSG00000223799.1	177.247	-0.37582	0.182491	-2.05939	0.0394569	0.159214	2.1	1.47	1.19	1.75	1.65	1.12	1.03	1.33	1.18	1.8	1.85	1.36	2.74	2.12	1.37	0.96	1.23	1.51	2.16	2.36	2.05	IL10RB-DT	chr21	lncRNA	IL10RB divergent transcript
ENSG00000223806.8	0.951524	0.796123	1.34159	0.593415	0.552903	1	0.04	0	0	0	0.02	0.04	0	0	0.01	0	0.01	0	0	0.04	0	0	0.01	0	0	0	0	LINC00114	chr21	lncRNA	long intergenic non-protein coding RNA 114
ENSG00000223808.1	0.0282292	-0.877112	3.05092	-0.287491	0.773736	1	0	0	0	0	0	0	0	0	0	0	0	0	0	0	0	0	0	0	0	0	0.02	RP11-428L9.2	chr10	lncRNA	--
ENSG00000223812.8	0.0526465	-0.316071	3.05092	-0.103598	0.917488	1	0	0	0	0	0	0	0	0	0	0	0	0	0	0	0	0	0	0	0	0	0	RP11-197K6.1	chr3	lncRNA	--
ENSG00000223813.3	1.80084	-0.90661	0.807839	-1.12227	0.26175	1	0	0.02	0.08	0.09	0	0	0.02	0.01	0.02	0	0.01	0.01	0.05	0.03	0.06	0.02	0	0	0.02	0.02	0.08	AC007255.8	chr7	lncRNA	--
ENSG00000223823.1	6.9958	-1.16584	0.443304	-2.62989	0.00854131	0.0672058	0.01	0.1	0.1	0	0.05	0.04	0.07	0.02	0.04	0.06	0.03	0.2	0.09	0.06	0.17	0.08	0.08	0.19	0.16	0.21	0.09	LINC01342	chr1	lncRNA	long intergenic non-protein coding RNA 1342
ENSG00000223831.1	0.121388	-0.205947	2.91162	-0.0707329	0.94361	1	0	0	0	0	0	0	0	0	0.03	0.06	0	0	0	0	0	0	0.11	0	0	0	0	RP1-56J10.8	chr22	lncRNA	--
ENSG00000223834.5	6.36836	0.909452	0.416387	2.18415	0.0289514	0.13264	0.01	0.09	0.03	0.05	0.03	0.04	0.09	0.05	0.02	0.05	0.09	0.08	0.04	0.03	0.04	0.02	0.02	0	0.05	0.03	0.02	RP11-472N13.2	chr10	lncRNA	--
ENSG00000223842.1	0.114547	-1.22775	3.04935	-0.402628	0.687222	1	0	0	0	0	0	0	0	0	0	0	0	0	0.02	0	0	0	0	0.02	0	0	0	RP11-135J2.3	chr1	lncRNA	--
ENSG00000223843.5	0.0248626	-0.316071	3.05092	-0.103598	0.917488	1	0	0	0	0	0	0	0	0	0	0	0	0	0	0	0	0	0	0	0	0	0	EFCAB6-AS1	chr22	lncRNA	EFCAB6 antisense RNA 1
ENSG00000223855.2	686.04	-0.238378	0.340364	-0.700361	0.483702	0.696859	1.4	1.76	4.58	3.24	4.93	3.64	2.77	1.87	5.96	2.8	1.18	4.93	3.33	1.4	3.21	7.25	2.02	4.96	2.08	3	3.59	HRAT92	chr7	lncRNA	--
ENSG00000223872.2	0.321533	0.762437	1.55381	0.490689	0.623646	1	0.01	0	0	0	0	0.03	0	0	0	0	0.01	0.01	0	0.01	0	0	0	0	0	0	0	AC006372.5	chr7	lncRNA	--
ENSG00000223881.1	5.97297	-1.26754	0.501281	-2.52861	0.0114516	0.0789681	0.17	0.27	0.15	0.09	0	0.4	0.3	0.11	0.16	0.31	0.11	0.53	0	0.38	0.15	0.28	0.23	1.29	0.84	0.63	0.63	RP11-553K8.2	chr1	lncRNA	--
ENSG00000223884.7	2.4186	-0.749955	0.741498	-1.01141	0.311822	1	0.02	0.02	0.04	0	0.01	0	0.01	0.01	0.06	0.01	0	0.01	0.02	0.03	0.07	0.07	0.01	0.03	0.04	0	0	AC019048.1	chr2	lncRNA	--
ENSG00000223891.6	508.149	-0.506319	0.229567	-2.20554	0.0274166	0.128377	0.51	0.79	1.15	0.93	1	1.23	1.16	0.87	0.8	1.88	0.6	0.98	1.3	1.43	1.12	1.5	0.64	1.36	0.76	2.16	1.34	OSER1-DT	chr20	lncRNA	OSER1 divergent transcript
ENSG00000223901.2	0.91006	0.646825	1.0301	0.627925	0.530053	1	0.04	0	0.13	0	0	0.03	0.02	0.02	0	0.01	0.01	0	0.02	0.02	0.02	0	0	0	0	0.03	0.01	AP001469.5	chr21	lncRNA	--
ENSG00000223911.1	0.295499	-0.172202	2.06363	-0.083446	0.933497	1	0.15	0	0	0	0	0	0	0.02	0	0	0	0	0.06	0	0	0	0	0	0.06	0	0	AC009480.3	chr2	lncRNA	--
ENSG00000223914.4	4.6559	-0.694022	0.543254	-1.27753	0.201416	0.425656	0.02	0	0.02	0.02	0.01	0.01	0	0.01	0.02	0.02	0.01	0	0.04	0	0.02	0.02	0	0.02	0	0.05	0.01	LINC02471	chr12	lncRNA	long intergenic non-protein coding RNA 2471
ENSG00000223930.7	0.120079	-0.0576701	3.05019	-0.0189071	0.984915	1	0	0	0	0	0	0	0	0	0	0	0	0	0	0	0	0	0	0	0	0	0	RP11-33A14.1	chr3	lncRNA	--
ENSG00000223935.3	6.69616	-0.647823	0.490674	-1.32027	0.186744	0.406647	0.02	0.04	0.03	0.03	0.04	0.06	0.01	0.02	0.01	0.07	0.05	0.04	0.08	0.02	0.01	0.07	0.03	0	0.08	0.05	0.11	LGALSL-DT	chr2	lncRNA	LGALSL divergent transcript
ENSG00000223944.2	0.114254	-0.378426	2.92991	-0.12916	0.897231	1	0	0	0	0	0	0	0	0	0	0	0	0	0	0	0	0	0.01	0	0	0	0	RP5-1180C18.1	chr1	lncRNA	--
ENSG00000223946.1	0.129521	-0.986842	2.83528	-0.348058	0.727797	1	0	0	0	0	0	0	0	0	0.05	0	0	0	0.15	0.14	0	0	0	0	0	0	0	RP11-533O20.2	chr6	lncRNA	--
ENSG00000223947.1	0.577631	-0.222958	1.27398	-0.175008	0.861073	1	0.01	0.01	0.01	0	0	0	0	0.01	0	0	0	0	0	0	0	0.01	0.02	0	0	0	0	AC016738.4	chr2	lncRNA	--
ENSG00000223949.8	0.134411	-0.636665	3.05092	-0.20868	0.834698	1	0	0	0	0.01	0	0	0	0	0	0	0	0	0	0	0	0	0	0	0	0.01	0	ROR1-AS1	chr1	lncRNA	ROR1 antisense RNA 1
ENSG00000223960.7	294.959	0.228177	0.140886	1.61958	0.105322	0.288563	0.66	0.71	0.55	0.68	0.65	0.66	0.99	0.56	0.3	0.42	0.76	0.54	0.67	0.58	0.47	0.36	0.66	0.43	0.47	0.36	0.41	CHROMR	chr2	lncRNA	cholesterol induced regulator of metabolism RNA
ENSG00000223966.1	0.0627739	-0.316071	3.05092	-0.103598	0.917488	1	0	0	0.08	0	0	0	0	0	0	0	0	0	0	0	0	0	0	0	0	0	0	RP11-141J10.2	chr9	lncRNA	--
ENSG00000223969.6	40.5655	-0.239989	0.359527	-0.667513	0.504445	0.711389	0.18	0.11	0.16	0.11	0.09	0.09	0.09	0.16	0.45	0.32	0.09	0.15	0.23	0.21	0.16	0.26	0.09	0.17	0.12	0.28	0.23	AC002456.2	chr7	lncRNA	--
ENSG00000223979.2	4.33034	-1.0122	0.545152	-1.85673	0.0633501	0.212412	0.04	0.28	0.25	0.06	0	0.1	0.05	0.07	0.15	0.07	0.15	0.14	0.04	0.33	0.73	0.12	0.15	0.23	0	0.2	0.12	SMCR2	chr17	lncRNA	Smith-Magenis syndrome chromosome region, candidate 2
ENSG00000223989.1	7.84662	-0.891279	0.371539	-2.39889	0.016445	0.0964468	0.4	0.38	0.27	0.15	0.27	0.07	0.26	0.27	0.5	0.19	0.19	0.27	0.64	0.49	0.45	0.72	0.39	0.43	0.72	0.54	0.11	RP11-84A14.5	chr1	lncRNA	--
ENSG00000223991.1	0.134057	0.443796	3.04562	0.145716	0.884145	1	0	0	0	0	0.01	0	0	0	0	0.01	0	0	0	0	0	0	0	0	0	0	0	AC104809.2	chr2	lncRNA	--
ENSG00000223999.1	0.0203051	-0.316071	3.05092	-0.103598	0.917488	1	0	0	0	0	0	0	0	0	0	0	0	0.02	0	0	0	0	0	0	0	0	0	LL22NC03-102D1.18	chr22	lncRNA	--
ENSG00000224000.1	0.733701	1.48909	1.07022	1.39138	0.164109	1	0	0.1	0	0.05	0.04	0	0	0.02	0.08	0.01	0.02	0.06	0	0	0	0.05	0	0.04	0	0	0	RP3-471M13.2	chr1	lncRNA	--
ENSG00000224008.1	0.0668974	-0.877112	3.05092	-0.287491	0.773736	1	0	0	0	0	0	0	0	0	0	0	0	0	0	0	0	0	0	0	0	0.01	0	LINC01441	chr20	lncRNA	long intergenic non-protein coding RNA 1441
ENSG00000224020.1	52.6643	-0.68008	0.408515	-1.66476	0.0959605	0.272642	0.29	0.87	1.87	1.71	0.89	1.15	1.15	0.92	0.62	2.46	0.66	3.78	3.96	1.84	1.21	1.44	0.33	2.44	0.85	1.25	4.72	MIR181A2HG	chr9	lncRNA	MIR181A2 host gene
ENSG00000224023.10	47.9509	-0.506406	0.247297	-2.04776	0.0405834	0.161726	0.06	0.22	0.31	0.22	0.29	0.43	0.36	0.21	0.19	0.26	0.21	0.32	0.27	0.32	0.25	0.44	0.13	0.46	0.34	0.32	0.4	EDRF1-DT	chr10	lncRNA	EDRF1 divergent transcript
ENSG00000224029.1	0.431338	-1.13526	2.42328	-0.468479	0.639442	1	0	0	0	0	0	0	0	0	0.07	0	0	0	0	0	0	0	0.17	0	0	0.04	0	RP11-136K14.2	chr6	lncRNA	--
ENSG00000224031.1	0.125984	-0.0576701	3.05019	-0.0189071	0.984915	1	0	0.09	0	0	0.08	0	0	0	0	0	0	0	0	0	0	0	0	0	0	0	0	TCEAL3-AS1	chrX	lncRNA	TCEAL3 antisense RNA 1
ENSG00000224032.7	1369.84	-0.249228	0.149715	-1.66469	0.0959754	0.272642	7.66	7.58	10.3	6.78	6.36	7.38	6.02	9.14	6.27	4.17	5.73	5.55	7.48	7.21	9.8	6.9	10.47	7.54	6.7	6.72	5.7	EPB41L4A-AS1	chr5	lncRNA	EPB41L4A antisense RNA 1
ENSG00000224034.1	3.28496	0.869575	0.689519	1.26113	0.207261	0.43301	0.12	0.14	0.04	0.09	0.2	0.04	0.16	0.24	0.02	0.13	0.26	0.08	0.36	0.07	0	0	0.16	0	0	0.04	0	LINC02561	chr10	lncRNA	long intergenic non-protein coding RNA 2561
ENSG00000224043.8	120.332	-0.241618	0.116585	-2.07247	0.038222	0.156468	0.31	0.46	0.48	0.39	0.43	0.58	0.73	0.46	0.4	0.42	0.36	0.55	0.54	0.5	0.64	0.38	0.53	0.44	0.5	0.48	0.55	CCNT2-AS1	chr2	lncRNA	CCNT2 antisense RNA 1
ENSG00000224046.2	48.1946	-0.37144	0.197175	-1.88381	0.0595907	0.20458	0.79	1.06	0.93	1.18	0.59	0.97	1.02	1.05	1.24	1.01	0.78	1.25	1.06	0.86	0.94	1.09	0.75	1.95	1.54	1.2	1.42	AC005076.5	chr7	lncRNA	--
ENSG00000224048.6	0.111574	-0.877112	3.05092	-0.287491	0.773736	1	0	0	0	0	0	0	0	0	0	0	0	0	0	0	0	0.01	0	0	0	0	0	LINC02612	chr2	lncRNA	long intergenic non-protein coding RNA 2612
ENSG00000224063.6	0.66228	1.20199	1.08016	1.11279	0.2658	1	0	0.02	0.03	0	0	0	0	0.01	0	0.01	0.01	0.05	0.01	0.01	0	0	0	0	0	0	0.01	AC007319.1	chr2	lncRNA	--
ENSG00000224066.1	42.4371	-0.618792	0.158259	-3.91	9.22949e-05	0.00686322	0.5	0.92	0.5	0.56	0.5	0.52	0.54	0.47	0.34	0.46	0.47	0.75	0.69	0.75	0.83	0.9	0.63	0.83	0.66	0.93	0.67	RP4-622L5.7	chr1	lncRNA	--
ENSG00000224074.3	0.0248626	-0.316071	3.05092	-0.103598	0.917488	1	0	0	0	0	0	0	0	0	0	0	0	0	0	0	0	0	0	0	0	0	0	LINC00691	chr3	lncRNA	long intergenic non-protein coding RNA 691
ENSG00000224077.1	0.152965	-0.205524	2.74643	-0.074833	0.940348	1	0	0	0.06	0	0	0	0	0	0	0.03	0	0	0.05	0	0	0	0	0	0	0	0	AP000936.4	chr11	lncRNA	--
ENSG00000224078.15	896.647	0.395464	0.198889	1.98836	0.0467716	0.175394	0.14	0.26	0.18	0.21	0.16	0.25	0.24	0.26	0.08	0.11	0.15	0.1	0.14	0.15	0.14	0.06	0.24	0.11	0.11	0.1	0.08	SNHG14	chr15	lncRNA	small nucleolar RNA host gene 14
ENSG00000224079.1	0.637133	-1.59348	1.32031	-1.2069	0.227472	1	0.02	0	0	0.04	0	0	0	0	0	0.02	0	0.01	0	0	0.03	0.08	0	0	0	0	0.08	AC091729.7	chr7	lncRNA	--
ENSG00000224086.6	200.393	-0.190728	0.111708	-1.70738	0.0877521	0.257907	0.11	0.11	0.1	0.11	0.13	0.13	0.1	0.1	0.1	0.07	0.1	0.13	0.17	0.11	0.12	0.09	0.1	0.11	0.1	0.12	0.11	PPM1F-AS1	chr22	lncRNA	PPM1F antisense RNA 1
ENSG00000224091.1	2.32036	0.466624	0.630481	0.740108	0.459234	1	0	0.12	0.16	0.3	0.11	0.06	0.16	0.04	0.06	0.14	0.08	0.15	0.05	0	0.05	0	0.05	0.05	0.2	0	0.2	AC104389.16	chr11	lncRNA	--
ENSG00000224093.5	2.51499	-0.526978	0.581974	-0.9055	0.365201	1	0.01	0.05	0.01	0.02	0.01	0.03	0.03	0.03	0.02	0	0.02	0.03	0.03	0.02	0.07	0.05	0.01	0.01	0	0.07	0.01	BCAR3-AS1	chr1	lncRNA	BCAR3 antisense RNA 1
ENSG00000224099.2	0.656858	-0.0519895	1.82709	-0.0284549	0.977299	1	0.03	0.04	0	0	0	0	0	0	0	0	0.01	0	0	0	0	0	0	0	0	0	0.05	AC064834.1	chr2	lncRNA	--
ENSG00000224100.1	0.344199	-0.421985	1.37512	-0.306872	0.758941	1	0.05	0	0	0	0.06	0	0	0.02	0	0.02	0	0.02	0	0.11	0.06	0	0	0	0	0	0	AP001630.5	chr21	lncRNA	--
ENSG00000224101.1	0.158909	-0.378811	2.69176	-0.14073	0.888084	1	0.04	0	0	0	0	0	0.05	0	0	0	0	0	0.05	0	0	0	0	0	0	0	0	ELMO1-AS1	chr7	lncRNA	ELMO1 antisense RNA 1
ENSG00000224116.7	6.18185	-0.158474	0.459147	-0.34515	0.729982	0.863658	0.01	0.01	0.02	0.03	0.02	0.03	0.02	0.03	0.01	0.02	0.01	0.04	0	0.01	0.01	0.04	0	0.03	0.01	0.02	0.06	INHBA-AS1	chr7	lncRNA	INHBA antisense RNA 1
ENSG00000224132.2	1.11539	-0.971054	0.907334	-1.07023	0.284517	1	0	0	0	0	0	0	0.15	0.06	0	0.13	0.16	0.06	0.14	0	0.08	0	0	0.3	0.07	0.08	0.16	AC112715.2	chr2	lncRNA	--
ENSG00000224137.1	87.6425	-0.129162	0.278601	-0.463609	0.642928	0.809065	2.71	2.22	1.49	5.06	4.34	3.28	5.18	5.13	3.26	2.66	4.02	4.61	4.22	3.37	1.73	1.73	3.78	4.61	4.19	9.24	1.25	LINC01857	chr2	lncRNA	long intergenic non-protein coding RNA 1857
ENSG00000224138.1	4.71504	-0.65624	0.518269	-1.26622	0.205436	0.430647	0.08	0.56	0	0.12	0.16	0	0	0.38	0.13	0.13	0.19	0.09	0.19	0.31	0.32	0.26	0.37	0.05	0.3	0.06	0.2	AC000123.4	chr7	lncRNA	--
ENSG00000224141.6	0.018247	-0.316071	3.05092	-0.103598	0.917488	1	0	0	0	0	0	0	0	0	0	0	0	0	0	0	0	0	0	0	0	0	0	MIR548XHG	chr21	lncRNA	MIR548X host gene
ENSG00000224152.1	210.312	-0.264251	0.268245	-0.985108	0.324571	0.558574	2.51	2.02	1.83	3.04	2.44	2.04	2.54	2.02	1.92	5.44	3.74	3.19	3.64	2.88	1.93	1.67	1.74	2.04	3.22	8.18	2.75	AC009506.1	chr2	lncRNA	--
ENSG00000224157.1	2.56314	0.398877	0.67106	0.594399	0.552246	1	0.05	0.23	0.48	0	0.27	0.14	0	0.05	0.08	0.25	0.03	0.16	0.06	0.22	0.13	0.08	0.13	0	0.18	0.14	0	HCG14	chr6	lncRNA	HLA complex group 14
ENSG00000224164.2	0.796382	0.324653	1.12801	0.287809	0.773493	1	0.07	0	0	0	0	0	0.03	0.05	0	0.06	0	0.04	0.03	0	0	0	0.03	0.03	0	0	0.05	LINC02828	chr6	lncRNA	long intergenic non-protein coding RNA 2828
ENSG00000224165.6	22.1261	-0.682775	0.262262	-2.60341	0.00923023	0.0703347	0.07	0.09	0.09	0.03	0.04	0.08	0.09	0.04	0.07	0.07	0.04	0.08	0.09	0.1	0.08	0.12	0.02	0.11	0.12	0.13	0.09	DNAJC27-AS1	chr2	lncRNA	DNAJC27 antisense RNA 1
ENSG00000224167.2	0.653219	-2.01393	2.32532	-0.866087	0.386443	1	0	0	0	0	0	0	0	0	0	0.03	0	0.02	0	0	0	0.21	0	0	0	0	0	LINC01357	chr1	lncRNA	long intergenic non-protein coding RNA 1357
ENSG00000224177.8	28.4158	0.648409	0.922498	0.702884	0.482128	0.695533	0	0.24	0.06	1.06	0.19	0	0.1	0.08	0.65	0.31	0.64	0.47	0.07	0.04	0	0.06	0.04	0.46	0.62	0	0.46	LINC00570	chr2	lncRNA	long intergenic non-protein coding RNA 570
ENSG00000224184.6	2.84535	-0.51904	0.523781	-0.99095	0.32171	1	0.01	0.02	0.01	0	0	0.01	0.01	0.01	0	0.01	0	0	0.01	0	0	0.01	0.01	0.02	0.02	0	0	MIR3681HG	chr2	lncRNA	MIR3681 host gene
ENSG00000224186.8	64.346	0.262676	0.35422	0.741562	0.458353	0.676909	0.5	0.21	0.13	0.24	0.33	0.18	0.1	0.27	0.11	0.12	0.32	0.13	0.35	0.22	0.14	0.02	0.39	0.15	0.18	0.09	0.09	C5orf66	chr5	lncRNA	--
ENSG00000224187.1	0.168657	0.426277	2.68439	0.158799	0.873828	1	0	0	0.03	0	0	0	0	0	0	0	0	0	0	0	0	0	0	0	0	0	0	LINC01991	chr3	lncRNA	long intergenic non-protein coding RNA 1991
ENSG00000224189.8	0.0608495	-0.877112	3.05092	-0.287491	0.773736	1	0	0	0	0	0	0	0	0	0	0	0	0	0	0	0	0	0	0.01	0	0	0	HAGLR	chr2	lncRNA	HOXD antisense growth-associated long non-coding RNA
ENSG00000224190.2	0.0536974	-0.877112	3.05092	-0.287491	0.773736	1	0	0	0	0	0	0	0	0	0	0	0	0	0.01	0	0	0	0	0	0	0	0	LINC02667	chr10	lncRNA	long intergenic non-protein coding RNA 2667
ENSG00000224195.1	6.70763	-0.525623	0.335475	-1.5668	0.117161	0.308626	0.38	0.36	0.38	0.21	0.25	0.4	0.18	0.21	0.23	0.25	0.31	0.11	0.39	0.62	0.12	0.23	0.43	0.29	0.4	0.58	0.2	RP11-574K11.5	chr10	lncRNA	--
ENSG00000224204.1	0.139412	0.481068	2.81964	0.170614	0.864528	1	0	0	0	0	0	0.02	0	0	0.01	0	0.01	0	0	0	0	0	0	0	0	0	0	PHEX-AS1	chrX	lncRNA	PHEX antisense RNA 1
ENSG00000224209.8	0.0610695	-0.316071	3.05092	-0.103598	0.917488	1	0	0	0	0	0	0	0	0	0	0	0	0	0	0	0	0	0	0	0	0	0	LINC00466	chr1	lncRNA	long intergenic non-protein coding RNA 466
ENSG00000224215.1	0.848984	0.328894	1.31619	0.249884	0.802677	1	0	0.07	0	0.07	0	0.07	0.06	0.03	0	0	0	0	0.03	0	0	0	0.03	0.09	0	0	0	RP11-371A19.2	chr10	lncRNA	--
ENSG00000224216.1	2.63164	-0.264817	0.551453	-0.480217	0.631073	1	0.02	0.06	0.02	0	0.03	0.03	0.02	0.02	0.03	0.06	0.04	0.03	0	0.08	0.03	0	0.02	0.02	0.04	0.03	0.08	RP13-228J13.1	chrX	lncRNA	--
ENSG00000224220.1	14.5008	-0.148619	0.42606	-0.348821	0.727224	0.862461	0.41	0.85	0.61	1.14	0.68	0.92	1.24	0.57	0.55	0.93	0.2	0.63	0.12	0.72	0.27	0.16	0.4	0.95	2.95	0.69	0.39	DTNB-AS1	chr2	lncRNA	DTNB antisense RNA 1
ENSG00000224222.2	0.23568	-0.800607	3.04473	-0.262948	0.792591	1	0	0	0	0	0	0	0	0	0.02	0	0	0	0.05	0	0	0	0	0	0	0	0	LINC02636	chr10	lncRNA	long intergenic non-protein coding RNA 2636
ENSG00000224223.1	0.101921	-1.22775	3.04935	-0.402628	0.687222	1	0	0	0	0	0	0	0	0	0	0	0	0	0	0.02	0	0	0	0	0	0	0	VSTM2A-OT1	chr7	lncRNA	VSTM2A overlapping transcript 1
ENSG00000224228.2	0.65062	0.00532019	1.3399	0.00397058	0.996832	1	0	0	0.03	0.12	0.03	0	0	0.03	0	0.01	0.02	0	0	0	0	0	0.03	0	0	0	0.08	RP1-15D23.2	chr1	lncRNA	--
ENSG00000224243.2	0.0676513	-0.877112	3.05092	-0.287491	0.773736	1	0	0	0	0	0	0	0	0	0	0	0	0	0	0	0.01	0	0	0	0	0	0	SOX1-OT	chr13	lncRNA	SOX1 overlapping transcript
ENSG00000224251.6	2.30301	0.570519	0.866165	0.658672	0.510106	1	0.09	0	0.06	0.33	0.23	0.37	0.11	0.13	0	0.02	0.14	0.04	0.31	0	0.29	0	0.06	0	0	0	0.02	RP11-499O7.7	chr10	lncRNA	--
ENSG00000224259.7	10.5104	-0.796468	0.703102	-1.13279	0.257301	0.48873	0.06	0.06	0.04	0.03	0.02	0.02	0.01	0.02	0.02	0.01	0.01	0.27	0.18	0.01	0.01	0.04	0.01	0	0.03	0.05	0.34	LINC01133	chr1	lncRNA	long intergenic non-protein coding RNA 1133
ENSG00000224271.7	0.135303	-1.22775	3.04935	-0.402628	0.687222	1	0	0	0	0	0	0	0	0	0	0	0	0	0	0	0	0	0	0	0	0	0	RP11-191L9.4	chr22	lncRNA	--
ENSG00000224272.2	1.31204	-1.82236	1.04392	-1.74569	0.0808641	1	0	0.04	0.01	0	0	0	0	0.01	0	0.01	0.01	0	0.04	0.01	0	0.06	0.01	0	0	0	0.03	AC114730.3	chr2	lncRNA	--
ENSG00000224276.1	0.359846	0.947863	1.7281	0.548501	0.583348	1	0	0	0	0	0	0.15	0	0.03	0.08	0.06	0	0	0	0	0.07	0	0	0	0	0	0	ARHGEF2-AS1	chr1	lncRNA	ARHGEF2 antisense RNA 1
ENSG00000224281.5	77.9088	0.206019	0.149009	1.38259	0.16679	0.380666	0.65	0.69	0.48	0.67	0.51	0.69	0.7	0.64	0.36	0.35	0.62	0.47	0.72	0.51	0.39	0.2	0.57	0.5	0.44	0.45	0.36	SLC25A5-AS1	chrX	lncRNA	SLC25A5 antisense RNA 1
ENSG00000224286.6	0.0610695	-0.316071	3.05092	-0.103598	0.917488	1	0	0	0	0	0.02	0	0	0	0	0	0	0	0	0	0	0	0	0	0	0	0	LINC01142	chr1	lncRNA	long intergenic non-protein coding RNA 1142
ENSG00000224292.1	7.93154	0.371527	0.354529	1.04794	0.294665	0.527693	0.06	0.44	0.34	0.19	0.6	0.45	0.5	0.25	0.18	0.27	0.1	0.18	0.15	0.28	0.08	0.21	0.13	0.2	0.27	0.26	0.21	AF196972.9	chrX	lncRNA	--
ENSG00000224301.2	0.1802	-1.34303	2.64342	-0.508065	0.611408	1	0	0	0	0	0	0	0	0	0	0.01	0	0	0	0.08	0	0	0.05	0	0	0	0	RP11-144G16.1	chr10	lncRNA	--
ENSG00000224307.2	175.087	-1.1817	0.466032	-2.53567	0.0112232	0.0782419	3.38	1.99	0.83	1.4	1.77	1.13	2.3	1.61	0.77	3.65	3.5	1.76	2.29	2.03	1.3	0.66	1.7	0.7	10.53	15.82	4.08	RP11-344B5.2	chr9	lncRNA	--
ENSG00000224318.6	1.48838	-1.13436	0.942954	-1.20298	0.228983	1	0	0.01	0	0	0	0.02	0	0.01	0	0	0	0.02	0.01	0	0	0.03	0	0.02	0.03	0.01	0	CHL1-AS2	chr3	lncRNA	CHL1 antisense RNA 2
ENSG00000224328.1	2.60291	0.163796	0.523136	0.313105	0.754201	1	0.03	0.26	0.04	0.04	0.11	0.12	0.07	0.06	0.07	0.06	0.06	0.05	0.07	0.06	0.11	0.05	0.11	0.07	0.07	0.04	0.02	MDC1-AS1	chr6	lncRNA	MDC1 antisense RNA 1
ENSG00000224330.2	0.0530918	-0.636665	3.05092	-0.20868	0.834698	1	0	0	0	0	0	0	0	0	0.01	0	0	0	0	0	0	0	0	0	0	0	0.01	AC005019.3	chr7	lncRNA	--
ENSG00000224349.2	1.81955	0.289827	0.61661	0.470034	0.638331	1	0.18	0.09	0.24	0.09	0.16	0	0.16	0.09	0.1	0.06	0.12	0.14	0.14	0	0.24	0.1	0	0.15	0	0.08	0.1	FAM135A-AS1	chr6	lncRNA	FAM135A antisense RNA 1
ENSG00000224356.5	8.77264	-0.916083	0.481116	-1.90408	0.0568999	0.198798	0.08	0.01	0.02	0.01	0.08	0.03	0.02	0.07	0.04	0.02	0.03	0.01	0.1	0.03	0.05	0.13	0.1	0.06	0.05	0.02	0.03	RP11-151A6.4	chr13	lncRNA	--
ENSG00000224358.1	5.48692	0.45461	0.402696	1.12892	0.258933	0.490578	0.08	0.13	0.05	0.09	0.07	0.1	0.08	0.04	0.02	0.05	0.03	0.06	0.02	0.07	0.06	0.02	0.04	0.05	0	0.04	0.05	TMCO1-AS1	chr1	lncRNA	TMCO1 antisense RNA 1
ENSG00000224363.2	0.0525648	-0.316071	3.05092	-0.103598	0.917488	1	0	0	0	0	0	0	0.01	0	0	0	0	0	0	0	0	0	0	0	0	0	0	RP11-289H16.1	chr1	lncRNA	--
ENSG00000224375.1	0.018247	-0.316071	3.05092	-0.103598	0.917488	1	0	0	0	0	0	0	0	0	0	0.03	0	0	0	0	0	0	0	0	0	0	0	AC009276.4	chr7	lncRNA	--
ENSG00000224376.1	108.33	-0.779605	0.289139	-2.6963	0.00701144	0.0602813	1.09	1.16	1.46	0.81	0.51	1.07	0.61	0.93	1.45	1.18	0.56	2.18	1.87	1.23	1.26	2.03	0.75	2.12	0.94	2.56	2.78	AC017104.6	chr2	lncRNA	--
ENSG00000224387.1	10.053	-0.341883	0.43933	-0.778193	0.436456	0.659158	0.28	0.21	1.17	0	0.31	0.52	0.3	0.38	0.76	0.56	0.06	0.34	0.76	0.46	0.67	0.15	0.42	0.52	0.95	0.25	0.4	RP3-395M20.2	chr1	lncRNA	--
ENSG00000224388.1	0.018247	-0.316071	3.05092	-0.103598	0.917488	1	0	0	0	0	0	0	0	0	0	0.02	0	0	0	0	0	0	0	0	0	0	0	BACE2-IT1	chr21	lncRNA	BACE2 intronic transcript 1
ENSG00000224397.7	2753.59	-0.0940749	0.180967	-0.519846	0.603171	0.781022	8.33	7.55	7.08	5.21	5.86	6.17	7.92	8.42	7.1	10.09	10.33	7.45	9.75	8.83	7.15	4.04	5.03	7.1	5.62	12.6	9.51	PELATON	chr20	lncRNA	plaque enriched lncRNA in atherosclerotic and inflammatory bowel macrophage regulation
ENSG00000224407.1	19.7399	-0.293393	0.297628	-0.985771	0.324246	0.55826	0.6	0.56	0.46	0.46	0.44	0.14	0.29	0.29	0.31	0.27	0.41	0.23	0.79	0.78	0.37	0.13	0.53	0.28	0.59	0.22	0.2	RP5-956O18.3	chr1	lncRNA	--
ENSG00000224409.1	0.0203051	-0.316071	3.05092	-0.103598	0.917488	1	0	0	0	0	0	0	0	0	0	0	0	0.02	0	0	0	0	0	0	0	0	0	RP11-114B7.6	chr1	lncRNA	--
ENSG00000224413.1	0.0627739	-0.316071	3.05092	-0.103598	0.917488	1	0	0	0.01	0	0	0	0	0	0	0	0	0	0	0	0	0	0	0	0	0	0	AP001476.2	chr21	lncRNA	--
ENSG00000224418.1	10.8477	-0.536261	0.407206	-1.31693	0.187862	0.408171	0.13	0.25	0.07	0.15	0.13	0.18	0.15	0.11	0.04	0.15	0.21	0.28	0.31	0.05	0.06	0.27	0.02	0.16	0.14	0.43	0.35	STK24-AS1	chr13	lncRNA	STK24 antisense RNA 1
ENSG00000224424.8	46.4844	-0.173894	0.174434	-0.996907	0.31881	0.552883	0.12	0.12	0.26	0.24	0.21	0.21	0.22	0.23	0.14	0.24	0.3	0.27	0.18	0.23	0.17	0.22	0.25	0.28	0.23	0.23	0.22	PRKAR2A-AS1	chr3	lncRNA	PRKAR2A antisense RNA 1
ENSG00000224429.8	131.033	-0.112889	0.158618	-0.711702	0.476649	0.691214	0.44	0.6	0.78	0.75	0.41	0.81	0.67	0.59	0.54	0.65	0.71	0.56	0.74	0.72	0.56	0.59	0.48	0.66	0.53	0.4	0.92	LINC00539	chr13	lncRNA	long intergenic non-protein coding RNA 539
ENSG00000224459.1	0.128871	-0.688559	2.86759	-0.240118	0.810239	1	0	0	0	0	0	0	0	0	0	0	0	0.03	0	0	0	0	0.04	0	0	0	0.02	SLC25A34-AS1	chr1	lncRNA	SLC25A34 and TMEM82 antisense RNA 1
ENSG00000224467.1	0.21479	-1.91603	3.04556	-0.629123	0.529268	1	0	0	0	0	0	0	0	0	0	0	0	0	0.2	0	0	0	0	0	0	0	0	TANK-AS1	chr2	lncRNA	TANK antisense RNA 1
ENSG00000224478.3	50.1887	-0.441913	0.249252	-1.77296	0.0762359	0.237467	0.24	0.54	0.22	0.2	0.21	0.59	0.51	0.38	0.32	0.39	0.29	0.51	0.28	0.3	0.44	0.46	0.28	0.63	0.37	0.96	0.39	RP11-13P5.1	chr6	lncRNA	--
ENSG00000224481.3	0.548038	-0.980845	1.02496	-0.956962	0.338587	1	0.01	0	0	0	0	0	0	0	0	0	0	0.01	0.01	0.01	0.01	0	0	0.01	0.01	0.01	0	RP11-495P10.3	chr1	lncRNA	--
ENSG00000224490.5	0.0501111	-0.0861264	3.05036	-0.0282348	0.977475	1	0	0	0	0	0	0	0	0	0	0	0.01	0	0	0	0	0	0	0	0	0	0	TTC21B-AS1	chr2	lncRNA	TTC21B antisense RNA 1
ENSG00000224505.2	68.9925	0.159361	0.17807	0.894932	0.370824	0.602495	2.28	1.57	2.3	2.13	1.78	2.49	3.27	3.08	1.09	1.85	3.22	1.72	1.96	1.95	1.66	1.37	2.79	1.61	1.28	2.42	1.67	AC002117.1	chr17	lncRNA	--
ENSG00000224509.2	0.249292	-0.0752852	2.48018	-0.0303547	0.975784	1	0	0.1	0	0	0	0	0.04	0	0	0	0	0	0	0	0	0	0	0	0	0.04	0	MRPS9-AS2	chr2	lncRNA	MRPS9 antisense RNA 2
ENSG00000224511.2	0.0882612	-1.17654	3.0496	-0.385802	0.699643	1	0	0	0	0	0	0	0	0	0	0	0	0	0	0	0	0	0.01	0	0	0	0	LINC00365	chr13	lncRNA	long intergenic non-protein coding RNA 365
ENSG00000224515.1	0.083079	-0.0637676	3.05022	-0.0209059	0.983321	1	0	0	0.06	0	0	0	0	0	0	0	0	0.02	0	0	0	0	0	0	0	0	0	RP11-5K23.5	chr1	lncRNA	--
ENSG00000224516.5	0.0318641	-0.316071	3.05092	-0.103598	0.917488	1	0	0	0	0	0	0	0	0	0	0	0.02	0	0	0	0	0	0	0	0	0	0	AC068134.8	chr2	lncRNA	--
ENSG00000224521.2	1.51519	1.31344	1.47972	0.887628	0.374741	1	0.05	0.02	0	0	0.02	0	0	0	0	0	0.01	0.08	0.03	0	0	0	0	0.03	0	0	0	RP11-438F14.3	chr1	lncRNA	--
ENSG00000224525.2	0.995583	1.69329	1.60798	1.05305	0.292316	1	0	0	0	0	0	0.04	0	0.36	0.43	0.02	0.02	0.05	0	0	0	0	0	0	0.1	0	0	RP11-561I11.3	chr1	lncRNA	--
ENSG00000224532.2	0.0521692	-0.0637676	3.05022	-0.0209059	0.983321	1	0	0	0	0	0	0	0	0	0	0	0.03	0.02	0	0	0	0	0	0	0	0	0	RP3-470L22.1	chr6	lncRNA	--
ENSG00000224533.4	2.86614	-0.191877	0.7144	-0.268585	0.788249	1	0.03	0.07	0	0.03	0.02	0.03	0.03	0.01	0	0.09	0.05	0.02	0.13	0.06	0.01	0	0.06	0.01	0	0	0.03	TMLHE-AS1	chrX	lncRNA	TMLHE antisense RNA 1
ENSG00000224536.2	135.394	-0.218692	0.175722	-1.24453	0.213304	0.440123	0.88	2.54	1.78	2.22	2.15	2.9	1.97	2.22	1	1.37	1.56	1.25	2.02	2.64	2.09	1.82	1.95	2.07	2.07	1.47	1.11	RP11-134G8.7	chr1	lncRNA	--
ENSG00000224541.1	0.139803	-1.17654	3.0496	-0.385802	0.699643	1	0	0	0	0	0	0	0	0	0	0	0	0	0	0	0	0.09	0	0	0	0	0.03	AP001439.2	chr21	lncRNA	--
ENSG00000224563.1	0.763778	1.3418	1.12724	1.19034	0.233914	1	0.04	0	0.11	0	0.06	0.06	0	0	0	0.05	0.03	0.22	0	0	0.06	0	0	0.05	0	0	0.02	LPP-AS1	chr3	lncRNA	LPP antisense RNA 1
ENSG00000224565.2	6.67408	0.47571	0.441833	1.07668	0.281625	0.514289	0	0.13	0.18	0.18	0.07	0.29	0.2	0.17	0.11	0.07	0.04	0.16	0.04	0.04	0.07	0.2	0.02	0.06	0.1	0.14	0.09	LINC01754	chr20	lncRNA	long intergenic non-protein coding RNA 1754
ENSG00000224577.3	0.278672	0.159607	1.82113	0.0876422	0.930161	1	0	0.02	0	0	0	0	0.03	0	0	0	0.01	0.01	0	0	0	0	0	0	0	0	0.01	LINC01117	chr2	lncRNA	long intergenic non-protein coding RNA 1117
ENSG00000224596.8	30.519	0.0460448	0.246377	0.186887	0.851749	0.931523	0.08	0.17	0.21	0.16	0.1	0.21	0.09	0.11	0.05	0.1	0.13	0.15	0.13	0.11	0.05	0.15	0.1	0.17	0.08	0.16	0.07	ZMIZ1-AS1	chr10	lncRNA	ZMIZ1 antisense RNA 1
ENSG00000224606.1	0.0547409	0.0703794	3.04933	0.0230802	0.981586	1	0	0	0	0	0	0	0	0	0	0.05	0	0	0	0	0	0	0	0	0	0	0	TGFA-IT1	chr2	lncRNA	TGFA intronic transcript 1
ENSG00000224609.8	4.45225	-0.519722	0.548543	-0.947459	0.343405	0.576749	0.01	0	0.01	0	0.01	0.03	0.01	0.01	0	0.03	0	0.02	0.01	0.01	0.01	0	0.01	0.01	0	0.02	0.04	FGGY-DT	chr1	lncRNA	FGGY divergent transcript
ENSG00000224610.1	4.17248	-0.320015	0.474293	-0.67472	0.499854	0.70828	0.18	0.08	0.03	0	0.34	0.07	0.07	0.06	0.05	0.07	0.08	0.15	0.06	0.19	0.1	0	0.2	0.22	0.06	0.1	0.1	RP11-265P11.1	chrX	lncRNA	--
ENSG00000224613.7	0.0896869	-0.0576701	3.05019	-0.0189071	0.984915	1	0	0	0	0	0	0.01	0	0	0	0	0	0	0	0	0	0	0	0	0	0	0	RP11-153F1.1	chr1	lncRNA	--
ENSG00000224614.2	79.6786	-0.272821	0.192484	-1.41737	0.156375	0.366668	0.6	0.67	0.54	0.37	0.35	0.48	0.74	0.74	0.51	0.4	0.53	0.63	1.07	0.6	0.54	0.61	0.73	0.64	0.68	0.28	0.41	TNK2-AS1	chr3	lncRNA	TNK2 antisense RNA 1
ENSG00000224616.3	219.024	-0.0517663	0.19936	-0.259662	0.795124	0.899975	0.3	0.37	0.46	0.52	0.51	0.45	0.61	0.54	0.38	0.43	0.47	0.47	0.29	0.29	0.54	0.58	0.25	0.44	0.37	0.38	0.69	RTCA-AS1	chr1	lncRNA	RTCA antisense RNA 1
ENSG00000224626.1	1.69923	0.698029	0.787676	0.886189	0.375516	1	0.06	0.26	0.31	0	0.08	0	0	0.36	0.09	0.16	0.04	0.03	0.13	0.06	0.15	0.09	0	0	0.07	0	0.09	AC106053.1	chr2	lncRNA	--
ENSG00000224635.2	36.7389	0.274776	0.36529	0.752213	0.451923	0.671075	0.18	0.15	0.2	0.44	0.13	0.26	0.53	0.41	0.2	0.2	0.11	0.97	0.3	0.22	0.23	0.1	0.4	0.18	0.53	0.09	0.13	RP4-564F22.5	chr20	lncRNA	--
ENSG00000224643.5	0.313883	-0.946192	1.72742	-0.547749	0.583864	1	0.04	0	0.05	0	0	0	0	0	0	0	0	0.02	0	0	0	0	0	0.09	0	0	0.04	AC064871.3	chr2	lncRNA	--
ENSG00000224645.1	11.367	-1.06699	0.274319	-3.88959	0.000100413	0.00728164	0.41	0.45	0.71	0.44	0.47	0.25	0.23	0.58	0.42	0.4	0.53	0.54	1.8	1.48	0.77	0.48	0.46	1.09	0.85	0.72	0.64	RP11-126K1.8	chr1	lncRNA	--
ENSG00000224649.1	1.38014	-0.571158	1.01522	-0.562596	0.57371	1	1.75	0	0	0	0.09	0	0	0.13	0.13	0.3	0.13	0	0.53	0	0.17	0.1	0.08	0	0.08	0	0.03	AF124730.4	chr21	lncRNA	--
ENSG00000224652.2	1.0153	0.0126769	1.07573	0.0117844	0.990598	1	0	0.04	0	0	0.01	0	0	0	0.03	0.01	0.01	0.01	0	0.03	0.01	0	0	0.03	0	0	0	LINC00885	chr3	lncRNA	long intergenic non-protein coding RNA 885
ENSG00000224655.7	0.808374	-0.80797	1.29182	-0.62545	0.531676	1	0	0	0	0.01	0	0.03	0	0	0	0	0	0	0	0.01	0.02	0.02	0	0	0	0	0	LINC01823	chr2	lncRNA	long intergenic non-protein coding RNA 1823
ENSG00000224660.2	1028.11	0.295146	0.0992359	2.97418	0.00293771	0.0382719	3.14	3.56	3.48	3.61	3.18	4.56	4.84	4.3	2.09	2.98	3.58	2.79	3.1	3.06	2.72	1.54	3.46	2.78	2.46	2.58	2.18	SH3BP5-AS1	chr3	lncRNA	SH3BP5 antisense RNA 1
ENSG00000224666.3	0.879917	-0.206296	1.12705	-0.183041	0.854766	1	0	0	0.16	0.17	0.08	0	0.08	0.03	0	0	0.08	0	0.14	0	0	0.19	0	0.07	0	0	0.03	ETV7-AS1	chr6	lncRNA	ETV7 and PTX1 antisense RNA 1
ENSG00000224675.1	0.018247	-0.316071	3.05092	-0.103598	0.917488	1	0	0	0	0	0	0	0	0	0	0	0	0	0	0	0	0	0	0	0	0	0	AC009227.2	chr2	lncRNA	--
ENSG00000224687.2	0.959244	0.286158	0.951937	0.300606	0.763715	1	0.01	0	0	0.02	0	0	0.01	0	0.01	0.02	0.02	0.01	0.01	0	0	0	0	0	0.02	0	0.01	RASAL2-AS1	chr1	lncRNA	RASAL2 antisense RNA 1
ENSG00000224698.1	0.0525648	-0.316071	3.05092	-0.103598	0.917488	1	0	0	0	0	0	0	0.01	0	0	0	0	0	0	0	0	0	0	0	0	0	0	RP11-131J3.1	chr1	lncRNA	--
ENSG00000224699.9	74.5183	0.184731	0.132345	1.39583	0.162766	0.375258	0.17	0.12	0.09	0.16	0.16	0.13	0.14	0.14	0.1	0.1	0.15	0.14	0.14	0.11	0.11	0.07	0.13	0.13	0.11	0.1	0.09	LAMTOR5-AS1	chr1	lncRNA	LAMTOR5 antisense RNA 1
ENSG00000224707.1	0.538025	0.916403	1.75531	0.522074	0.601619	1	0.05	0	0	0	0.28	0	0.07	0	0	0.06	0	0	0	0	0	0	0	0	0	0.14	0	E2F3-IT1	chr6	lncRNA	E2F3 intronic transcript 1
ENSG00000224713.4	0.51842	-1.1535	1.52983	-0.754008	0.450844	1	0	0	0	0	0	0.01	0	0.01	0	0.01	0.01	0	0.02	0	0	0	0.04	0	0	0	0	AC025165.8	chr12	lncRNA	--
ENSG00000224715.1	0.241647	-0.0893163	2.05491	-0.0434648	0.965331	1	0	0	0	0	0	0	0.01	0	0	0	0	0	0	0	0	0.01	0	0	0	0	0	CITF22-49D8.1	chr22	lncRNA	--
ENSG00000224717.1	3.36585	-0.0330533	0.571742	-0.0578116	0.953899	0.979791	0.07	0.06	0.03	0.02	0.01	0.05	0.01	0.01	0.02	0.01	0.02	0.01	0.01	0.03	0.02	0	0.03	0.03	0	0.02	0.06	LEMD1-DT	chr1	lncRNA	LEMD1 divergent transcript
ENSG00000224721.1	2.32713	1.48739	0.95208	1.56226	0.118227	1	0.02	0.03	0.01	0.01	0.04	0	0.03	0.03	0.13	0	0.04	0.01	0.03	0	0	0	0.06	0	0	0	0.01	AC007182.6	chr14	lncRNA	--
ENSG00000224729.6	14.345	-0.221248	0.314449	-0.703605	0.481679	0.695398	0.09	0.23	0.14	0.04	0.08	0.06	0.07	0.08	0.07	0.08	0.03	0.09	0.11	0.12	0.11	0.11	0.08	0.12	0.1	0.05	0.03	PCOLCE-AS1	chr7	lncRNA	PCOLCE antisense RNA 1
ENSG00000224730.1	7.11932	0.44448	0.412597	1.07728	0.281357	0.514108	0.19	0.23	0.15	0.8	0.51	0.48	0.44	0.2	0.09	0.19	0.34	0.3	0.67	0.21	0.1	0	0.2	0.28	0.18	0.15	0.12	LILRB1-AS1	chr19	lncRNA	LILRB1 antisense RNA 1
ENSG00000224738.1	13.9517	-0.0571834	0.332425	-0.172019	0.863423	0.936854	0.43	0.19	0.46	0.16	0.21	0.22	0.12	0.32	0.13	0.11	0.16	0.09	0.28	0.17	0.23	0.15	0.37	0.1	0.3	0.11	0.19	AC099850.1	chr17	lncRNA	--
ENSG00000224739.2	0.550897	-1.40734	1.11123	-1.26647	0.205345	1	0	0	0	0	0.12	0	0.11	0.09	0	0.03	0	0	0.21	0.1	0.12	0	0.23	0	0	0	0.05	AC016735.1	chr2	lncRNA	--
ENSG00000224743.7	0.0615041	-0.877112	3.05092	-0.287491	0.773736	1	0	0	0	0	0	0	0	0	0	0	0	0	0	0	0	0	0	0	0	0	0	TEX26-AS1	chr13	lncRNA	TEX26 antisense RNA 1
ENSG00000224745.1	1.62169	1.56278	0.862736	1.81142	0.0700755	1	0.38	0	0.11	0.06	0	0	0.16	0.06	0.03	0.16	0.11	0.04	0.05	0.09	0.06	0	0.05	0	0	0	0.02	RP11-380G5.2	chr10	lncRNA	--
ENSG00000224746.2	0.499637	-0.345649	1.43087	-0.241566	0.809117	1	0.01	0	0.02	0	0	0	0	0.01	0.03	0	0	0	0.03	0.03	0	0	0	0	0	0	0.01	AC015987.1	chr7	lncRNA	--
ENSG00000224764.1	0.0536974	-0.877112	3.05092	-0.287491	0.773736	1	0	0	0	0	0	0	0	0	0	0	0	0	0.05	0	0	0	0	0	0	0	0	RP11-54O15.3	chr9	lncRNA	--
ENSG00000224789.1	0.497181	0.798941	1.25459	0.636814	0.524246	1	0.07	0.06	0	0	0.05	0	0.05	0.02	0.03	0.01	0	0	0	0	0	0	0	0	0.09	0	0	AC012363.4	chr2	lncRNA	--
ENSG00000224790.3	9.64891	0.173768	0.323583	0.537011	0.59126	0.773284	0.01	0.09	0.09	0.05	0.06	0.03	0.04	0.07	0.04	0.05	0.04	0.03	0.07	0.02	0.02	0.04	0.02	0.06	0.04	0.04	0.05	AP000704.5	chr21	lncRNA	--
ENSG00000224794.2	0.443833	1.18283	1.54936	0.763428	0.445208	1	0.01	0.04	0	0	0.02	0	0	0	0	0	0.01	0.03	0	0	0	0	0	0	0	0.02	0	RP3-333H23.8	chr22	lncRNA	--
ENSG00000224795.3	0.170044	0.250718	3.04764	0.0822664	0.934435	1	0	0.01	0	0	0	0	0.01	0	0	0	0	0	0	0	0	0	0	0	0	0	0	NTM-AS1	chr11	lncRNA	NTM antisense RNA 1
ENSG00000224799.1	0.113239	0.19194	2.93577	0.0653795	0.947872	1	0	0	0	0	0.04	0	0	0	0	0	0.02	0.01	0	0	0	0	0	0	0	0	0	RP11-445O16.3	chrX	lncRNA	--
ENSG00000224805.2	119.514	-0.390888	0.353496	-1.10578	0.268823	0.501479	1.73	2.57	4.68	4.62	5.69	4.26	4.06	1.73	4.87	1.94	1.03	3.49	1.76	1.04	4.45	6.34	1.66	7.11	4.55	3.2	5.33	LINC00853	chr1	lncRNA	long intergenic non-protein coding RNA 853
ENSG00000224812.3	7.87182	0.0366253	0.367405	0.0996864	0.920593	0.9644	0.02	0.02	0.01	0.02	0.02	0.02	0.03	0.01	0.01	0.01	0.01	0.02	0.03	0.02	0.02	0	0.02	0	0.03	0.01	0.01	TMEM72-AS1	chr10	lncRNA	TMEM72 antisense RNA 1
ENSG00000224819.2	0.0223581	-0.316071	3.05092	-0.103598	0.917488	1	0	0	0	0	0	0	0	0	0	0	0	0	0	0	0	0	0	0	0	0	0	AC093843.1	chr2	lncRNA	--
ENSG00000224822.1	1.76859	0.959329	1.08087	0.887553	0.374781	1	0	0.02	0.03	0	0	0.02	0.02	0.02	0.13	0.01	0	0.04	0	0	0	0.02	0	0.03	0	0	0.06	THRB-IT1	chr3	lncRNA	THRB intronic transcript 1
ENSG00000224842.2	0.14661	-0.406526	2.74766	-0.147953	0.88238	1	0	0	0	0.03	0	0	0	0	0	0.01	0	0	0	0	0	0	0	0.03	0	0	0	RP11-123K19.1	chr9	lncRNA	--
ENSG00000224843.8	0.817789	0.194202	1.3471	0.144163	0.885372	1	0	0	0	0.01	0.01	0	0	0	0	0	0	0	0	0.01	0	0	0	0	0	0.01	0	LINC00240	chr6	lncRNA	long intergenic non-protein coding RNA 240
ENSG00000224844.1	0.210369	-0.727761	2.11248	-0.344505	0.730467	1	0	0	0	0	0	0.04	0	0	0.01	0	0	0	0	0	0.04	0	0.04	0	0	0	0	AC107079.1	chr2	lncRNA	--
ENSG00000224846.3	89.5777	-0.494786	0.340825	-1.45173	0.146577	0.352796	0.73	0.9	1.02	0.88	1.29	1.29	1.49	0.83	1.6	1.21	0.4	1.58	1.53	0.46	1.19	2.06	0.32	2.31	0.86	0.94	2.94	NQO2-AS1	chr6	lncRNA	NQO2 antisense RNA 1
ENSG00000224848.2	15.4963	-0.236983	0.429524	-0.551735	0.58113	0.766291	0.03	0.09	0.1	0.16	0.06	0.07	0.13	0.04	0.04	0.22	0.07	0.1	0.07	0.04	0.07	0.09	0.25	0.2	0	0.09	0.09	RP11-535M15.1	chr9	lncRNA	--
ENSG00000224853.3	0.182905	-0.551394	2.21072	-0.249418	0.803037	1	0	0	0	0	0	0	0	0	0	0	0	0	0	0	0	0	0	0.01	0	0	0	LINC00393	chr13	lncRNA	long intergenic non-protein coding RNA 393
ENSG00000224855.5	0.954831	-1.01306	1.10602	-0.915958	0.359689	1	0	0	0	0	0.06	0.06	0.11	0	0	0.09	0.03	0	0	0.05	0	0.07	0.11	0.05	0.2	0	0	OPA1-AS1	chr3	lncRNA	OPA1 antisense RNA 1
ENSG00000224863.3	1.15926	-2.10941	1.38941	-1.51821	0.128962	1	0.01	0	0	0	0.02	0	0.02	0	0.02	0	0	0	0	0	0.09	0	0.05	0	0.07	0	0	LINC01398	chr1	lncRNA	long intergenic non-protein coding RNA 1398
ENSG00000224870.7	785.925	-0.203455	0.11286	-1.80272	0.0714324	0.228122	3.59	7.86	5.83	7.4	6.9	7.91	7.53	5.22	4.54	6.44	5.03	7.52	7.01	7.08	5.49	4.9	5.5	7.36	6.95	7.64	7.97	MRPL20-AS1	chr1	lncRNA	MRPL20 antisense RNA 1
ENSG00000224875.2	7.51663	0.788362	0.404294	1.94997	0.0511794	0.185606	0.16	0.44	0.15	0.2	0.18	0.53	0.37	0.21	0.05	0.09	0.14	0.16	0.08	0.07	0.06	0.04	0.06	0.17	0.16	0.12	0.19	EML4-AS1	chr2	lncRNA	EML4 antisense RNA 1
ENSG00000224885.1	0.587958	-2.11792	1.1194	-1.89202	0.058489	1	0	0	0	0.04	0	0	0.04	0	0	0.01	0	0	0.07	0.06	0	0	0	0.04	0.07	0	0.03	EIPR1-IT1	chr2	lncRNA	EIPR1 intronic transcript 1
ENSG00000224888.4	9.56812	-1.5836	0.412859	-3.83571	0.000125204	0.00812401	0.01	0.04	0.04	0.02	0.02	0.01	0.04	0.04	0.01	0	0.01	0.02	0.16	0.05	0.05	0.05	0.07	0.09	0.07	0.05	0.01	RP5-1142A6.2	chr16	lncRNA	--
ENSG00000224897.8	22.3557	-0.220611	0.24022	-0.918373	0.358424	0.591248	0.03	0.02	0.03	0.02	0.03	0.05	0.03	0.03	0.02	0.02	0.02	0.02	0.03	0.03	0.04	0.02	0.03	0.03	0.01	0.02	0.05	POT1-AS1	chr7	lncRNA	POT1 antisense RNA 1
ENSG00000224903.2	64.3589	0.228534	0.314524	0.726605	0.467468	0.683861	0.51	0.3	0.45	0.33	0.23	0.26	0.2	0.68	0.23	0.2	0.5	0.23	0.3	0.61	0.4	0.14	0.47	0.2	0.17	0.16	0.08	RNF32-AS1	chr7	lncRNA	RNF32 antisense RNA 1
ENSG00000224905.7	4.71706	-0.0709179	0.443211	-0.160009	0.872874	0.941227	0.09	0.02	0.03	0.07	0.03	0.1	0.11	0.03	0.02	0.03	0.08	0.05	0.08	0.03	0.06	0.08	0.06	0.07	0.07	0	0.03	AP001347.6	chr21	lncRNA	--
ENSG00000224914.4	133.599	0.246517	0.175693	1.40311	0.160583	0.37261	0.5	0.42	0.45	0.63	0.65	0.56	0.65	0.77	0.44	0.32	0.52	0.58	0.53	0.36	0.4	0.46	0.47	0.19	0.56	0.35	0.44	LINC00863	chr10	lncRNA	long intergenic non-protein coding RNA 863
ENSG00000224919.1	0.746549	-1.708	1.15898	-1.47371	0.14056	1	0.09	0.14	0.12	0	0	0	0	0	0	0	0.06	0.04	0	0	0	0	0.23	0.56	0.11	0	0.05	RP11-144G6.4	chr10	lncRNA	--
ENSG00000224933.2	0.197605	-1.88111	3.04606	-0.617557	0.536868	1	0	0	0	0	0	0	0	0	0	0	0	0	0	0	0	0	0	0	0	0	0.29	LINC01034	chr13	lncRNA	long intergenic non-protein coding RNA 1034
ENSG00000224934.5	50.9604	0.111039	0.223581	0.496639	0.619444	0.791763	0.05	0.2	0.1	0.16	0.13	0.15	0.21	0.12	0.09	0.13	0.12	0.18	0.12	0.09	0.11	0.04	0.07	0.09	0.16	0.14	0.19	RP11-441O15.3	chr10	lncRNA	--
ENSG00000224939.1	2.3029	-0.40882	0.649485	-0.629453	0.529053	1	0.03	0.06	0	0.01	0.02	0.04	0.01	0.04	0.01	0.01	0	0.02	0	0.06	0.01	0	0.06	0.02	0	0.03	0.03	LINC00184	chr1	lncRNA	long intergenic non-protein coding RNA 184
ENSG00000224945.1	13.4259	-0.500832	0.298746	-1.67645	0.0936498	0.268816	0.16	0.43	0.38	0.09	0.19	0.28	0.29	0.29	0.21	0.24	0.04	0.22	0.45	0.4	0.32	0.33	0.18	0.2	0.44	0.22	0.21	RP11-82L18.2	chr9	lncRNA	--
ENSG00000224950.2	137.282	0.0733458	0.162876	0.450318	0.652481	0.815895	1	1.32	1.16	1.45	1.11	1.27	1.34	0.79	1.69	1.32	1.24	1.71	1.01	1.31	1	0.89	1.26	1.26	0.94	1.06	1.58	RP5-1086K13.1	chr1	lncRNA	--
ENSG00000224957.6	0.567855	-1.15305	1.2546	-0.919059	0.358065	1	0	0	0	0	0	0	0	0	0	0	0	0	0	0	0	0	0	0	0	0.01	0	LINC01266	chr3	lncRNA	long intergenic non-protein coding RNA 1266
ENSG00000224958.6	0.527947	0.852878	1.40427	0.607346	0.543621	1	0	0	0.04	0.01	0	0.01	0	0	0	0.01	0.01	0	0	0	0.01	0	0.01	0	0	0	0	PGM5-AS1	chr9	lncRNA	PGM5 antisense RNA 1
ENSG00000224961.3	2.9679	-0.0907474	0.520626	-0.174305	0.861626	0.936177	0.09	0.07	0	0.03	0.09	0.09	0.03	0.09	0.1	0.04	0.09	0.04	0.05	0.02	0.12	0.07	0.15	0	0.03	0.03	0.11	LINC01752	chr20	lncRNA	long intergenic non-protein coding RNA 1752
ENSG00000224965.1	2.23884	0.752206	0.692428	1.08633	0.277333	1	0.06	0.17	0.11	0.08	0.23	0.08	0.14	0.03	0.01	0.04	0	0.05	0.07	0.12	0	0.05	0.04	0	0	0.04	0.05	LINC02586	chr1	lncRNA	long intergenic non-protein coding RNA 2586
ENSG00000224969.1	1.47686	0.419417	0.966328	0.434032	0.664265	1	0.27	0.14	0	0	0	0.06	0.06	0.2	0.02	0.03	0.12	0	0.11	0	0	0	0.23	0.11	0.05	0	0	RP11-54O7.11	chr1	lncRNA	--
ENSG00000224972.1	0.201635	-1.43947	2.13738	-0.673472	0.500647	1	0	0	0	0	0	0	0	0	0	0.01	0	0	0	0	0	0	0.05	0	0	0.05	0.04	RP11-403H13.1	chr9	lncRNA	--
ENSG00000224975.1	31.6368	0.131957	0.358362	0.368222	0.712708	0.854181	0.72	1.19	0.39	0.73	0.83	0.99	1.52	0.56	0.27	0.64	0.87	0.5	1.68	0.71	0.55	0.07	1.13	0.77	0.65	0.24	0.12	INE1	chrX	lncRNA	inactivation escape 1
ENSG00000224977.1	1.29562	-0.224677	0.773525	-0.290458	0.771466	1	0.06	0.1	0.08	0	0.08	0.09	0.08	0.03	0.05	0.18	0.12	0.03	0.37	0.07	0	0	0	0	0.08	0.26	0.03	LINC02776	chr1	lncRNA	long intergenic non-protein coding RNA 2776
ENSG00000224985.1	27.5368	-0.0338752	0.185232	-0.18288	0.854892	0.933566	1.95	2.45	1.04	1.41	1.41	1.86	1.72	1.47	0.96	1.32	1.91	1.27	1.57	2.25	1.67	0.72	1.3	1.38	1.75	0.98	1.47	RP11-297K8.2	chr1	lncRNA	--
ENSG00000224992.2	11.0219	-0.025264	0.291431	-0.0866894	0.930918	0.969148	0.15	0.19	0.5	0.28	0.14	0.26	0.27	0.16	0.12	0.28	0.25	0.2	0.17	0.36	0.24	0.1	0.13	0.26	0.2	0.36	0.13	RP11-295G24.5	chr9	lncRNA	--
ENSG00000224995.1	1.86799	0.655542	0.839598	0.780781	0.434931	1	0.08	0	0.16	0.12	0.38	0	0	0.1	0.1	0	0.08	0.07	0.05	0.13	0.05	0	0	0.2	0	0	0.04	LINC01526	chr6	lncRNA	long intergenic non-protein coding RNA 1526
ENSG00000225000.1	0.0608495	-0.877112	3.05092	-0.287491	0.773736	1	0	0	0	0	0	0	0	0	0	0	0	0	0	0	0	0	0	0.05	0	0	0	AC010082.2	chr7	lncRNA	--
ENSG00000225032.5	147.075	-0.267672	0.196449	-1.36255	0.173023	0.388358	0.7	1.51	1.45	1.25	1.11	2.1	2.34	1.42	0.9	0.89	0.97	1.15	1.66	1.97	2.12	1.12	2.14	1.27	0.9	1.01	0.82	RP11-228B15.4	chr9	lncRNA	--
ENSG00000225039.1	0.369419	0.0832807	1.53922	0.0541058	0.956851	1	0	0.07	0	0.07	0.06	0	0	0.02	0	0	0.03	0	0	0	0	0	0	0.12	0	0	0	LINC01058	chr13	lncRNA	long intergenic non-protein coding RNA 1058
ENSG00000225056.1	1.75219	0.310594	0.644837	0.481663	0.630045	1	0	0.07	0.06	0.07	0.19	0.13	0.19	0.05	0.06	0.07	0.06	0.18	0.11	0.16	0	0.08	0.06	0.12	0.06	0.07	0	RP11-218C14.5	chr20	lncRNA	--
ENSG00000225057.2	0.391268	-0.404993	1.2753	-0.317566	0.750814	1	0.01	0	0	0	0	0	0	0	0	0	0	0	0.01	0.01	0	0	0	0	0	0	0	AC096574.4	chr2	lncRNA	--
ENSG00000225062.1	117.833	-0.235438	0.3052	-0.771421	0.440457	0.662212	3.44	1.53	2.9	1.71	2.36	2.23	1.33	2.24	7.41	3	2.41	3.25	2.46	3.12	3.27	4.49	2.4	2.96	3.55	3.84	2.81	CATIP-AS1	chr2	lncRNA	CATIP antisense RNA 1
ENSG00000225064.1	0.0426632	-0.0637676	3.05022	-0.0209059	0.983321	1	0	0	0	0	0	0	0	0.02	0	0	0	0.02	0	0	0	0	0	0	0	0	0	LINC01802	chr2	lncRNA	long intergenic non-protein coding RNA 1802
ENSG00000225075.1	0.401587	0.967653	1.79707	0.538462	0.590258	1	0.05	0	0	0.14	0	0.07	0.12	0	0	0	0	0	0	0.05	0	0	0	0	0	0	0	RP11-426L16.3	chr1	lncRNA	--
ENSG00000225077.3	3.46704	0.471173	0.597569	0.788484	0.430414	0.653546	0.05	0.03	0	0.08	0.04	0.05	0.06	0.03	0.02	0.01	0.02	0.05	0.05	0	0.02	0.07	0.02	0.02	0.01	0	0	LINC00337	chr1	lncRNA	long intergenic non-protein coding RNA 337
ENSG00000225083.2	0.18299	-0.37899	2.59925	-0.145807	0.884074	1	0	0	0.02	0	0	0	0.02	0	0	0	0	0	0	0	0.02	0	0	0	0	0	0	GRTP1-AS1	chr13	lncRNA	GRTP1 antisense RNA 1
ENSG00000225092.2	0.747809	-2.15757	1.01086	-2.13439	0.0328113	1	0.01	0	0.02	0	0	0	0	0.01	0.01	0	0	0	0.01	0	0.02	0	0.05	0.03	0	0.03	0.01	RP11-405O10.2	chr6	lncRNA	--
ENSG00000225096.3	1.21022	1.13648	1.22339	0.928952	0.352914	1	0	0	0.01	0.02	0	0	0.01	0	0	0	0.01	0	0	0	0	0	0	0.01	0	0	0.01	XXbac-BPG55C20.7	chr6	lncRNA	--
ENSG00000225105.2	0.117709	0.544457	2.99216	0.181961	0.855613	1	0	0	0	0	0	0	0	0.03	0	0.07	0	0.06	0	0	0	0	0	0	0	0	0	LINC01076	chr13	lncRNA	long intergenic non-protein coding RNA 1076
ENSG00000225111.1	5.74368	0.773999	0.580959	1.33228	0.182768	0.401234	0.9	0.27	0.24	0.27	0	0.13	0	0.46	0.54	0.25	0.41	0.06	0.11	0.15	0.18	0.15	0.53	0.11	0.05	0.18	0.15	AC083900.1	chr2	lncRNA	--
ENSG00000225127.3	6.20232	-0.158218	0.451206	-0.350657	0.725846	0.861657	0.04	0.04	0.12	0.04	0.01	0.02	0.07	0.05	0.05	0.05	0.06	0.08	0.03	0.04	0.05	0	0.06	0.12	0	0.07	0.13	LINC00237	chr20	lncRNA	long intergenic non-protein coding RNA 237
ENSG00000225138.8	264.1	0.0682518	0.312521	0.218391	0.827125	0.918487	0.81	1.2	1.22	0.62	0.75	1.06	2.25	1.27	2.22	1.56	0.66	0.61	0.71	3.09	1.01	0.58	0.98	0.68	1.35	0.67	0.8	SLC9A3-AS1	chr5	lncRNA	SLC9A3 antisense RNA 1
ENSG00000225140.1	0.132535	0.374484	2.84826	0.131478	0.895397	1	0	0	0	0.02	0	0	0	0.01	0	0	0	0.01	0	0	0	0	0	0	0	0	0	RP11-809C18.3	chr10	lncRNA	--
ENSG00000225146.1	0.106787	0.214157	2.97996	0.0718657	0.942709	1	0	0	0	0	0	0	0.05	0.02	0	0	0.03	0	0	0	0	0	0	0	0	0	0	AC073957.15	chr7	lncRNA	--
ENSG00000225156.2	0.237683	-0.728363	2.47149	-0.294706	0.768219	1	0	0	0.01	0.01	0	0	0	0	0	0	0	0	0.02	0	0	0	0	0	0	0	0	AC012354.6	chr2	lncRNA	--
ENSG00000225166.2	0.0668974	-0.877112	3.05092	-0.287491	0.773736	1	0	0	0	0	0	0	0	0	0	0	0	0	0	0	0	0	0	0	0	0.02	0	AC012462.2	chr2	lncRNA	--
ENSG00000225172.6	0.455679	0.0448977	1.17671	0.0381553	0.969564	1	0	0	0.01	0	0.01	0	0.01	0.01	0	0	0.01	0.01	0	0	0	0	0.01	0.01	0.01	0	0	RP11-16L9.2	chr1	lncRNA	--
ENSG00000225173.1	0.498907	0.558495	1.81041	0.308491	0.757709	1	0	0.14	0	0	0	0	0.11	0.01	0	0	0	0	0	0	0.04	0	0	0	0	0	0.03	XXbac-BPG308K3.5	chr6	lncRNA	--
ENSG00000225177.6	148.103	-0.226124	0.185552	-1.21865	0.222976	0.451346	1.72	0.72	0.88	0.78	0.93	1.12	1.03	1.05	1.22	0.89	1.3	1.48	1.13	1.02	1.46	1.3	0.98	1.42	1.09	1.21	1.16	RP11-390P2.4	chr6	lncRNA	--
ENSG00000225179.2	0.0526465	-0.316071	3.05092	-0.103598	0.917488	1	0.01	0	0	0	0	0	0	0	0	0	0	0	0	0	0	0	0	0	0	0	0	LINC00457	chr13	lncRNA	long intergenic non-protein coding RNA 457
ENSG00000225187.1	2.71473	-2.10736	0.721938	-2.91902	0.00351129	1	0.07	0.07	0	0.07	0	0	0.03	0.02	0.01	0.03	0	0.03	0.26	0.05	0.13	0.04	0	0.09	0.18	0.27	0	AC073283.7	chr2	lncRNA	--
ENSG00000225194.3	69.1711	-0.726271	0.248827	-2.91877	0.00351411	0.0418408	0.09	0.28	0.34	0.32	0.19	0.23	0.41	0.21	0.13	0.29	0.08	0.34	0.67	0.43	0.34	0.3	0.44	0.29	0.24	0.22	0.37	LINC00092	chr9	lncRNA	long intergenic non-protein coding RNA 92
ENSG00000225195.2	42.8586	-1.42199	0.596109	-2.38544	0.0170585	0.0984668	0.83	0.46	1.1	1.23	0.9	0.42	0.87	0.84	6.46	4.34	0.15	2.68	1.41	1.64	3.23	15.04	0.68	3.34	3.17	4.07	4.91	RP11-338E21.2	chr12	lncRNA	--
ENSG00000225203.2	4.26493	-0.84427	0.612275	-1.37891	0.167924	0.382003	0.05	0.15	0.26	0.15	0.13	0.21	0.32	0.15	0	0.14	0.29	0.09	0.7	0.05	0.39	0.72	0.06	0.12	0.06	0	0.13	RP11-182M20.2	chr13	lncRNA	--
ENSG00000225205.5	150.154	0.246946	0.195141	1.26548	0.2057	0.430976	1.32	1.7	1.34	1.52	1.71	2.1	1.36	1.49	0.34	1.48	1.14	1.69	1.03	1.06	0.7	1.1	1.23	1.66	1.2	0.82	1.01	AC093818.1	chr2	lncRNA	--
ENSG00000225208.1	0.0223581	-0.316071	3.05092	-0.103598	0.917488	1	0	0	0	0	0	0	0	0.03	0	0	0	0	0	0	0	0	0	0	0	0	0	RP11-107I14.2	chr10	lncRNA	--
ENSG00000225213.2	3.29486	0.526764	0.626253	0.841136	0.400272	0.627683	0.3	0.09	0.04	0.05	0.24	0.17	0.16	0.07	0.02	0.02	0.2	0.04	0.14	0.07	0.04	0.05	0.12	0	0.15	0.12	0	RP11-197M22.2	chr10	lncRNA	--
ENSG00000225214.1	0.0668974	-0.877112	3.05092	-0.287491	0.773736	1	0	0	0	0	0	0	0	0	0	0	0	0	0	0	0	0	0	0	0	0.06	0	AC079790.2	chr2	lncRNA	--
ENSG00000225216.6	0.0615041	-0.877112	3.05092	-0.287491	0.773736	1	0	0	0	0	0	0	0	0	0	0	0	0	0	0	0	0	0	0	0.02	0	0	AC007362.3	chr2	lncRNA	--
ENSG00000225218.1	3.1012	-0.124286	0.439515	-0.282781	0.777345	0.890718	0.15	0.34	0.2	0.22	0.1	0.21	0.48	0.29	0.15	0.18	0.14	0.24	0.17	0.24	0.39	0.24	0.19	0.18	0.18	0.3	0.16	AP001628.6	chr21	lncRNA	--
ENSG00000225230.1	0.0791898	-1.17654	3.0496	-0.385802	0.699643	1	0	0	0	0	0	0	0	0	0	0	0	0	0	0.03	0	0	0	0	0	0	0.01	AC008937.3	chr5	lncRNA	--
ENSG00000225231.2	458.263	0.6706	0.741358	0.904557	0.3657	0.59782	0.92	1.57	0.87	2.35	3.48	3.01	5.04	0.03	0.07	5.76	2.53	3.44	1.62	1.05	0.08	2.33	2.48	0.1	0.17	0.08	3.98	LINC02470	chr12	lncRNA	long intergenic non-protein coding RNA 2470
ENSG00000225233.2	0.280208	-0.278178	1.82671	-0.152284	0.878963	1	0	0.03	0	0	0	0	0	0.03	0.01	0	0	0	0	0	0	0	0	0	0	0.03	0.02	RP11-554K11.2	chr1	lncRNA	--
ENSG00000225234.1	0.541362	0.257909	1.43955	0.17916	0.857812	1	0	0.11	0	0.03	0	0.03	0	0	0.02	0	0	0	0.03	0.03	0	0	0	0	0	0.03	0	TRAPPC12-AS1	chr2	lncRNA	TRAPPC12 antisense RNA 1
ENSG00000225235.1	0.927479	0.504484	1.12743	0.447465	0.654539	1	0.05	0.16	0	0	0	0	0	0.08	0.06	0	0.1	0.15	0	0.12	0	0.17	0	0.07	0	0	0	INTS6L-AS1	chrX	lncRNA	INTS6L antisense RNA 1
ENSG00000225249.6	0.111574	-0.877112	3.05092	-0.287491	0.773736	1	0	0	0	0	0	0	0	0	0	0	0	0	0	0	0	0.01	0	0	0	0	0	LINC00378	chr13	lncRNA	long intergenic non-protein coding RNA 378
ENSG00000225255.6	0.825859	-2.47353	1.42392	-1.73712	0.0823656	1	0.02	0	0	0	0	0	0.03	0	0	0.02	0	0	0	0	0.16	0	0.06	0	0	0	0.11	PSLNR	chr22	lncRNA	prostate enriched lncRNA
ENSG00000225265.2	24.2325	-0.31566	0.307828	-1.02544	0.305153	0.539221	0.05	0.33	0.41	0.1	0.25	0.14	0.42	0.12	0.13	0.23	0.09	0.27	0.24	0.14	0.17	0.18	0.19	0.29	0.27	0.43	0.23	TAF1A-AS1	chr1	lncRNA	TAF1A antisense RNA 1
ENSG00000225279.2	0.15989	0.240616	3.04775	0.0789487	0.937073	1	0	0	0	0.04	0	0	0	0	0.01	0	0	0	0	0	0	0	0	0	0	0	0	RP11-536C5.2	chr1	lncRNA	--
ENSG00000225280.7	0.0248626	-0.316071	3.05092	-0.103598	0.917488	1	0	0	0	0	0	0	0	0	0.01	0	0	0	0	0	0	0	0	0	0	0	0	RP11-227D2.3	chr20	lncRNA	--
ENSG00000225284.1	4.60595	0.524774	0.468484	1.12015	0.262649	0.494676	0.15	0.12	0.15	0.17	0.26	0.05	0.1	0.22	0.38	0.15	0.22	0.4	0.22	0.08	0.05	0.06	0.25	0.09	0.05	0.1	0.29	AC018693.6	chr2	lncRNA	--
ENSG00000225285.1	0.108963	0.473015	3.03291	0.155961	0.876064	1	0	0	0	0	0	0	0	0.01	0	0.03	0.02	0	0	0	0	0	0	0	0	0	0	LINC01770	chr1	lncRNA	long intergenic non-protein coding RNA 1770
ENSG00000225292.2	0.890234	-1.97921	1.23631	-1.60091	0.109397	1	0	0	0	0	0	0	0.09	0.07	0.08	0	0	0	0.08	0	0.17	0.32	0	0.08	0	0.18	0	RP11-57H14.3	chr10	lncRNA	--
ENSG00000225300.1	1.29707	0.0362014	0.873898	0.0414252	0.966957	1	0.01	0	0.06	0.02	0.01	0.01	0.03	0.01	0	0.02	0	0	0.06	0	0	0.02	0.01	0	0	0	0.02	RP11-1086F11.1	chr1	lncRNA	--
ENSG00000225311.1	0.0564585	-1.13989	3.04979	-0.373761	0.708582	1	0	0	0	0	0	0	0	0	0	0	0	0	0	0	0	0	0	0	0	0	0.05	RP1-91J24.3	chr6	lncRNA	--
ENSG00000225313.5	7.90221	-0.0787756	0.664556	-0.118539	0.905641	0.957255	0.1	0.03	0.01	0.02	0.04	0	0.01	0.03	0.12	0.05	0.03	0	0.02	0.07	0.02	0.04	0.11	0.02	0.02	0.06	0	RP11-415J8.3	chr1	lncRNA	--
ENSG00000225315.2	0.173507	0.0257289	1.89791	0.0135565	0.989184	1	0	0	0	0	0	0	0.06	0.02	0	0.02	0	0.02	0	0	0	0	0.06	0	0	0	0	RP11-293P20.2	chr1	lncRNA	--
ENSG00000225328.2	0.0610695	-0.316071	3.05092	-0.103598	0.917488	1	0	0	0	0	0.02	0	0	0	0	0	0	0	0	0	0	0	0	0	0	0	0	LINC01594	chr2	lncRNA	long intergenic non-protein coding RNA 1594
ENSG00000225329.3	2.32344	-0.364908	0.665747	-0.548119	0.58361	1	0.02	0.03	0	0	0.02	0.09	0.03	0	0	0.03	0.01	0.01	0.03	0.02	0.02	0	0.01	0.07	0	0.01	0.03	LHFPL3-AS2	chr7	lncRNA	LHFPL3 antisense RNA 2
ENSG00000225331.1	19.2637	-0.730003	0.760517	-0.959878	0.337117	0.570689	1.32	0.59	0.03	0.04	0.23	0.74	0.06	0.12	0.34	0.77	0	0.03	0.03	0.72	0.03	0.2	0.82	0.06	1.59	0.2	1.49	LINC01678	chr21	lncRNA	long intergenic non-protein coding RNA 1678
ENSG00000225334.3	0.142955	0.213317	2.77459	0.0768824	0.938717	1	0	0	0.02	0	0	0.02	0	0.01	0	0	0	0	0	0	0	0	0	0	0	0	0	LINC02813	chr1	lncRNA	long intergenic non-protein coding RNA 2813
ENSG00000225335.3	13.2833	0.135853	0.304211	0.446576	0.655181	0.81833	0.09	0.09	0.2	0.15	0.21	0.13	0.15	0.06	0.05	0.14	0.13	0.22	0.14	0.07	0.04	0.09	0.12	0.11	0.13	0.12	0.17	XXbac-B476C20.9	chr22	lncRNA	--
ENSG00000225339.4	182.308	-0.490938	0.175428	-2.79852	0.00513378	0.0510414	0.58	0.49	0.38	0.41	0.36	0.31	0.22	0.44	0.31	0.32	0.48	0.4	0.67	0.65	0.6	0.3	0.59	0.54	0.63	0.45	0.28	RP11-513I15.6	chr6	lncRNA	--
ENSG00000225342.2	145.403	0.258045	0.236841	1.08953	0.275921	0.508032	1.52	1.15	0.9	1.09	1.7	0.98	1.21	1.64	1.32	2.21	1.99	1.52	1.25	1.06	1.04	0.52	1.03	0.61	0.98	2.6	1.28	LRRK2-DT	chr12	lncRNA	LRRK2 divergent transcript
ENSG00000225361.4	9.70227	0.157939	0.320201	0.493251	0.621835	0.793518	0.04	0.08	0.01	0.09	0.05	0.08	0.08	0.04	0.02	0.05	0.05	0.05	0.05	0.09	0.02	0.04	0.02	0.04	0.03	0.03	0.05	PPP1R26-AS1	chr9	lncRNA	PPP1R26 antisense RNA 1
ENSG00000225376.6	0.0627739	-0.316071	3.05092	-0.103598	0.917488	1	0	0	0.02	0	0	0	0	0	0	0	0	0	0	0	0	0	0	0	0	0	0	TMEM246-AS1	chr9	lncRNA	TMEM246 antisense RNA 1
ENSG00000225377.6	36.799	-0.128588	0.193478	-0.66461	0.5063	0.712727	0.09	0.1	0.21	0.13	0.12	0.13	0.12	0.1	0.09	0.1	0.15	0.12	0.22	0.12	0.14	0.06	0.16	0.15	0.1	0.1	0.07	NRSN2-AS1	chr20	lncRNA	NRSN2 antisense RNA 1
ENSG00000225383.8	3.43857	-0.921287	0.686056	-1.34287	0.179313	0.397015	0.02	0	0.01	0.01	0.01	0	0	0.02	0.02	0.02	0.04	0.03	0.02	0	0.01	0.1	0	0.03	0.02	0.01	0.05	SFTA1P	chr10	lncRNA	surfactant associated 1, lncRNA
ENSG00000225393.1	0.13454	0.468098	2.83149	0.165318	0.868693	1	0	0	0	0	0	0	0.05	0	0	0.01	0.05	0	0	0	0	0	0	0	0	0	0	RP11-218L14.4	chrX	lncRNA	--
ENSG00000225399.4	0.63346	-0.02906	1.12729	-0.0257786	0.979434	1	0.02	0	0	0.03	0	0	0	0.03	0.02	0.02	0.01	0	0	0	0	0	0	0	0.04	0.05	0.01	RP11-3B7.1	chr3	lncRNA	--
ENSG00000225407.3	1.15147	0.1841	0.899011	0.20478	0.837744	1	0.04	0	0.14	0.05	0.05	0.05	0	0.05	0.11	0.01	0	0.02	0.08	0.04	0	0	0.09	0	0	0	0.09	CTD-2384B11.2	chr5	lncRNA	--
ENSG00000225408.1	9.42611	0.041907	0.324132	0.12929	0.897128	0.953593	0.62	0.18	0.36	0.64	0.31	0.7	0.15	0.36	0.19	0.22	0.33	0.53	0.73	0.34	0.35	0.13	0.35	0.24	0.19	0.42	0.31	RP11-207C16.4	chr9	lncRNA	--
ENSG00000225411.3	37.3586	0.263363	0.3479	0.757008	0.449045	0.668831	0.28	0.16	0.08	0.04	0.18	0.25	0.23	0.26	0.24	0.42	0.64	0.31	0.32	0.23	0.15	0.16	0.2	0.1	0.16	0.39	0.18	RP11-764K9.1	chr9	lncRNA	--
ENSG00000225420.1	2.04225	1.54624	1.01068	1.5299	0.126042	1	0.06	0.04	0	0.05	0.14	0	0.05	0.02	0	0	0.06	0.01	0.03	0.03	0.02	0	0.03	0	0	0	0	AC104134.2	chr2	lncRNA	--
ENSG00000225421.2	0.107395	-1.22775	3.04935	-0.402628	0.687222	1	0	0	0	0	0	0	0	0	0	0	0	0	0.02	0	0	0	0	0	0	0	0	AC019330.1	chr2	lncRNA	--
ENSG00000225431.1	1.7984	0.525806	0.82136	0.640165	0.522066	1	0	0	0.02	0.07	0.06	0.05	0.08	0.01	0	0.02	0	0.02	0.03	0	0.02	0.02	0	0.03	0	0.02	0.03	LINC01671	chr21	lncRNA	long intergenic non-protein coding RNA 1671
ENSG00000225434.3	234.965	-0.355641	0.157315	-2.2607	0.023778	0.118708	0.88	1	0.89	0.79	1.05	0.9	0.95	1.04	0.8	1.02	1.38	1.63	1.97	1.17	1.16	1.18	0.9	1.14	0.93	1.15	1.41	LINC01504	chr9	lncRNA	long intergenic non-protein coding RNA 1504
ENSG00000225439.3	53.9653	-0.0365765	0.238089	-0.153625	0.877905	0.943435	0.11	0.2	0.35	0.42	0.33	0.61	0.45	0.36	0.13	0.28	0.15	0.39	0.23	0.26	0.21	0.29	0.29	0.38	0.23	0.41	0.3	BOLA3-AS1	chr2	lncRNA	BOLA3 divergent transcript
ENSG00000225442.2	0.0615041	-0.877112	3.05092	-0.287491	0.773736	1	0	0	0	0	0	0	0	0	0	0	0	0	0	0	0	0	0	0	0.02	0	0	MPRIP-AS1	chr17	lncRNA	MPRIP antisense RNA 1
ENSG00000225450.1	23.1737	-0.329753	0.434215	-0.759422	0.4476	0.667931	0.89	0.26	1.29	0.63	0.62	0.35	0.7	0.45	1.37	2.55	0.6	0.25	0.94	1.11	0.88	1.36	0.77	0.52	0.61	2.69	0.41	RP3-508I15.14	chr22	lncRNA	--
ENSG00000225465.10	27.2575	0.0386123	0.238436	0.16194	0.871353	0.940363	0.05	0.09	0.06	0.05	0.12	0.11	0.07	0.07	0.09	0.05	0.12	0.06	0.11	0.06	0.11	0.05	0.08	0.03	0.07	0.04	0.07	RFPL1S	chr22	lncRNA	RFPL1 antisense RNA 1
ENSG00000225470.8	1242.79	-0.0571431	0.157046	-0.363863	0.71596	0.856257	0.82	1.02	1.02	1.05	1	1.81	1.93	1.15	0.95	1.69	0.98	1.88	1.16	1.5	1.02	1.24	1.41	1.35	0.93	1.16	1.12	JPX	chrX	lncRNA	JPX transcript, XIST activator
ENSG00000225479.1	0.156844	-0.151031	2.25785	-0.0668916	0.946668	1	0	0	0.05	0	0	0	0	0	0.02	0.01	0	0	0	0.04	0	0	0	0	0	0	0	PLCB1-IT1	chr20	lncRNA	PLCB1 intronic transcript 1
ENSG00000225484.7	647.97	0.257392	0.115358	2.23123	0.0256657	0.123958	0.65	0.59	0.56	0.68	0.48	0.63	0.68	0.75	0.67	0.58	0.86	0.72	0.55	0.51	0.54	0.33	0.64	0.48	0.6	0.51	0.5	NUTM2B-AS1	chr10	lncRNA	NUTM2B antisense RNA 1
ENSG00000225489.7	17.6505	-0.844074	0.29824	-2.83018	0.00465211	0.0486695	0.08	0.11	0.12	0.08	0.08	0.14	0.11	0.05	0.08	0.04	0.09	0.12	0.14	0.16	0.08	0.05	0.06	0.2	0.35	0.12	0.17	RP11-390F4.3	chr9	lncRNA	--
ENSG00000225493.1	0.0610695	-0.316071	3.05092	-0.103598	0.917488	1	0	0	0	0	0.01	0	0	0	0	0	0	0	0	0	0	0	0	0	0	0	0	LINC01107	chr2	lncRNA	long intergenic non-protein coding RNA 1107
ENSG00000225506.2	1.28934	-0.208458	1.08377	-0.192346	0.847471	1	0	0.03	0.06	0.03	0.12	0	0	0.01	0.06	0.01	0.01	0.01	0	0	0	0	0	0.06	0	0	0.19	CYP4A22-AS1	chr1	lncRNA	CYP4A22 antisense RNA 1
ENSG00000225518.3	3.83711	-0.646865	0.480406	-1.3465	0.178142	0.395563	0.09	0.02	0.05	0.02	0.1	0	0	0.02	0.05	0.04	0.04	0.03	0.06	0.04	0.05	0.04	0.14	0.03	0.08	0.07	0.03	LINC01703	chr1	lncRNA	long intergenic non-protein coding RNA 1703
ENSG00000225521.1	0.512724	0.90319	1.40268	0.643905	0.519637	1	0	0	0.05	0	0	0.05	0.15	0	0	0	0.02	0.07	0.04	0	0.05	0	0	0	0	0	0	SNED1-AS1	chr2	lncRNA	SNED1 antisense RNA 1
ENSG00000225527.1	2.59635	-0.603549	0.877749	-0.68761	0.491699	1	0.05	0	0	0.08	0	0	0.07	0.32	0.02	0.18	0.46	0.05	0	0.06	0.27	0.08	0.33	0.32	0	0.42	0	RP11-383B4.4	chr10	lncRNA	--
ENSG00000225535.7	12.764	-0.0599875	0.296092	-0.202598	0.839449	0.924895	0.09	0.13	0.16	0.12	0.15	0.24	0.15	0.09	0.07	0.06	0.12	0.06	0.12	0.14	0.11	0.07	0.04	0.23	0.14	0.06	0.08	LINC01393	chr7	lncRNA	long intergenic non-protein coding RNA 1393
ENSG00000225542.2	0.695814	-1.4754	1.30126	-1.13382	0.256868	1	0.05	0	0	0	0	0	0	0	0.02	0	0.03	0	0	0.07	0	0	0.03	0	0.05	0	0.06	ZNF385D-AS1	chr3	lncRNA	ZNF385D antisense RNA 1
ENSG00000225546.6	0.595384	-0.744706	1.08682	-0.685217	0.493207	1	0	0	0.01	0	0.01	0	0.01	0	0.01	0	0	0	0.01	0.01	0	0	0.01	0	0	0	0.02	LINC02476	chr7	lncRNA	long intergenic non-protein coding RNA 2476
ENSG00000225548.7	5.27331	0.0787009	0.520822	0.151109	0.87989	0.944527	0.02	0.02	0	0.01	0.01	0.04	0.07	0.05	0.01	0.03	0.02	0.02	0	0.04	0.03	0	0.03	0.02	0.01	0.02	0.04	LINC01980	chr3	lncRNA	long intergenic non-protein coding RNA 1980
ENSG00000225555.2	5.79526	-0.0515797	0.456157	-0.113074	0.909972	0.959797	0.02	0.05	0.93	0	0.1	0.06	0.02	0.06	0.07	0.02	0.05	0.05	0.09	0.03	0.01	0.06	0.01	0.03	0.1	0.03	0.03	AP000320.6	chr21	lncRNA	--
ENSG00000225561.2	0.287103	0.973022	1.79012	0.54355	0.586751	1	0	0	0.07	0	0.03	0.04	0	0.01	0	0	0	0.01	0	0	0	0	0	0	0	0	0	LINC01710	chr1	lncRNA	long intergenic non-protein coding RNA 1710
ENSG00000225563.2	0.0248626	-0.316071	3.05092	-0.103598	0.917488	1	0	0	0	0	0	0	0	0	0.01	0	0	0	0	0	0	0	0	0	0	0	0	AC006076.1	chr20	lncRNA	--
ENSG00000225578.1	5.85231	-0.0147941	0.539199	-0.0274372	0.978111	0.991229	0.49	0.17	0.2	0.34	0.1	0.1	0.19	0.6	0.08	0.05	0.27	0.03	0.18	0.12	0.39	0.12	0.63	0.09	0.14	0.2	0.04	NCBP2-AS1	chr3	lncRNA	NCBP2 antisense RNA 1
ENSG00000225579.2	5.7045	0.758079	0.462202	1.64015	0.100975	0.281007	0.06	0.07	0.04	0.06	0.02	0.04	0.03	0.04	0.03	0.01	0.05	0.02	0.01	0.01	0.01	0	0.03	0.02	0.06	0	0.04	EDNRB-AS1	chr13	lncRNA	EDNRB antisense RNA 1
ENSG00000225595.2	0.16729	0.201826	2.81712	0.0716426	0.942886	1	0	0	0	0	0	0	0	0	0	0.01	0	0	0.01	0	0	0	0	0	0	0	0	LINC01623	chr6	lncRNA	long intergenic non-protein coding RNA 1623
ENSG00000225602.5	0.40049	-1.33215	1.23614	-1.07766	0.281185	1	0.03	0.04	0	0	0	0	0	0.01	0	0	0	0	0.03	0.03	0.04	0	0.04	0	0	0	0.01	MTOR-AS1	chr1	lncRNA	MTOR antisense RNA 1
ENSG00000225605.3	0.187592	0.250718	3.04764	0.0822664	0.934435	1	0	0	0	0.03	0	0	0.01	0	0	0	0	0	0	0	0	0	0	0	0	0	0	RP11-550H2.1	chr1	lncRNA	--
ENSG00000225610.1	0.103607	-0.636665	3.05092	-0.20868	0.834698	1	0.03	0	0	0	0	0	0	0	0	0	0	0	0	0.03	0	0	0	0	0	0	0	AC007679.3	chr2	lncRNA	--
ENSG00000225611.1	65.3642	-0.333052	0.327007	-1.01848	0.308448	0.542627	1.91	1.04	1.57	0.98	1.69	0.69	0.76	0.93	0.75	3.63	1.14	1.26	1.79	2.05	1.1	0.95	0.79	0.96	1.39	4.05	1.78	LINC02158	chr3	lncRNA	long intergenic non-protein coding RNA 2158
ENSG00000225612.2	2.33566	1.21791	0.810795	1.50212	0.133066	1	0	0.07	0.09	0	0	0.15	0.26	0.13	0.04	0.03	0.09	0.03	0.03	0.15	0	0	0	0.05	0	0	0.02	AC099552.2	chr7	lncRNA	--
ENSG00000225620.1	0.0600319	-0.877112	3.05092	-0.287491	0.773736	1	0	0	0	0	0	0	0	0	0	0	0	0	0	0	0	0	0.08	0	0	0	0	RP11-569A11.2	chr1	lncRNA	--
ENSG00000225632.1	2.76718	0.130113	0.640102	0.203269	0.838925	1	0.02	0	0	0.09	0.05	0	0.15	0.13	0.02	0.08	0.04	0.1	0.11	0.1	0	0.03	0	0.07	0.07	0.03	0.03	RP5-997D24.3	chr1	lncRNA	--
ENSG00000225637.1	0.237127	0.929682	2.56524	0.362415	0.717042	1	0	0	0	0.01	0	0.01	0	0.02	0	0	0	0	0	0	0	0	0	0	0	0	0	AP001046.6	chr21	lncRNA	--
ENSG00000225640.1	0.368802	0.491894	1.81384	0.271189	0.786246	1	0	0	0	0	0	0	0	0	0.05	0.19	0	0.03	0	0	0.08	0	0	0	0	0.08	0	LINC01729	chr20	lncRNA	long intergenic non-protein coding RNA 1729
ENSG00000225643.1	16.8178	-0.429119	0.35581	-1.20604	0.227804	0.45605	0.66	0.4	1.28	0.59	0.7	0.3	0.51	1.09	0.96	0.4	0.37	0.22	0.41	0.33	0.74	1.27	1.08	0.54	0.69	0.95	1.04	RP11-70P17.1	chr1	lncRNA	--
ENSG00000225647.2	0.885237	-0.682947	1.03341	-0.660867	0.508697	1	0	0	0	0.01	0.02	0	0	0.01	0	0.01	0	0.01	0	0.02	0	0	0.01	0	0.04	0	0	AC005487.2	chr7	lncRNA	--
ENSG00000225649.6	0.161092	-1.58547	3.04777	-0.520208	0.602919	1	0	0	0	0	0	0	0	0	0	0	0	0	0.01	0	0	0	0	0	0	0	0	AC064875.2	chr2	lncRNA	--
ENSG00000225655.5	1.31988	0.4994	1.13826	0.438739	0.660851	1	0.03	0.05	0	0	0	0	0	0.08	0.21	0.05	0.06	0	0.04	0	0.2	0	0	0.04	0	0	0.02	RP11-58A12.3	chr9	lncRNA	--
ENSG00000225670.4	0.41416	-1.21938	1.7716	-0.688294	0.491268	1	0	0	0	0	0	0	0	0	0	0	0	0	0.01	0	0	0	0	0	0	0.02	0	CADM3-AS1	chr1	lncRNA	CADM3 antisense RNA 1
ENSG00000225675.2	2.16801	1.36855	0.723049	1.89275	0.0583915	1	0.15	0.23	0.3	0.06	0	0.05	0.14	0.16	0.04	0.04	0.12	0.05	0	0.04	0.05	0	0.14	0.09	0	0.05	0	LINC01771	chr1	lncRNA	long intergenic non-protein coding RNA 1771
ENSG00000225676.2	0.454176	-2.78902	2.70753	-1.0301	0.302964	1	0	0	0	0	0	0	0	0	0	0	0	0	0	0	0	0	0	0.08	0	0	0.01	RP3-438O4.4	chr22	lncRNA	--
ENSG00000225684.4	5.12613	-0.433287	0.496187	-0.873233	0.382536	0.612808	0.01	0.02	0.01	0.02	0	0.01	0.01	0.01	0.01	0.01	0.02	0.03	0.02	0.03	0	0	0.01	0	0.03	0.02	0.03	FAM225B	chr9	lncRNA	family with sequence similarity 225 member B
ENSG00000225689.2	0.122738	-0.0576701	3.05019	-0.0189071	0.984915	1	0	0	0	0	0	0	0	0	0	0	0	0	0	0	0	0	0	0	0	0	0	RP1-30E17.2	chrX	lncRNA	--
ENSG00000225706.2	0.0525648	-0.316071	3.05092	-0.103598	0.917488	1	0	0	0	0	0	0	0.01	0	0	0	0	0	0	0	0	0	0	0	0	0	0	PTPRD-AS1	chr9	lncRNA	PTPRD antisense RNA 1
ENSG00000225721.5	45.4591	-0.173168	0.253547	-0.682981	0.494619	0.704296	1.61	1.72	1.54	1.65	1.47	1.76	1.7	1.12	0.42	0.55	0.82	0.54	1.46	1.69	1.33	0.62	2	1.23	1.36	1.12	0.63	RP11-269F19.10	chr1	lncRNA	--
ENSG00000225725.4	0.149904	-0.378739	2.73196	-0.138633	0.88974	1	0	0	0	0.01	0	0	0	0	0	0	0	0	0	0	0	0	0.01	0	0	0	0	FAM66E	chr8	lncRNA	family with sequence similarity 66 member E
ENSG00000225731.1	0.14929	-0.0698755	3.04764	-0.0229278	0.981708	1	0	0	0	0	0	0	0	0	0	0	0.02	0	0.01	0	0	0	0	0	0	0	0	PDE9A-AS1	chr21	lncRNA	PDE9A antisense RNA 1
ENSG00000225733.6	2529.29	0.536181	0.166593	3.2185	0.00128864	0.0249463	15.22	13.34	11.01	14.12	14.41	14.03	15.36	12.47	5.68	8.29	14.18	8.22	10.78	9.45	7.77	4.35	13.6	6.19	6.25	6.42	6.05	FGD5-AS1	chr3	lncRNA	FGD5 antisense RNA 1
ENSG00000225742.6	0.208992	0.723933	2.57466	0.281176	0.778576	1	0	0.02	0	0	0	0	0	0	0	0	0	0.01	0	0	0	0	0	0	0	0	0	LINC02036	chr3	lncRNA	long intergenic non-protein coding RNA 2036
ENSG00000225744.1	0.240135	-0.0815954	2.09435	-0.0389597	0.968922	1	0.03	0.04	0	0	0.04	0	0	0	0	0	0	0	0	0	0	0	0	0	0.03	0	0	AC017002.4	chr2	lncRNA	--
ENSG00000225746.13	0.446207	-1.89462	1.65147	-1.14724	0.251284	1	0	0	0	0	0	0	0	0	0	0	0	0	0	0	0	0	0	0	0	0	0	MEG8	chr14	lncRNA	maternally expressed 8, small nucleolar RNA host gene
ENSG00000225750.1	0.132514	-1.16093	2.84697	-0.407777	0.683438	1	0	0	0	0	0	0	0	0.04	0	0	0	0	0.09	0	0	0	0	0	0	0	0.08	RP11-242O24.3	chr1	lncRNA	--
ENSG00000225751.2	0.0536974	-0.877112	3.05092	-0.287491	0.773736	1	0	0	0	0	0	0	0	0	0	0	0	0	0.03	0	0	0	0	0	0	0	0	AC087501.1	chr17	lncRNA	--
ENSG00000225752.1	0.415709	0.788988	1.33413	0.59139	0.554259	1	0	0	0	0	0	0	0	0.09	0.07	0.03	0.03	0.04	0	0.05	0	0	0	0	0	0.06	0	RP1-45I4.2	chr6	lncRNA	--
ENSG00000225756.1	119.499	0.145774	0.364739	0.399666	0.689403	0.840634	0.48	1.35	2.58	1.3	0.68	2.55	2.46	1.39	0.14	1.14	1.17	0.28	0.67	1.37	0.89	1.32	1.23	1.22	1.07	1.07	0.39	DBH-AS1	chr9	lncRNA	DBH antisense RNA 1
ENSG00000225761.1	4.05571	-1.91546	0.481424	-3.97872	6.9286e-05	0.00610134	0.05	0.15	0.06	0.14	0.06	0.07	0.06	0.14	0.06	0.13	0	0.11	0.28	0.16	0.25	0.62	0.12	0.35	0.17	0.19	0.54	RP11-417O11.5	chr10	lncRNA	--
ENSG00000225762.1	7.26193	0.532698	0.370605	1.43737	0.150612	0.358748	0.26	0.13	0.17	0.46	0.47	0.49	0.84	0.49	0.24	0.23	0.2	0.62	0.1	0.19	0.11	0.14	0.17	0.27	0.37	0.3	0.42	LINC01389	chr1	lncRNA	long intergenic non-protein coding RNA 1389
ENSG00000225764.2	0.0728699	-0.0637676	3.05022	-0.0209059	0.983321	1	0	0	0	0	0	0	0.03	0	0	0	0	0.01	0	0	0	0	0	0	0	0	0	P3H2-AS1	chr3	lncRNA	P3H2 antisense RNA 1
ENSG00000225765.2	0.121699	-1.22775	3.04935	-0.402628	0.687222	1	0	0	0	0	0	0	0	0	0	0	0	0	0	0	0	0	0	0.06	0	0	0	LINC01831	chr2	lncRNA	long intergenic non-protein coding RNA 1831
ENSG00000225775.1	0.0600319	-0.877112	3.05092	-0.287491	0.773736	1	0	0	0	0	0	0	0	0	0	0	0	0	0	0	0	0	0.04	0	0	0	0	RP11-354I10.1	chr6	lncRNA	--
ENSG00000225778.5	0.631055	1.67553	1.31749	1.27176	0.203459	1	0.03	0.02	0	0	0	0	0	0	0	0.01	0	0.01	0	0	0	0.01	0	0	0	0	0	PROSER2-AS1	chr10	lncRNA	PROSER2 antisense RNA 1
ENSG00000225783.8	4585.56	0.161742	0.172207	0.939232	0.347611	0.581313	5.76	9.12	8.26	9.93	5.55	13.32	6.58	9.13	4.95	6.2	5.6	5.3	7.02	6.21	7.86	4.21	9.14	4.62	3.88	4.77	7.64	MIAT	chr22	lncRNA	myocardial infarction associated transcript
ENSG00000225790.2	0.0600319	-0.877112	3.05092	-0.287491	0.773736	1	0	0	0	0	0	0	0	0	0	0	0	0	0	0	0	0	0.01	0	0	0	0	RP11-2L8.1	chr3	lncRNA	--
ENSG00000225791.7	123.097	0.205963	0.121037	1.70166	0.0888198	0.259707	0.32	0.29	0.25	0.33	0.37	0.34	0.31	0.36	0.29	0.23	0.43	0.35	0.32	0.28	0.23	0.15	0.28	0.28	0.29	0.26	0.28	TRAM2-AS1	chr6	lncRNA	TRAM2 antisense RNA 1 (head to head)
ENSG00000225792.2	4.46965	0.708236	0.515877	1.37288	0.16979	0.384537	0.06	0.09	0	0.08	0.02	0.04	0.03	0.03	0.02	0.04	0.08	0.01	0.03	0.06	0.01	0	0.05	0.01	0.03	0.01	0.02	AC004540.4	chr7	lncRNA	--
ENSG00000225793.3	38.1801	0.125672	0.207831	0.604684	0.545389	0.740762	0.07	0.08	0.13	0.08	0.14	0.07	0.11	0.12	0.06	0.04	0.11	0.06	0.07	0.06	0.08	0.07	0.11	0.09	0.06	0.09	0.05	TMEM30A-DT	chr6	lncRNA	TMEM30A divergent transcript
ENSG00000225794.3	0.107046	-1.09938	3.04881	-0.360592	0.718404	1	0	0	0	0	0	0	0	0.01	0	0	0	0	0	0	0	0	0	0	0	0	0.04	AC073321.4	chr2	lncRNA	--
ENSG00000225798.1	1.13803	-0.283817	0.830346	-0.341805	0.732498	1	0.06	0	0	0.08	0.15	0.08	0.07	0.05	0.07	0.02	0.04	0.05	0	0	0.07	0.27	0.07	0	0	0	0.12	AC025918.2	chr15	lncRNA	--
ENSG00000225806.8	14.8314	0.394387	0.298271	1.32224	0.186087	0.405592	0.1	0.05	0.08	0.28	0.31	0.16	0.3	0.16	0.11	0.17	0.13	0.26	0.12	0.16	0.21	0.02	0.13	0.1	0.16	0.1	0.11	RP1-309F20.3	chr20	lncRNA	--
ENSG00000225807.2	0.452082	0.0292491	1.43472	0.0203865	0.983735	1	0.06	0	0	0	0	0.03	0.03	0	0	0.01	0	0	0.02	0.02	0	0	0	0.03	0	0	0	RP11-44M6.1	chr7	lncRNA	--
ENSG00000225815.2	0.209518	-0.734176	2.54096	-0.288936	0.77263	1	0	0	0	0.03	0	0	0	0	0	0	0	0.01	0	0	0	0	0	0.04	0	0	0	AC092669.6	chr2	lncRNA	--
ENSG00000225822.4	0.989845	0.148019	0.775123	0.190962	0.848555	1	0.05	0	0.07	0.08	0.07	0	0.07	0.13	0.02	0.04	0.11	0.05	0.06	0.06	0.07	0	0.07	0	0	0.07	0.09	UBXN7-AS1	chr3	lncRNA	UBXN7 antisense RNA 1
ENSG00000225839.2	0.218387	-1.91133	2.52927	-0.755683	0.449839	1	0	0	0	0	0	0	0	0	0	0	0	0	0.24	0.11	0	0	0.13	0	0	0	0	TRMT2B-AS1	chrX	lncRNA	TRMT2B antisense RNA 1
ENSG00000225850.3	19.6242	-0.505256	0.306618	-1.64783	0.099387	0.277942	0.66	0.32	0.21	0.23	0.35	0.22	0.34	0.49	0.5	0.59	0.31	0.82	0.43	0.6	0.44	0.51	0.58	0.68	1.04	0.82	0.23	RP11-452K12.4	chr10	lncRNA	--
ENSG00000225855.7	273.857	-0.414793	0.120666	-3.43753	0.000587046	0.0169571	1.46	1.71	1.6	1.39	1.57	1.47	1.03	1.38	1.59	1.23	1.23	1.61	2.05	1.89	2.21	1.52	1.61	1.85	1.83	1.61	1.59	RUSC1-AS1	chr1	lncRNA	RUSC1 antisense RNA 1
ENSG00000225857.5	0.108968	0.473297	3.01814	0.156817	0.875389	1	0	0	0	0	0	0	0	0	0	0.02	0.02	0.03	0	0	0	0	0	0	0	0	0	LINC02816	chr1	lncRNA	long intergenic non-protein coding RNA 2816
ENSG00000225877.1	0.0282292	-0.877112	3.05092	-0.287491	0.773736	1	0	0	0	0	0	0	0	0	0	0	0	0	0	0	0	0	0	0	0	0	0.01	PSG8-AS1	chr19	lncRNA	PSG8 antisense RNA 1
ENSG00000225879.2	0.107395	-1.22775	3.04935	-0.402628	0.687222	1	0	0	0	0	0	0	0	0	0	0	0	0	0.01	0	0	0	0	0	0	0	0	RP3-495K2.3	chr6	lncRNA	--
ENSG00000225880.5	85.8988	-0.107705	0.216526	-0.497424	0.61889	0.791228	1.56	1.1	2.82	1.58	1.41	1.72	1.07	1.43	0.91	0.75	1.23	0.67	1.86	1.36	1.82	0.85	1.16	1.59	1.43	0.91	1.15	LINC00115	chr1	lncRNA	long intergenic non-protein coding RNA 115
ENSG00000225885.7	7.35358	0.0251881	0.413133	0.0609686	0.951384	0.97852	0.06	0.03	0.04	0.11	0.04	0.05	0.05	0.04	0.01	0.08	0.03	0.11	0.08	0.02	0.07	0.03	0.01	0.09	0.04	0.02	0.06	AC023590.1	chr8	lncRNA	--
ENSG00000225886.3	0.820457	0.926391	0.974274	0.950852	0.341679	1	0.01	0	0	0.02	0.03	0.02	0.03	0.01	0	0.02	0.02	0.01	0	0	0.02	0	0	0.03	0	0	0.01	RP11-288L9.4	chr1	lncRNA	--
ENSG00000225889.9	1634.85	0.501284	0.33504	1.49619	0.134603	0.335266	4.9	1.95	3.29	1.88	4.14	1.98	3.31	3.45	3.63	15.97	4.58	3.01	2.92	5.47	2.85	1.43	2.83	3.14	2.41	3.5	2.65	AC074289.1	chr2	lncRNA	--
ENSG00000225891.2	23.017	-0.234862	0.199518	-1.17714	0.239138	0.46796	0.4	0.41	0.22	0.45	0.2	0.33	0.52	0.42	0.3	0.36	0.34	0.38	0.51	0.57	0.55	0.16	0.46	0.27	0.5	0.39	0.25	DHDDS-AS1	chr1	lncRNA	DHDDS antisense RNA 1
ENSG00000225905.1	0.0676513	-0.877112	3.05092	-0.287491	0.773736	1	0	0	0	0	0	0	0	0	0	0	0	0	0	0	0.05	0	0	0	0	0	0	RP4-758J18.7	chr1	lncRNA	--
ENSG00000225913.2	0.0526465	-0.316071	3.05092	-0.103598	0.917488	1	0.04	0	0	0	0	0	0	0	0	0	0	0	0	0	0	0	0	0	0	0	0	RP11-57C13.6	chr10	lncRNA	--
ENSG00000225914.3	38.2624	-0.00256903	0.295173	-0.00870345	0.993056	0.996849	0.14	0.13	0.07	0.1	0.07	0.09	0.08	0.13	0.05	0.04	0.08	0.12	0.15	0.04	0.06	0.02	0.11	0.06	0.05	0.21	0.08	TSBP1-AS1	chr6	lncRNA	TSBP1 and BTNL2 antisense RNA 1
ENSG00000225916.1	0.884482	-0.89955	1.11785	-0.804718	0.420983	1	0	0	0.1	0	0	0	0	0.02	0.05	0.08	0	0.04	0	0.08	0.05	0	0.05	0	0	0	0.21	AC007879.4	chr2	lncRNA	--
ENSG00000225924.2	3.41585	-0.22102	0.521861	-0.423522	0.671914	0.829674	0.05	0	0.04	0.05	0.02	0.11	0.04	0.06	0.02	0.09	0.02	0.08	0.04	0	0.12	0.07	0	0.08	0.06	0.08	0.04	TAB2-AS1	chr6	lncRNA	TAB2 antisense RNA 1
ENSG00000225929.1	0.223111	0.647541	2.54058	0.254879	0.798817	1	0	0	0.03	0	0.01	0	0	0	0	0.01	0	0	0	0	0	0	0	0	0	0	0	AC000036.4	chr22	lncRNA	--
ENSG00000225930.4	0.262928	-0.459581	2.05088	-0.22409	0.822687	1	0	0.01	0	0	0	0	0	0	0	0	0	0	0	0	0	0	0	0	0.01	0	0	LINC02249	chr15	lncRNA	long intergenic non-protein coding RNA 2249
ENSG00000225936.1	175.952	0.302338	0.294597	1.02628	0.30476	0.53885	2.87	3.66	7.6	9.31	7.97	7.85	6.23	3.47	4.16	4.79	4.4	4.24	2.83	1.52	3.44	5.63	1.91	5.3	3.73	2.5	8.72	RP11-501J20.5	chr10	lncRNA	--
ENSG00000225937.3	0.230239	0.42484	1.84687	0.230032	0.818067	1	0	0	0.05	0	0	0	0	0	0	0	0	0	0	0	0	0	0	0	0	0	0	PCA3	chr9	lncRNA	prostate cancer associated 3
ENSG00000225938.1	7.314	0.926392	0.516535	1.79347	0.0728974	0.231098	0.16	0.8	0.21	0.39	0.21	1.75	1.28	0.36	0.08	0.44	0.24	0.38	0.06	0.57	0.41	0.08	0.27	0.32	0	0.14	0.25	RP4-575N6.4	chr1	lncRNA	--
ENSG00000225940.7	7.02878	-0.696948	0.462644	-1.50645	0.131952	0.331298	0.11	0.13	0.15	0.21	0.11	0.04	0.14	0.15	0.13	0.38	0.2	0.05	0.16	0.3	0.18	0.04	0	0.27	0.3	0.67	0.22	C5orf67	chr5	lncRNA	chromosome 5 putative open reading frame 67
ENSG00000225945.1	0.225115	0.817879	1.81392	0.450891	0.652068	1	0	0	0.07	0.08	0	0	0	0.05	0	0.02	0.03	0	0	0	0	0	0	0	0	0	0	RP3-441A12.1	chr6	lncRNA	--
ENSG00000225948.2	27.6482	0.99998	0.383637	2.60658	0.00914524	0.0699992	0.34	2.05	1.57	2.14	1.46	1.88	2.98	2.26	0.17	1.01	2.21	0.71	0.45	1.61	0.72	0.34	1.48	0.52	0.51	0.34	0.43	LINC02648	chr10	lncRNA	long intergenic non-protein coding RNA 2648
ENSG00000225951.1	2.4772	-0.824015	0.614317	-1.34135	0.179806	1	0.1	0.16	0.07	0.08	0.14	0.14	0.07	0.13	0.06	0.09	0.17	0	0.61	0.23	0.07	0	0.2	0.13	0.25	0	0.03	ODF2-AS1	chr9	lncRNA	ODF2 antisense RNA 1
ENSG00000225953.3	16.4199	0.299007	0.386902	0.772824	0.439627	0.661601	0.05	0.03	0.01	0.13	0.09	0.05	0.05	0.03	0.07	0.03	0.13	0.08	0.06	0.05	0.02	0.02	0.04	0.02	0.09	0.05	0.08	SATB2-AS1	chr2	lncRNA	SATB2 antisense RNA 1
ENSG00000225956.1	0.364758	-1.77874	1.70718	-1.04192	0.297451	1	0	0	0	0	0	0.07	0	0.02	0	0	0	0	0.06	0	0	0	0	0	0.06	0	0.15	RP5-1077I2.3	chr20	lncRNA	--
ENSG00000225963.8	37.9142	-1.56355	0.351279	-4.45101	8.54673e-06	0.00187102	0.08	0.08	0.06	0.05	0.09	0.07	0.07	0.05	0.11	0.12	0.06	0.1	0.19	0.13	0.12	0.58	0.08	0.21	0.19	0.13	0.23	AC009950.2	chr2	lncRNA	--
ENSG00000225964.6	92.3283	0.374246	0.333847	1.12101	0.262284	0.494364	0.59	0.65	1.41	0.54	1.65	0.86	1.25	0.29	0.21	0.34	1.19	0.77	0.24	0.34	0.31	0.58	0.67	0.47	1.2	0.7	0.51	NRIR	chr2	lncRNA	negative regulator of interferon response
ENSG00000225975.7	90.9147	-0.147898	0.164762	-0.89765	0.369372	0.601221	0.25	0.49	0.56	0.31	0.42	0.51	0.52	0.47	0.46	0.38	0.49	0.56	0.42	0.52	0.5	0.33	0.33	0.64	0.33	0.44	0.64	LINC01534	chr19	lncRNA	long intergenic non-protein coding RNA 1534
ENSG00000225978.3	86.4223	-0.0887049	0.215375	-0.411862	0.680441	0.835201	0.48	1.65	1.69	0.82	0.64	1.36	1.24	1.18	0.6	0.67	0.62	0.79	0.87	1.06	1.02	0.42	1.37	0.75	0.93	1.49	0.68	HAR1A	chr20	lncRNA	highly accelerated region 1A
ENSG00000225979.1	2.79822	0.420618	0.524725	0.801598	0.422786	1	0	0.07	0.19	0.07	0.06	0.26	0.18	0.23	0.13	0.16	0.24	0.17	0.11	0	0.24	0	0.06	0.12	0.06	0.25	0.13	AC010746.3	chr2	lncRNA	--
ENSG00000225981.1	7.22316	0.31831	0.433848	0.73369	0.463138	0.681056	0.43	0.26	0.51	0.19	0.9	0.83	0.33	0.14	0.14	0.25	0.11	0.14	0.15	0.23	0.44	0.21	0.11	0.1	0.31	0.29	0.32	AC102953.4	chr7	lncRNA	--
ENSG00000225982.1	0.817849	-1.03915	1.26819	-0.819394	0.412561	1	0.02	0	0	0	0	0	0.02	0.04	0.01	0.01	0	0	0	0	0	0.06	0	0.07	0	0.05	0	RP11-538D16.3	chr1	lncRNA	--
ENSG00000225988.1	0.467467	1.28196	1.26251	1.01541	0.309912	1	0.01	0.03	0	0	0.01	0.02	0	0.01	0	0	0.01	0.02	0	0.01	0	0	0	0	0	0	0	LAMP5-AS1	chr20	lncRNA	LAMP5 antisense RNA 1
ENSG00000226004.1	7.3985	0.471209	0.583792	0.807152	0.419579	0.64304	0.18	0.06	0	0.71	1.03	0.05	0.09	0.22	0.01	0.35	0.76	0.3	0.3	0.12	0.14	0.12	0.14	0.27	0.13	0.35	0.3	LINC02528	chr6	lncRNA	long intergenic non-protein coding RNA 2528
ENSG00000226005.5	0.166275	-0.378868	2.66124	-0.142365	0.886792	1	0	0	0	0.02	0	0	0	0	0	0	0.01	0	0	0	0	0	0	0	0	0.02	0	LINC02660	chr10	lncRNA	long intergenic non-protein coding RNA 2660
ENSG00000226007.3	6.6018	-0.116165	0.453607	-0.256092	0.79788	0.901407	0.01	0.01	0.13	0.14	0.06	0.1	0.09	0.05	0.02	0.05	0.04	0.03	0.04	0.12	0.06	0.01	0.1	0.08	0.01	0.1	0.02	RP11-211N8.2	chr9	lncRNA	--
ENSG00000226009.2	9.76765	-0.606748	0.33412	-1.81596	0.0693768	0.22436	0.12	0.13	0.07	0.18	0.11	0.02	0.15	0.13	0.14	0.21	0.06	0.25	0.12	0.15	0.33	0.25	0.16	0.25	0.21	0.14	0.16	KCNIP2-AS1	chr10	lncRNA	KCNIP2 antisense RNA 1
ENSG00000226012.1	2.903	-0.93883	0.781373	-1.20151	0.229552	1	0	0	0.2	0.22	0.69	0.41	0	0.04	0.06	0.16	0.05	0.17	0.09	0.08	0	0	0	0.36	0.35	1.1	0.48	AP001434.2	chr21	lncRNA	--
ENSG00000226026.6	1.20495	-0.888871	0.906128	-0.980955	0.326615	1	0	0.01	0.02	0.01	0	0.01	0.01	0	0	0	0	0	0	0.01	0	0	0	0.01	0.03	0	0.02	RP11-57H12.3	chr1	lncRNA	--
ENSG00000226029.1	75.0737	-0.239771	0.188603	-1.27129	0.203624	0.42841	0.32	0.47	0.42	0.4	0.35	0.6	0.64	0.74	0.44	0.3	0.51	0.32	0.69	0.43	0.37	0.49	0.83	0.56	0.4	0.39	0.39	LINC01772	chr1	lncRNA	long intergenic non-protein coding RNA 1772
ENSG00000226031.5	0.73447	-3.10584	1.86556	-1.66483	0.0959472	1	0	0	0	0	0	0	0	0	0	0.01	0	0	0.04	0.02	0	0.15	0	0	0	0	0	FGF13-AS1	chrX	lncRNA	FGF13 antisense RNA 1
ENSG00000226032.2	1.83704	-0.157455	0.731453	-0.215263	0.829562	1	0.04	0.06	0.05	0	0.05	0	0	0.09	0.03	0.09	0.12	0.19	0.17	0.08	0	0.18	0	0.14	0.04	0	0.02	RP1-111C20.5	chr6	lncRNA	--
ENSG00000226047.1	0.0203051	-0.316071	3.05092	-0.103598	0.917488	1	0	0	0	0	0	0	0	0	0	0	0	0.03	0	0	0	0	0	0	0	0	0	RP11-196I18.4	chr9	lncRNA	--
ENSG00000226051.8	1.65046	1.62719	1.05	1.5497	0.121214	1	0	0.01	0.02	0.01	0.02	0	0.04	0.02	0	0	0	0.01	0.01	0	0	0.01	0	0	0	0	0	ZNF503-AS1	chr10	lncRNA	ZNF503 antisense RNA 1
ENSG00000226067.7	1475.62	-0.0346985	0.10969	-0.316331	0.751751	0.876663	9.14	15.29	14.09	14.09	11.8	13.35	14.65	10.21	9.78	13.45	9.26	9.42	11.35	13.95	10.83	7.38	12.17	13.17	8.68	14.47	11.3	LINC00623	chr1	lncRNA	long intergenic non-protein coding RNA 623
ENSG00000226070.1	0.198007	-0.0740021	2.58674	-0.0286083	0.977177	1	0.05	0	0	0	0	0	0	0	0	0	0.02	0	0	0	0	0	0	0.03	0	0	0	RP11-552E20.4	chr6	lncRNA	--
ENSG00000226089.2	3.6803	-0.568523	0.512773	-1.10872	0.267549	0.500242	0.08	0.12	0.07	0	0.11	0.11	0.03	0.07	0.11	0.09	0.1	0.02	0.03	0	0.14	0.26	0.1	0.1	0.19	0.04	0.12	RP1-300G12.2	chr6	lncRNA	--
ENSG00000226091.7	2049.7	-0.315914	0.321313	-0.983196	0.325511	0.559616	6.47	3.36	4.37	4.99	8.49	3.23	3.66	4.83	15.75	4.77	10.14	9.32	7.97	4.79	8.02	12.77	6.14	7.11	8.64	9.49	4.95	LINC00937	chr12	lncRNA	long intergenic non-protein coding RNA 937
ENSG00000226125.2	10.2436	-0.128743	0.391349	-0.328972	0.742177	0.870815	0.12	0.09	0.03	0.03	0.08	0.04	0.01	0.03	0.09	0.08	0.13	0.11	0.13	0.04	0.07	0.05	0.04	0.06	0.12	0.08	0.09	LINC01907	chr2	lncRNA	long intergenic non-protein coding RNA 1907
ENSG00000226130.1	0.105293	-0.0576699	3.05019	-0.018907	0.984915	1	0.18	0	0	0	0	0	0	0	0	0	0	0	0	0	0	0	0	0	0	0	0	AC013248.2	chr17	lncRNA	--
ENSG00000226137.5	959.278	-0.0753086	0.139401	-0.54023	0.589039	0.771551	3.54	4.27	2.63	4.17	4.04	4	4.56	3.44	4.43	3.88	4.88	6.2	4.15	3.26	4.95	3.29	3.65	4.24	4.64	3.74	4.75	BAIAP2-DT	chr17	lncRNA	BAIAP2 divergent transcript
ENSG00000226143.1	6.60669	-1.36977	0.415306	-3.29821	0.000973045	0.0215228	0.08	0.19	0.22	0.12	0.16	0.06	0.1	0.16	0.28	0.14	0.08	0.19	0.43	0.44	0.64	0.72	0.16	0.1	0.39	0.39	0.15	RP1-138B7.5	chr20	lncRNA	--
ENSG00000226149.6	5.43673	0.390854	0.413828	0.944484	0.344922	0.578302	0.02	0	0	0.01	0.03	0.02	0.02	0.02	0.03	0.01	0.02	0.03	0.01	0.02	0.01	0.01	0.01	0.02	0.02	0.02	0.01	RP1-69D17.4	chr6	lncRNA	--
ENSG00000226167.1	8.68346	-0.0964568	0.34884	-0.276507	0.782159	0.893242	0.11	0.22	0.15	0.05	0.18	0.1	0.08	0.12	0.05	0.08	0.11	0.04	0.2	0.13	0.16	0.02	0.16	0.08	0.04	0.03	0.11	AP4B1-AS1	chr1	lncRNA	AP4B1 antisense RNA 1
ENSG00000226179.6	3.99916	-1.08497	0.518237	-2.09357	0.036298	0.151776	0.1	0.07	0	0.07	0	0.14	0.25	0.1	0.22	0.23	0.06	0.18	0.12	0.16	0.45	0.64	0.19	0.3	0.06	0.27	0.16	LINC00685	chrX	lncRNA	long intergenic non-protein coding RNA 685
ENSG00000226179.6_PAR_Y	2.60044	-0.610246	0.706716	-0.863494	0.387866	1	0.05	0	0.13	0.15	0.13	0	0	0.02	0.34	0.17	0.06	0.05	0	0.11	0.51	0.08	0.06	0.24	0.06	0.2	0.11	LINC00685	chrY	lncRNA	long intergenic non-protein coding RNA 685
ENSG00000226180.3	29.5961	-0.151051	0.256137	-0.589727	0.555373	0.746834	0.12	0.29	0.23	0.35	0.15	0.2	0.26	0.12	0.27	0.21	0.19	0.37	0.4	0.2	0.36	0.16	0.17	0.27	0.21	0.31	0.1	RP11-278A23.1	chr16	lncRNA	--
ENSG00000226194.5	0.101409	0.114347	3.04895	0.0375038	0.970083	1	0	0.01	0	0	0	0	0	0	0	0.01	0	0	0	0	0	0	0	0	0	0	0	LINC02519	chr6	lncRNA	long intergenic non-protein coding RNA 2519
ENSG00000226200.7	273.583	-0.250046	0.162728	-1.53659	0.124394	0.320411	0.3	0.34	0.59	0.31	0.38	0.42	0.39	0.36	0.36	0.26	0.34	0.43	0.37	0.41	0.46	0.54	0.35	0.49	0.31	0.31	0.39	SGMS1-AS1	chr10	lncRNA	SGMS1 antisense RNA 1
ENSG00000226206.1	0.233296	0.665175	2.53766	0.262121	0.793228	1	0	0.11	0	0	0	0	0	0	0	0.01	0	0.01	0	0	0	0	0	0	0	0	0	RP5-1050E16.2	chr9	lncRNA	--
ENSG00000226235.1	0.968642	0.450527	1.21672	0.370279	0.711175	1	0.02	0.03	0.01	0	0	0.01	0	0.01	0	0	0.01	0	0	0	0	0.01	0	0	0.03	0.01	0	LEMD1-AS1	chr1	lncRNA	LEMD1 antisense RNA 1
ENSG00000226237.2	1.34812	-0.970938	0.910767	-1.06607	0.286393	1	0	0.01	0.01	0.01	0.01	0.01	0	0	0	0.01	0	0.01	0.01	0	0	0	0	0.01	0	0.02	0.02	GAS1RR	chr9	lncRNA	GAS1 adjacent regulatory RNA
ENSG00000226239.2	4.97576	0.411168	0.627668	0.655072	0.512422	0.717444	0.04	0	0.02	0.01	0.01	0	0.01	0.01	0.06	0.02	0.02	0.01	0.01	0.03	0	0.01	0.03	0.02	0.01	0.02	0	RP1-310O13.7	chr20	lncRNA	--
ENSG00000226240.2	18.1194	0.175178	0.289394	0.605326	0.544962	0.740441	0.08	0.26	0.3	0.38	0.24	0.41	0.41	0.25	0.11	0.45	0.25	0.17	0.12	0.2	0.18	0.09	0.31	0.43	0.25	0.25	0.19	LINC00381	chr13	lncRNA	long intergenic non-protein coding RNA 381
ENSG00000226245.1	21.9282	-1.24352	0.386136	-3.22043	0.00127999	0.0248611	0.73	0.52	1.23	0.36	0.58	0.2	0.06	0.83	1.44	0.55	0.28	0.78	1.14	1.38	1.97	2.28	0.57	1.74	1.41	1.12	1.42	ZNF32-AS1	chr10	lncRNA	ZNF32 antisense RNA 1
ENSG00000226251.6	3.03609	-1.62927	0.538236	-3.02706	0.00246946	0.0350228	0.04	0.03	0.02	0.05	0.02	0	0	0.03	0.02	0.01	0.07	0.05	0.06	0.17	0.02	0.03	0.02	0.09	0.06	0.14	0.14	LINC02608	chr1	lncRNA	long intergenic non-protein coding RNA 2608
ENSG00000226252.1	19.4406	-0.557688	0.418163	-1.33366	0.182315	0.400651	0.04	0.07	0.06	0.09	0.09	0.04	0.06	0.08	0.19	0.08	0.03	0.15	0.1	0.03	0.1	0.19	0.04	0.25	0.04	0.1	0.17	RP1-18D14.7	chr1	lncRNA	--
ENSG00000226263.1	0.205196	-0.728465	2.55388	-0.285239	0.775461	1	0	0	0.04	0	0	0	0	0.02	0	0	0	0	0	0	0	0	0.08	0	0	0	0	ISM1-AS1	chr20	lncRNA	ISM1 antisense RNA 1
ENSG00000226266.6	21.5144	-0.317677	0.266568	-1.19173	0.233367	0.461843	0.16	0.27	0.22	0.09	0.08	0.14	0.11	0.2	0.07	0.2	0.17	0.12	0.25	0.15	0.15	0.05	0.13	0.24	0.1	0.3	0.23	AC009961.3	chr2	lncRNA	--
ENSG00000226272.5	0.110761	-0.406665	2.95393	-0.137669	0.890502	1	0	0	0	0	0	0	0	0	0.01	0.01	0	0	0	0	0.03	0	0	0	0	0	0	ARHGAP26-AS1	chr5	lncRNA	ARHGAP26 antisense RNA 1
ENSG00000226276.1	3.55561	-0.456074	0.594061	-0.767723	0.442652	0.66368	0.22	0.42	0.15	0.08	0.15	0	0.14	0.16	0.25	0.1	0.18	0.08	0	0.24	0.22	0.54	0.51	0.07	0.13	0.23	0	AC093382.1	chr2	lncRNA	--
ENSG00000226277.2	1.28408	-0.884959	1.17708	-0.751828	0.452154	1	0.01	0.03	0	0	0.02	0	0.02	0.02	0.01	0	0	0	0.02	0	0	0	0.07	0	0	0.05	0	AC105393.2	chr2	lncRNA	--
ENSG00000226281.4	47.1626	-0.59358	0.335062	-1.77155	0.0764689	0.237939	0.17	0.13	0.11	0.32	0.25	0.12	0.21	0.16	0.26	0.5	0.41	0.51	0.33	0.21	0.24	0.52	0.19	0.57	0.34	0.66	0.27	RP1-80N2.2	chr6	lncRNA	--
ENSG00000226310.1	5.82048	0.31881	0.441232	0.722544	0.46996	0.685964	0.22	0.14	0.34	0.19	0.17	0.44	0.24	0.22	0.06	0.15	0.23	0.16	0.56	0.1	0.17	0	0.16	0.24	0	0.04	0.12	RP3-323P24.3	chrX	lncRNA	--
ENSG00000226312.7	27.7583	-0.42193	0.325811	-1.29502	0.195315	0.417765	0.26	0.13	0.15	0.05	0.05	0.07	0.08	0.12	0.14	0.16	0.1	0.08	0.21	0.2	0.11	0.04	0.16	0.14	0.31	0.11	0.09	CFLAR-AS1	chr2	lncRNA	CFLAR antisense RNA 1
ENSG00000226317.3	0.0248626	-0.316071	3.05092	-0.103598	0.917488	1	0	0	0	0	0	0	0	0	0.01	0	0	0	0	0	0	0	0	0	0	0	0	LINC00351	chr13	lncRNA	long intergenic non-protein coding RNA 351
ENSG00000226320.6	5.06358	-0.324201	0.470032	-0.689742	0.490357	0.701252	0.02	0.01	0	0	0.01	0.01	0.01	0.03	0.02	0.01	0.02	0.01	0.02	0.03	0.01	0	0.02	0.02	0	0.01	0.02	LINC01811	chr3	lncRNA	long intergenic non-protein coding RNA 1811
ENSG00000226328.7	791.472	-0.196886	0.152566	-1.2905	0.196877	0.419667	2.71	5.15	5.07	4.85	4.82	6.05	5.59	5.52	4.07	3.54	6.28	7.62	5.89	6.71	4.29	4.13	3.71	5.82	3.95	7.57	6.39	NUP50-DT	chr22	lncRNA	NUP50 divergent transcript
ENSG00000226330.1	0.299203	-1.34096	2.36158	-0.567824	0.570154	1	0	0	0	0	0	0	0	0.02	0	0	0	0	0.05	0	0	0.14	0	0	0	0	0	RP11-739N20.2	chr1	lncRNA	--
ENSG00000226332.2	35.1516	-0.217665	0.189891	-1.14627	0.251685	0.482074	1.21	1.32	0.91	1.16	1.15	1.51	1	0.97	0.61	0.78	1.1	0.88	1.93	0.91	1.13	0.5	1.77	1.15	1.27	0.76	0.72	RP11-157P1.4	chr20	lncRNA	--
ENSG00000226334.1	0.396089	-0.241696	1.57857	-0.153111	0.87831	1	0	0	0	0	0	0	0.06	0.02	0	0.08	0	0.04	0.16	0	0	0	0	0	0	0	0.02	RP11-217B7.2	chr9	lncRNA	--
ENSG00000226337.3	2.14867	-0.748047	1.18448	-0.63154	0.527688	1	0.04	0	0.06	0	0	0	0	0.01	0.02	0.09	0	0	0	0.03	0.02	0	0	0.05	0.01	0.2	0	TMEM252-DT	chr9	lncRNA	TMEM252 divergent transcript
ENSG00000226349.1	0.0223581	-0.316071	3.05092	-0.103598	0.917488	1	0	0	0	0	0	0	0	0.02	0	0	0	0	0	0	0	0	0	0	0	0	0	RP11-145A3.2	chr1	lncRNA	--
ENSG00000226352.2	13.2049	-0.0481955	0.358567	-0.134412	0.893077	0.95097	0.17	0.94	1.42	0.75	0.45	0.47	0.65	0.85	1.03	0.79	0.18	1.03	0.39	0.31	0.73	0.54	0.36	1.11	0.88	1.07	0.94	PSPC1-AS2	chr13	lncRNA	PSPC1 antisense RNA 2
ENSG00000226355.2	0.121854	-0.406619	2.88146	-0.141116	0.887778	1	0.01	0	0	0	0	0	0	0	0	0	0	0	0	0.01	0	0	0	0	0	0	0	RP11-65J3.2	chr9	lncRNA	--
ENSG00000226363.3	0.0525648	-0.316071	3.05092	-0.103598	0.917488	1	0	0	0	0	0	0	0.02	0	0	0	0	0	0	0	0	0	0	0	0	0	0	HAGLROS	chr2	lncRNA	HAGLR opposite strand lncRNA
ENSG00000226367.6	0.673383	-0.443034	1.12876	-0.392496	0.694692	1	0.02	0	0	0	0.01	0	0	0	0	0	0	0.01	0	0	0	0	0	0.01	0.02	0	0.01	ST7-AS2	chr7	lncRNA	ST7 antisense RNA 2
ENSG00000226375.1	0.756537	0.476449	1.17322	0.406103	0.684667	1	0.09	0	0	0	0	0.04	0.12	0.03	0	0.04	0.02	0	0.04	0	0	0	0	0	0	0.04	0.07	RP3-395P12.2	chr1	lncRNA	--
ENSG00000226377.2	7.89543	-0.106828	0.428485	-0.249315	0.803117	0.904216	0.06	0.12	0.06	0.05	0.04	0.12	0.05	0.04	0.03	0.03	0.03	0.04	0.07	0.03	0.04	0.08	0.02	0.07	0.15	0	0.02	AC084809.2	chr17	lncRNA	--
ENSG00000226380.9	52.1396	-0.0603908	0.313941	-0.192363	0.847458	0.929217	0.28	0.1	0.31	0.14	0.11	0.08	0.08	0.18	0.13	0.28	0.12	0.1	0.16	0.19	0.12	0.13	0.19	0.17	0.12	0.32	0.05	AC058791.1	chr7	lncRNA	--
ENSG00000226383.7	4.78581	0.829432	0.58448	1.4191	0.155871	0.365808	0.02	0.07	0.04	0.03	0.08	0.03	0.07	0.11	0.03	0.01	0.04	0.01	0	0.02	0.05	0.06	0.02	0	0.04	0.02	0	LINC01876	chr2	lncRNA	long intergenic non-protein coding RNA 1876
ENSG00000226386.1	0.471962	-2.16994	1.64579	-1.31848	0.187344	1	0	0	0	0.1	0	0	0	0	0	0.02	0	0	0	0	0	0	0	0.17	0	0.09	0.26	PARD3-AS1	chr10	lncRNA	PARD3 antisense RNA 1
ENSG00000226397.8	0.668247	2.28453	1.54172	1.4818	0.138393	1	0.02	0.01	0.01	0.05	0	0.01	0	0	0	0.01	0	0	0	0	0	0	0	0	0	0	0	C12orf77	chr12	lncRNA	--
ENSG00000226403.2	0.917778	0.396435	1.82592	0.217116	0.828118	1	0	0	0	0	0	0	0.13	0.12	0	0	0.01	0.01	0	0	0	0	0	0	0	0.13	0	RP11-31F19.1	chr9	lncRNA	--
ENSG00000226416.1	0.468911	-1.00352	1.53378	-0.654281	0.512931	1	0	0	0.01	0	0	0	0	0	0	0	0.01	0.01	0	0.05	0	0.02	0	0	0	0	0	MRPL23-AS1	chr11	lncRNA	MRPL23 antisense RNA 1
ENSG00000226419.8	312.763	-0.302741	0.132945	-2.2772	0.0227744	0.115855	0.32	0.46	0.36	0.46	0.39	0.66	0.62	0.5	0.51	0.43	0.45	0.59	0.45	0.53	0.61	0.54	0.55	0.64	0.53	0.43	0.61	SLC16A1-AS1	chr1	lncRNA	SLC16A1 antisense RNA 1
ENSG00000226423.1	1.64883	-1.40874	0.72694	-1.9379	0.0526356	1	0.04	0.11	0	0	0.05	0.05	0.14	0.04	0	0	0.02	0.05	0.13	0.04	0.15	0	0	0.09	0.23	0.05	0.1	AC093642.4	chr2	lncRNA	--
ENSG00000226431.1	0.111574	-0.877112	3.05092	-0.287491	0.773736	1	0	0	0	0	0	0	0	0	0	0	0	0	0	0	0	0.07	0	0	0	0	0	RP11-416N2.3	chr10	lncRNA	--
ENSG00000226438.1	0.0509606	-0.877112	3.05092	-0.287491	0.773736	1	0	0	0	0	0	0	0	0	0	0	0	0	0	0.04	0	0	0	0	0	0	0	RP11-420K8.1	chr1	lncRNA	--
ENSG00000226441.2	1.92196	0.208499	0.618574	0.337065	0.736068	1	0.14	0.31	0.27	0.1	0.18	0.09	0.09	0.23	0.05	0.1	0.09	0.09	0.24	0.07	0	0	0.44	0.08	0.08	0.09	0.04	PLCL2-AS1	chr3	lncRNA	PLCL2 antisense RNA 1
ENSG00000226445.2	32.4311	0.0351918	0.282274	0.124672	0.900783	0.955224	0.07	0.13	0.04	0.08	0.1	0.2	0.16	0.07	0.08	0.07	0.22	0.24	0.09	0.12	0.16	0.12	0.12	0.14	0.06	0.08	0.09	XXyac-YX65C7_A.2	chr6	lncRNA	--
ENSG00000226447.1	0.0426632	-0.0637676	3.05022	-0.0209059	0.983321	1	0	0	0	0	0	0	0	0.02	0	0	0	0.02	0	0	0	0	0	0	0	0	0	ZNF25-DT	chr10	lncRNA	ZNF25 divergent transcript
ENSG00000226453.2	0.733944	-0.506349	1.0596	-0.47787	0.632743	1	0	0	0	0	0	0.01	0	0.01	0	0.01	0.01	0.02	0.03	0	0.01	0	0	0.01	0.01	0	0	LINC02542	chr6	lncRNA	long intergenic non-protein coding RNA 2542
ENSG00000226454.3	0.507074	-1.11632	1.54434	-0.722844	0.469776	1	0.02	0	0	0	0	0	0	0	0	0.03	0.01	0	0	0.03	0	0	0.02	0	0	0	0.05	RP3-462C17.1	chr6	lncRNA	--
ENSG00000226455.1	0.12016	-0.0576701	3.05019	-0.0189071	0.984915	1	0.02	0	0	0.03	0	0	0	0	0	0	0	0	0	0	0	0	0	0	0	0	0	RP3-512E2.2	chr6	lncRNA	--
ENSG00000226465.3	4.25185	0.0952705	0.542047	0.175761	0.860482	0.93587	0	0.07	0.07	0.06	0.1	0.01	0.04	0.07	0.02	0.06	0.07	0.01	0.03	0.04	0.15	0	0.04	0.04	0.01	0.04	0.02	RP13-401N8.1	chr20	lncRNA	--
ENSG00000226471.6	92.1305	-0.39107	0.220459	-1.77389	0.076082	0.237208	1.34	1.11	1.36	0.96	1.01	0.88	0.96	1.23	1.95	0.83	0.82	1.22	1.36	1.1	1.57	2.02	1.55	1.49	1.25	1.01	1.29	CTA-292E10.6	chr22	lncRNA	--
ENSG00000226476.6	3.41254	0.517387	0.564627	0.916334	0.359492	0.592301	0	0.01	0.01	0	0.01	0	0.01	0	0	0	0.01	0	0.01	0	0	0	0.01	0	0	0	0	LINC01748	chr1	lncRNA	long intergenic non-protein coding RNA 1748
ENSG00000226496.3	0.7692	2.23428	1.3351	1.67349	0.0942307	1	0	0.04	0	0	0.01	0	0	0	0	0.02	0.02	0.04	0	0	0	0	0	0	0	0	0	LINC00323	chr21	lncRNA	long intergenic non-protein coding RNA 323
ENSG00000226506.6	0.196287	-0.4429	3.04631	-0.145389	0.884404	1	0	0	0	0	0	0	0	0	0.03	0	0	0	0	0	0	0	0	0.06	0	0	0	AC007463.2	chr2	lncRNA	--
ENSG00000226508.1	9.08539	0.0239848	0.313256	0.0765661	0.938969	0.973548	0.15	0.22	0.31	0.22	0.08	0.17	0.16	0.27	0.18	0.18	0.14	0.28	0.22	0.21	0.05	0.07	0.19	0.26	0.08	0.17	0.34	LINC01918	chr2	lncRNA	long intergenic non-protein coding RNA 1918
ENSG00000226510.1	7.4572	-1.29001	0.654911	-1.96975	0.0488669	0.180318	0.03	0	0.07	0.04	0.32	0.11	0.14	0.04	0.23	0.22	0.09	0.15	0.09	0.09	0.07	0	0.07	0.13	1.41	0.18	0.5	UPK1A-AS1	chr19	lncRNA	UPK1A antisense RNA 1
ENSG00000226516.7	0.210225	-0.728449	2.54031	-0.286755	0.7743	1	0	0	0	0	0	0	0.02	0.01	0	0	0	0	0	0	0.04	0	0	0	0	0	0	FAM138B	chr2	lncRNA	family with sequence similarity 138 member B
ENSG00000226519.2	1.84597	-1.56784	0.881875	-1.77784	0.0754295	1	0	0.02	0.01	0	0	0.01	0	0	0	0	0	0	0	0	0.01	0.01	0.01	0	0	0.02	0.02	LINC00390	chr13	lncRNA	long intergenic non-protein coding RNA 390
ENSG00000226522.1	0.123008	-1.22775	3.04935	-0.402628	0.687222	1	0	0	0	0	0	0	0	0	0	0	0	0	0	0	0	0	0	0	0.16	0	0	HDAC9-AS1	chr7	lncRNA	HDAC9 antisense RNA 1
ENSG00000226526.1	0.914027	-0.0900528	0.872443	-0.103219	0.917789	1	0.07	0.05	0	0.05	0	0.05	0.04	0.02	0.01	0.05	0.02	0.02	0.04	0.11	0	0	0.09	0	0	0.04	0	RP1-37C10.3	chr1	lncRNA	--
ENSG00000226530.2	32.4147	0.186012	0.272717	0.682069	0.495196	0.704663	0.07	0.07	0.11	0.11	0.11	0.11	0.13	0.14	0.03	0.04	0.06	0.04	0.06	0.07	0.08	0.08	0.12	0.05	0.05	0.05	0.04	RP11-348F1.2	chrX	lncRNA	--
ENSG00000226533.1	0.738061	0.561416	1.28647	0.436402	0.662545	1	0	0	0	0	0	0.05	0	0	0.12	0.01	0.05	0.09	0	0.04	0.1	0.06	0	0	0	0	0	BTBD9-AS1	chr6	lncRNA	BTBD9 antisense RNA 1
ENSG00000226548.1	0.320135	-1.07394	2.43516	-0.441013	0.659203	1	0	0	0	0	0	0	0.04	0	0	0	0.04	0	0	0.14	0	0	0	0	0	0	0	AC016722.3	chr2	lncRNA	--
ENSG00000226562.4	1.20191	0.374554	0.748502	0.500404	0.61679	1	0.01	0.01	0.01	0	0.01	0.01	0.01	0	0	0.01	0	0.01	0.01	0	0	0	0.01	0.01	0.02	0	0.01	CYP4F26P	chr9	lncRNA	cytochrome P450 family 4 subfamily F member 26, pseudogene
ENSG00000226567.2	0.080794	-0.636665	3.05092	-0.20868	0.834698	1	0	0	0	0	0	0	0.01	0	0	0	0	0	0	0	0	0	0	0	0	0	0	LINC00606	chr3	lncRNA	long intergenic non-protein coding RNA 606
ENSG00000226571.2	19.61	0.306629	0.346184	0.885741	0.375757	0.607183	0.12	0.17	0.05	0.15	0.05	0.08	0.11	0.1	0.1	0.04	0.05	0.13	0.08	0.07	0.04	0	0.05	0.06	0.06	0.19	0.1	RP11-445F6.2	chr6	lncRNA	--
ENSG00000226576.1	0.280428	0.236106	1.78614	0.132188	0.894836	1	0	0	0.06	0	0.06	0.06	0	0	0	0	0.03	0	0	0	0	0	0	0	0	0.06	0	RP11-523O18.1	chr10	lncRNA	--
ENSG00000226578.1	0.350953	0.801956	1.74701	0.459046	0.646201	1	0.03	0.09	0	0	0	0	0	0.03	0	0	0.04	0	0	0	0	0	0.04	0	0	0	0	RP11-258F22.1	chr10	lncRNA	--
ENSG00000226581.2	7.59364	-0.642627	0.444157	-1.44685	0.14794	0.355056	0.01	0.07	0.01	0.02	0.03	0.03	0.04	0.03	0	0.02	0.02	0.04	0.09	0.05	0.01	0	0.08	0.04	0.02	0.06	0.02	LINC02848	chr7	lncRNA	long intergenic non-protein coding RNA 2848
ENSG00000226601.1	0.0956743	0.170821	3.04847	0.0560351	0.955314	1	0	0	0	0	0	0	0.06	0	0.02	0.02	0	0	0	0	0	0	0	0	0	0	0	RP11-239E10.3	chr1	lncRNA	--
ENSG00000226604.2	0.0973628	0.188894	3.04832	0.0619665	0.95059	1	0.01	0	0	0	0	0	0	0.01	0	0	0	0	0	0	0	0	0	0	0	0	0	PAPPA-AS2	chr9	lncRNA	PAPPA antisense RNA 2
ENSG00000226609.2	3.00025	0.38127	0.579844	0.65754	0.510834	0.71617	0.04	0.06	0.02	0.04	0.05	0.04	0.03	0.04	0.01	0.09	0.04	0.06	0.1	0.01	0.03	0	0.03	0.06	0.02	0.03	0	RP11-276E15.4	chr9	lncRNA	--
ENSG00000226620.8	0.0828247	-0.636665	3.05092	-0.20868	0.834698	1	0	0	0	0	0	0	0	0	0	0	0	0	0	0	0	0	0	0	0	0	0	LINC00343	chr13	lncRNA	long intergenic non-protein coding RNA 343
ENSG00000226622.6	0.17074	-1.26365	3.0481	-0.414571	0.678456	1	0	0	0	0	0	0	0	0	0	0	0	0	0	0	0	0	0	0	0	0	0.01	AC092155.4	chr2	lncRNA	--
ENSG00000226643.2	0.111657	-0.378401	2.94754	-0.128378	0.89785	1	0	0	0	0	0.09	0	0	0.03	0	0	0	0	0	0	0	0	0	0	0	0	0.04	RP11-358H9.1	chr1	lncRNA	--
ENSG00000226644.5	3.42187	-0.746286	0.81271	-0.918269	0.358478	0.591296	0.5	0	0.31	0	0	0	0	0.02	0.09	0.15	0	0.07	0.18	0.21	0.35	0.06	0.05	0.05	0.28	0.26	0.02	RP11-128M1.1	chr20	lncRNA	--
ENSG00000226645.1	3.03023	-1.0737	0.610067	-1.75997	0.0784137	0.24152	0.05	0.38	0.13	0.15	0.07	0.07	0	0.15	0.18	0.04	0	0.05	0.18	0.22	0.53	0.24	0.13	0	0.06	0.14	0.27	AP006216.10	chr11	lncRNA	--
ENSG00000226647.2	0.273819	-1.17439	2.11055	-0.556439	0.57791	1	0	0	0	0	0	0	0	0.01	0	0	0	0.01	0	0	0.02	0	0	0	0	0	0.04	RP11-336A10.2	chr10	lncRNA	--
ENSG00000226648.2	59.9342	0.236725	0.234783	1.00827	0.313323	0.547176	0.08	0.22	0.27	0.1	0.13	0.21	0.24	0.29	0.09	0.12	0.15	0.11	0.1	0.18	0.17	0.07	0.22	0.12	0.1	0.1	0.1	PLCG1-AS1	chr20	lncRNA	PLCG1 antisense RNA 1
ENSG00000226649.1	0.0610695	-0.316071	3.05092	-0.103598	0.917488	1	0	0	0	0	0.06	0	0	0	0	0	0	0	0	0	0	0	0	0	0	0	0	AC019118.4	chr2	lncRNA	--
ENSG00000226659.1	6.49586	0.118282	0.432231	0.273654	0.78435	0.894353	0.04	0.16	0.24	0.11	0.56	0.49	0.36	0.52	0.1	0.11	0.11	0.18	0.21	0.15	0.05	0.23	0.23	0.22	0.38	0.24	0.13	RP11-137H2.4	chr10	lncRNA	--
ENSG00000226661.1	0.35357	0.166785	1.37003	0.121738	0.903106	1	0	0	0.09	0	0	0	0.04	0.02	0	0.01	0	0.02	0.04	0	0	0	0	0.04	0	0	0	RP5-1139I1.2	chrX	lncRNA	--
ENSG00000226664.1	2.78683	0.0492191	0.609069	0.0808103	0.935593	1	0.09	0.42	0.25	0.28	0.25	0.13	0.12	0.27	0.63	0.23	0.06	0.21	0	0.4	0.24	0.6	0	0.11	0.33	0	0.35	RP4-745E8.2	chr1	lncRNA	--
ENSG00000226669.2	0.26581	-0.733894	2.41811	-0.303499	0.76151	1	0	0	0	0	0	0	0	0.02	0	0	0	0.01	0	0	0	0.1	0	0	0	0	0	RP11-509J21.4	chr9	lncRNA	--
ENSG00000226673.2	0.202606	-0.727799	2.13047	-0.341614	0.732641	1	0	0	0	0	0	0	0.01	0	0	0	0	0	0	0	0.01	0	0.01	0	0	0	0	LINC01108	chr6	lncRNA	long intergenic non-protein coding RNA 1108
ENSG00000226674.11	2.59792	1.05999	0.71568	1.48109	0.138583	1	0	0	0	0	0.01	0	0	0	0	0	0.01	0	0	0	0	0	0	0	0	0	0	TEX41	chr2	lncRNA	testis expressed 41
ENSG00000226676.1	1.0102	-1.35551	1.02615	-1.32096	0.186515	1	0	0	0	0.05	0.04	0	0	0	0.01	0.04	0.02	0.06	0	0	0.04	0	0	0.15	0	0.08	0.13	LINC02679	chr10	lncRNA	long intergenic non-protein coding RNA 2679
ENSG00000226681.1	0.0526465	-0.316071	3.05092	-0.103598	0.917488	1	0.04	0	0	0	0	0	0	0	0	0	0	0	0	0	0	0	0	0	0	0	0	AC020595.1	chr2	lncRNA	--
ENSG00000226686.8	5.95433	-0.0157658	0.384212	-0.0410341	0.967269	0.98647	0.04	0.04	0.03	0.01	0.02	0.02	0.02	0.04	0.03	0.02	0.02	0.04	0.03	0.07	0.03	0.02	0.01	0.01	0.05	0.02	0.01	LINC01535	chr19	lncRNA	long intergenic non-protein coding RNA 1535
ENSG00000226688.7	247.257	0.0309529	0.0822315	0.376412	0.706611	0.850198	0.2	0.27	0.2	0.21	0.18	0.28	0.26	0.21	0.15	0.2	0.17	0.23	0.22	0.25	0.17	0.13	0.22	0.18	0.18	0.2	0.2	ENTPD1-AS1	chr10	lncRNA	ENTPD1 antisense RNA 1
ENSG00000226696.6	107.511	0.28393	0.151765	1.87085	0.0613654	0.208324	1.52	1.68	1.46	1.55	1	1.8	2.22	1.88	1.1	1.09	1.46	1.45	1.53	1.58	1.21	0.37	1.32	1.11	1.44	0.81	1.06	LENG8-AS1	chr19	lncRNA	LENG8 antisense RNA 1
ENSG00000226698.1	21.2707	-1.18447	0.252225	-4.69606	2.65226e-06	0.000918176	0.83	0.84	1.38	0.62	0.83	0.86	0.97	0.84	1.43	0.92	0.45	1.04	2.02	1.28	2.25	2.45	1.34	2.47	2.75	1.78	1.68	RP1-50O24.6	chr1	lncRNA	--
ENSG00000226699.1	0.929892	-0.412342	0.862065	-0.478318	0.632424	1	0.23	0	0	0	0.15	0.16	0	0.17	0.05	0.16	0.07	0.16	0.13	0.25	0	0	0	0	0.28	0	0.37	RP11-122K13.7	chr10	lncRNA	--
ENSG00000226706.1	12.893	-0.473387	0.238965	-1.98099	0.0475928	0.177462	0.21	0.37	0.23	0.14	0.18	0.18	0.27	0.12	0.13	0.23	0.24	0.27	0.27	0.37	0.2	0.18	0.17	0.3	0.3	0.36	0.3	RP11-426A6.5	chr9	lncRNA	--
ENSG00000226708.1	0.959161	-0.45092	0.867209	-0.519967	0.603087	1	0	0	0.1	0	0.21	0	0.1	0.04	0.16	0.08	0.05	0	0.18	0	0.2	0	0	0.1	0.09	0.11	0.08	AC073409.1	chr2	lncRNA	--
ENSG00000226711.7	48.8274	0.12075	0.222418	0.542895	0.587202	0.7706	0.14	0.33	0.47	0.26	0.24	0.26	0.2	0.32	0.1	0.18	0.13	0.18	0.23	0.26	0.26	0.11	0.25	0.22	0.14	0.18	0.14	FAM66C	chr12	lncRNA	family with sequence similarity 66 member C
ENSG00000226715.4	0.702884	-1.46513	0.974075	-1.50413	0.132548	1	0	0.01	0	0	0.01	0.01	0	0	0	0	0	0	0.03	0.01	0	0	0.01	0	0.02	0	0.01	LINC01709	chr1	lncRNA	long intergenic non-protein coding RNA 1709
ENSG00000226746.2	0.438588	0.458077	1.56142	0.293371	0.769238	1	0.03	0	0	0	0	0	0	0	0	0	0	0	0	0.01	0	0.01	0	0	0	0	0	SMCR5	chr17	lncRNA	Smith-Magenis syndrome chromosome region, candidate 5
ENSG00000226747.6	0.627408	1.08013	1.44697	0.746475	0.455381	1	0	0.02	0	0	0	0.02	0.09	0.01	0	0	0	0.03	0	0	0	0	0	0	0.02	0	0.02	FSIP2-AS2	chr2	lncRNA	FSIP2 antisense RNA 2
ENSG00000226754.2	14.647	-0.260324	0.293133	-0.888073	0.374501	0.605865	0.2	0.21	0.26	0.21	0.2	0.09	0.07	0.13	0.11	0.08	0.1	0.14	0.17	0.14	0.17	0.07	0.31	0.22	0.25	0.09	0.08	RP5-1024G6.5	chr1	lncRNA	--
ENSG00000226756.1	3.52883	0.034982	0.578117	0.0605103	0.951749	0.978589	0.03	0.05	0	0.2	0.09	0.14	0.17	0.08	0.15	0.26	0.04	0.15	0.12	0.04	0.04	0.22	0	0.37	0.04	0.09	0.07	AC007365.3	chr2	lncRNA	--
ENSG00000226757.2	1.84687	0.0282534	1.02568	0.0275461	0.978024	1	0	0.06	0.01	0.08	0	0	0	0.02	0.02	0.01	0.01	0	0	0	0	0.06	0	0.04	0.01	0	0.02	PP12613	chr4	lncRNA	--
ENSG00000226758.1	0.656312	-0.723925	1.08161	-0.669301	0.503303	1	0	0	0	0	0	0.04	0.04	0.03	0	0.01	0	0.05	0.03	0.06	0.04	0.04	0	0	0	0.04	0	DISC1-IT1	chr1	lncRNA	DISC1 intronic transcript 1
ENSG00000226762.5	0.486963	-0.735901	1.70172	-0.432445	0.665418	1	0	0	0	0	0.01	0	0	0	0	0	0	0	0.01	0	0	0.01	0	0	0	0	0	LINC02668	chr10	lncRNA	long intergenic non-protein coding RNA 2668
ENSG00000226770.1	0.0610695	-0.316071	3.05092	-0.103598	0.917488	1	0	0	0	0	0.03	0	0	0	0	0	0	0	0	0	0	0	0	0	0	0	0	AC000124.1	chr7	lncRNA	--
ENSG00000226777.7	1112.04	-0.48684	0.212474	-2.29129	0.0219466	0.113312	1.56	3.77	1.93	0.84	2.53	2.77	1.91	1.67	1.49	1.96	1.32	3.17	2.18	2.16	2.38	1.93	1.83	3.8	3.21	4.2	2.24	FAM30A	chr14	lncRNA	family with sequence similarity 30 member A
ENSG00000226780.1	0.0811546	-0.636665	3.05092	-0.20868	0.834698	1	0	0	0	0	0	0	0	0	0	0	0	0.02	0	0	0	0	0	0.04	0	0	0	RP11-38J22.3	chr1	lncRNA	--
ENSG00000226782.2	0.223147	-1.22775	3.04935	-0.402628	0.687222	1	0	0	0	0	0	0	0	0	0	0	0	0	0	0	0	0.13	0	0	0	0	0	RP11-706D8.3	chr3	lncRNA	--
ENSG00000226791.7	153.128	0.0217916	0.169753	0.128372	0.897854	0.954037	0.25	0.63	0.5	0.77	0.72	0.8	0.84	0.58	0.48	0.62	0.36	0.59	0.34	0.68	0.55	0.44	0.57	0.5	0.43	0.59	0.69	LINC02611	chr2	lncRNA	long intergenic non-protein coding RNA 2611
ENSG00000226797.2	0.134857	0.426532	2.84058	0.150157	0.880641	1	0	0	0.04	0	0	0	0	0.01	0.02	0	0	0	0	0	0	0	0	0	0	0	0	AC015923.1	chr17	lncRNA	--
ENSG00000226798.1	0.0203051	-0.316071	3.05092	-0.103598	0.917488	1	0	0	0	0	0	0	0	0	0	0	0	0.01	0	0	0	0	0	0	0	0	0	RP11-289F5.1	chr9	lncRNA	--
ENSG00000226800.5	31.5757	0.157956	0.247427	0.638395	0.523217	0.724597	0.46	0.49	0.32	0.66	0.44	0.52	0.45	0.3	0.15	0.26	0.24	0.22	0.49	0.35	0.27	0.37	0.36	0.23	0.24	0.27	0.14	CACTIN-AS1	chr19	lncRNA	CACTIN antisense RNA 1
ENSG00000226803.9	6.26447	-0.891975	0.41069	-2.17189	0.0298639	0.135175	0.01	0.02	0.01	0.03	0.02	0.02	0	0.03	0.04	0.02	0.01	0.01	0.03	0.03	0.04	0.05	0.02	0.04	0.03	0.03	0.04	ZNF451-AS1	chr6	lncRNA	ZNF451 regulatory antisense RNA 1
ENSG00000226806.1	16.3737	-0.250196	0.650714	-0.384494	0.700612	0.846982	0.06	0.05	0.26	0.14	0.2	0.02	0.28	0	0	0.53	0.07	0.51	0.16	0.43	0.22	0.04	0.03	0.1	0.18	0.2	0.4	LCT-AS1	chr2	lncRNA	LCT antisense RNA 1
ENSG00000226808.3	0.833163	0.154975	1.02179	0.15167	0.879447	1	0	0	0	0.01	0	0	0	0	0	0	0	0	0	0	0	0	0	0.01	0	0.01	0	LINC00840	chr10	lncRNA	long intergenic non-protein coding RNA 840
ENSG00000226812.2	0.0282292	-0.877112	3.05092	-0.287491	0.773736	1	0	0	0	0	0	0	0	0	0	0	0	0	0	0	0	0	0	0	0	0	0.01	RP5-881L22.5	chr20	lncRNA	--
ENSG00000226816.3	34.1576	-0.146026	0.494638	-0.295218	0.767827	0.885097	0.39	0.34	0.07	0.25	0.25	0.14	0.25	0.19	0.31	0.39	0.56	0.47	0.2	0.29	0.1	0.05	0.25	0.02	0.95	1.01	0.07	AC005082.12	chr7	lncRNA	--
ENSG00000226819.1	0.334239	-0.519688	1.35533	-0.383441	0.701393	1	0	0	0	0	0	0	0.04	0	0.01	0.01	0.02	0	0	0	0	0.05	0	0	0	0.04	0.02	MEIS1-AS3	chr2	lncRNA	MEIS1 antisense RNA 3
ENSG00000226822.3	193.159	-0.146719	0.268504	-0.546433	0.584768	0.768998	1.03	0.59	0.55	0.91	1.01	0.5	1.03	0.32	1.53	0.81	0.88	1.98	1.26	1.01	0.9	0.67	0.83	0.64	1.13	1.18	1.23	LINC02785	chr1	lncRNA	long intergenic non-protein coding RNA 2785
ENSG00000226824.7	68.9194	-0.361785	0.314101	-1.15181	0.249398	0.479229	0.52	0.17	0.25	0.65	0.29	0.37	0.32	0.46	0.34	0.68	0.41	1.32	0.87	0.55	0.32	0.89	0.56	0.33	0.41	0.8	0.43	RP4-756H11.3	chr7	lncRNA	--
ENSG00000226825.2	1.48307	-0.147738	0.887877	-0.166395	0.867846	1	0.15	0	0	0	0	0.05	0.02	0.01	0.01	0.01	0.05	0.02	0.07	0	0	0	0.02	0	0.07	0.03	0.06	LINC01509	chr9	lncRNA	long intergenic non-protein coding RNA 1509
ENSG00000226828.2	0.161299	-0.378264	3.05019	-0.124013	0.901305	1	0	0	0	0	0	0	0	0	0.01	0	0	0	0	0	0	0.02	0	0	0	0	0	LINC02774	chr1	lncRNA	long intergenic non-protein coding RNA 2774
ENSG00000226833.6	26.0006	0.587728	0.227822	2.57976	0.00988681	0.0731448	0.13	0.14	0.08	0.09	0.1	0.12	0.1	0.08	0.07	0.09	0.11	0.11	0.12	0.09	0.07	0.02	0.11	0.05	0.06	0.05	0.03	AC097724.3	chr2	lncRNA	--
ENSG00000226842.1	0.542838	-1.20375	1.71204	-0.703109	0.481988	1	0.05	0	0	0.07	0	0	0	0	0	0	0	0.02	0	0	0.06	0.22	0	0	0	0	0	RP11-166N17.3	chr10	lncRNA	--
ENSG00000226849.1	121.853	-0.347153	0.120421	-2.88281	0.00394141	0.0445362	0.64	0.97	1.04	1.02	0.74	0.91	0.83	1.21	0.69	0.74	0.78	0.88	1.22	1.24	1.24	0.64	1.12	1.16	1.11	0.84	0.76	RP4-635E18.7	chr1	lncRNA	--
ENSG00000226851.1	0.171135	-0.13232	2.67002	-0.0495577	0.960475	1	0	0.05	0	0	0	0	0	0.03	0	0	0	0	0	0	0	0	0	0	0.04	0	0	AC004112.4	chr7	lncRNA	--
ENSG00000226853.3	12.5145	-0.214265	0.33503	-0.639539	0.522472	0.724077	0.34	0.24	0.21	0.39	0.53	0.11	0.14	0.18	0.2	0.26	0.53	0.53	0.56	0.17	0.41	0.38	0.27	0.2	0.57	0.18	0.27	AC010894.3	chr2	lncRNA	--
ENSG00000226856.7	7.46958	-0.232872	0.356258	-0.653661	0.51333	0.718009	0.03	0.06	0.11	0.07	0.01	0.06	0.05	0.05	0.03	0.04	0.03	0.12	0.07	0.06	0.05	0.06	0.04	0.04	0.06	0.04	0.1	THORLNC	chr2	lncRNA	testis associated oncogenic lncRNA
ENSG00000226861.1	0.51978	0.250066	1.395	0.179258	0.857735	1	0	0	0	0	0	0.03	0.09	0.02	0.03	0	0	0	0	0	0.03	0	0	0.03	0	0	0.03	RP5-1119O21.2	chr10	lncRNA	--
ENSG00000226862.1	16.305	-0.675387	0.433127	-1.55933	0.118919	0.311411	0.67	0.82	0.9	0.6	0.54	0.56	0.69	0.43	0.94	2.7	0.48	0.71	1.18	0.95	1.23	1.52	0.09	1.25	0.97	3.83	0.69	RP11-569A11.1	chr1	lncRNA	--
ENSG00000226869.6	0.0831618	-0.0861264	3.05036	-0.0282348	0.977475	1	0	0.01	0	0	0	0	0	0	0	0	0	0	0	0	0	0	0	0	0	0	0	LHFPL3-AS1	chr7	lncRNA	LHFPL3 antisense RNA 1
ENSG00000226871.1	0.0627739	-0.316071	3.05092	-0.103598	0.917488	1	0	0	0.05	0	0	0	0	0	0	0	0	0	0	0	0	0	0	0	0	0	0	AC135178.7	chr17	lncRNA	--
ENSG00000226877.9	1.08965	0.795279	0.891775	0.891794	0.372503	1	0.01	0	0	0.04	0.02	0.01	0.01	0.01	0.01	0.01	0.02	0	0.01	0	0	0.01	0.01	0.01	0	0.01	0	RP11-575L7.2	chr9	lncRNA	--
ENSG00000226889.3	1.47408	0.980364	0.866834	1.13097	0.258067	1	0.18	0.17	0.05	0.05	0	0.05	0.05	0.02	0.03	0.13	0.05	0.05	0.22	0	0	0	0	0.05	0	0.05	0	RP11-474I16.8	chr1	lncRNA	--
ENSG00000226890.1	0.173969	-1.58547	3.04777	-0.520208	0.602919	1	0	0	0	0	0	0	0	0	0	0	0	0	0	0.07	0	0	0	0	0.15	0	0	LA16c-395F10.1	chr16	lncRNA	--
ENSG00000226891.9	25.8805	-0.164351	0.473444	-0.34714	0.728486	0.863041	0.03	0.04	0.04	0.09	0.05	0.05	0.1	0.06	0.01	0.17	0.07	0.09	0.12	0.08	0.05	0.01	0	0.07	0.06	0.23	0.02	LINC01359	chr1	lncRNA	long intergenic non-protein coding RNA 1359
ENSG00000226899.1	0.316966	-1.9984	2.01077	-0.993848	0.320297	1	0	0	0	0	0	0	0	0	0.01	0	0	0	0	0.11	0	0	0.03	0	0	0	0.01	RP11-298J20.3	chr10	lncRNA	--
ENSG00000226900.2	6.44392	-0.297407	0.430794	-0.69037	0.489962	0.701134	0	0.05	0.03	0.06	0.06	0.08	0.04	0.07	0.05	0.05	0.02	0.09	0.06	0.04	0.12	0.07	0.01	0.1	0.01	0.02	0.08	RP11-432J24.5	chr10	lncRNA	--
ENSG00000226903.2	0.223147	-1.22775	3.04935	-0.402628	0.687222	1	0	0	0	0	0	0	0	0	0	0	0	0	0	0	0	0.03	0	0	0	0	0	LINC00354	chr13	lncRNA	long intergenic non-protein coding RNA 354
ENSG00000226904.1	0.216759	0.214842	1.652	0.13005	0.896527	1	0	0	0	0	0	0	0	0.06	0.02	0.02	0.04	0.06	0	0	0	0	0	0	0	0	0.07	RP11-561O23.8	chr9	lncRNA	--
ENSG00000226913.2	0.985277	-0.277508	1.08639	-0.255441	0.798383	1	0.01	0	0	0.02	0	0.01	0.02	0	0	0	0	0.01	0	0	0.04	0.01	0	0	0	0	0.01	BSN-DT	chr3	lncRNA	BSN divergent transcript
ENSG00000226919.4	0.0760555	-0.636665	3.05092	-0.20868	0.834698	1	0	0	0	0	0	0	0	0	0	0	0	0	0.01	0	0	0	0	0	0	0	0	RP11-80B9.1	chr1	lncRNA	--
ENSG00000226921.7	0.0509606	-0.877112	3.05092	-0.287491	0.773736	1	0	0	0	0	0	0	0	0	0	0	0	0	0	0.01	0	0	0	0	0	0	0	LINC00454	chr13	lncRNA	long intergenic non-protein coding RNA 454
ENSG00000226935.6	0.0600933	-0.636665	3.05092	-0.20868	0.834698	1	0	0	0	0	0	0	0	0	0	0	0.02	0	0	0	0	0	0	0	0	0	0.01	LINC00161	chr21	lncRNA	long intergenic non-protein coding RNA 161
ENSG00000226938.1	0.0649148	-0.316071	3.05092	-0.103598	0.917488	1	0	0.08	0	0	0	0	0	0	0	0	0	0	0	0	0	0	0	0	0	0	0	RP11-117D22.1	chr1	lncRNA	--
ENSG00000226944.1	1.68384	-0.133921	0.723853	-0.185012	0.85322	1	0.17	0.08	0.07	0	0.22	0	0.14	0.11	0.11	0.08	0.04	0	0	0.12	0.07	0.18	0.07	0.28	0	0.08	0.03	RNF207-AS1	chr1	lncRNA	RNF207 antisense RNA 1
ENSG00000226950.8	1150.14	-0.106884	0.111609	-0.957668	0.33823	0.571995	1.97	3	2.95	2.51	2.04	2.78	2.48	2.82	1.98	2.07	1.72	1.82	1.85	2.59	2.73	1.76	2.79	2.31	2.59	2.04	2.29	DANCR	chr4	lncRNA	differentiation antagonizing non-protein coding RNA
ENSG00000226953.8	0.343773	-0.856303	1.80404	-0.47466	0.635029	1	0	0	0	0	0	0	0	0	0.01	0.01	0	0	0	0.01	0	0	0.02	0.03	0	0	0	NCKAP5-AS2	chr2	lncRNA	NCKAP5 antisense RNA 2
ENSG00000226954.1	2.34833	1.30551	0.931782	1.40109	0.161188	1	0.06	0.03	0.01	0.01	0.02	0	0.02	0.01	0.02	0	0	0.02	0.01	0.01	0.01	0	0.04	0	0	0	0	RP5-983L19.2	chr22	lncRNA	--
ENSG00000226956.1	0.018247	-0.316071	3.05092	-0.103598	0.917488	1	0	0	0	0	0	0	0	0	0	0.01	0	0	0	0	0	0	0	0	0	0	0	AP000432.2	chr21	lncRNA	--
ENSG00000226957.1	1.85371	-1.77665	0.998959	-1.7785	0.0753215	1	0.03	0	0	0	0	0	0.04	0	0.14	0.05	0	0	0.04	0.07	0.04	0.37	0.08	0.12	0	0.04	0.02	RP4-533D7.4	chr1	lncRNA	--
ENSG00000226963.1	0.11181	-1.22775	3.04935	-0.402628	0.687222	1	0	0	0	0	0	0	0	0	0	0	0	0	0	0.04	0	0	0	0.05	0	0	0	AC078883.4	chr2	lncRNA	--
ENSG00000226965.2	0.30965	-1.34075	2.33742	-0.573601	0.566238	1	0	0	0.01	0	0	0	0	0	0	0	0	0	0	0	0.02	0.01	0	0	0	0	0	AC003088.1	chr7	lncRNA	--
ENSG00000226969.1	0.124278	-0.636665	3.05092	-0.20868	0.834698	1	0	0	0.05	0	0	0	0	0	0	0	0	0	0	0	0	0	0	0	0.05	0	0	RP11-547D24.3	chr1	lncRNA	--
ENSG00000226985.7	3.05115	0.795597	1.01559	0.783382	0.433403	0.656579	0.01	0	0	0.1	0	0	0	0.01	0	0	0	0.01	0	0	0.01	0	0.02	0	0.02	0	0	LINC01203	chrX	lncRNA	long intergenic non-protein coding RNA 1203
ENSG00000226995.9	0.794827	1.29832	1.16559	1.11387	0.265335	1	0.04	0	0	0	0.01	0	0	0.02	0	0	0.01	0.02	0.01	0	0	0	0.01	0	0.01	0	0	LINC00658	chr20	lncRNA	long intergenic non-protein coding RNA 658
ENSG00000226996.5	0.0282292	-0.877112	3.05092	-0.287491	0.773736	1	0	0	0	0	0	0	0	0	0	0	0	0	0	0	0	0	0	0	0	0	0.01	AP000477.3	chr21	lncRNA	--
ENSG00000227006.2	0.811621	0.259821	1.22482	0.21213	0.832006	1	0.02	0	0.04	0.02	0.02	0	0	0	0.04	0.01	0.01	0	0	0	0	0	0	0.06	0.04	0	0	RP5-956O18.2	chr1	lncRNA	--
ENSG00000227012.3	2.57687	0.472553	1.20584	0.391887	0.695142	1	0.13	0	0	0	0.05	0	0.12	0	0	0	0.27	0.08	0	0.02	0	0	0.07	0.18	0.04	0.03	0	LINC02527	chr6	lncRNA	long intergenic non-protein coding RNA 2527
ENSG00000227014.6	16.5086	0.676292	0.291729	2.31822	0.0204373	0.108758	0.19	0.11	0.08	0.14	0.23	0.12	0.19	0.16	0.08	0.09	0.28	0.13	0.14	0.08	0.11	0	0.14	0.05	0.1	0.1	0.08	FKBP14-AS1	chr7	lncRNA	FKBP14 antisense RNA 1
ENSG00000227017.1	6.74919	-0.844896	0.577561	-1.46287	0.143504	0.348298	0.13	0.1	0	0.14	0.21	0	0.04	0.05	0.29	0.17	0.18	0.53	0.26	0.27	0.08	0.05	0.04	0.31	0.34	0.3	0.78	AC007036.6	chr7	lncRNA	--
ENSG00000227028.6	3.17603	0.246362	0.521696	0.472233	0.636761	0.80472	0.01	0.02	0.01	0	0.01	0.01	0	0.01	0	0.01	0	0	0.01	0.01	0.01	0.01	0.01	0	0	0.01	0	SLC8A1-AS1	chr2	lncRNA	SLC8A1 antisense RNA 1
ENSG00000227033.1	0.0318641	-0.316071	3.05092	-0.103598	0.917488	1	0	0	0	0	0	0	0	0	0	0	0.03	0	0	0	0	0	0	0	0	0	0	AC105461.1	chr2	lncRNA	--
ENSG00000227036.8	7.81449	-0.372983	0.378993	-0.984144	0.325045	0.559165	0.01	0	0.01	0.01	0.01	0.01	0.01	0.01	0	0	0	0.01	0	0.01	0.02	0	0	0	0.01	0.01	0.01	LINC00511	chr17	lncRNA	long intergenic non-protein coding RNA 511
ENSG00000227039.6	5491.73	0.0389361	0.140956	0.276228	0.782373	0.893346	34.51	38.5	41.65	44.68	53.3	57.82	82.66	65.63	27.88	42.54	58.37	44.84	34.95	51.52	38.22	28.67	56.55	57.89	36.99	45.62	47.54	ITGB2-AS1	chr21	lncRNA	ITGB2 antisense RNA 1
ENSG00000227042.1	0.105293	-0.0576699	3.05019	-0.018907	0.984915	1	0.07	0	0	0	0	0	0	0	0	0	0	0	0	0	0	0	0	0	0	0	0	RP6-1O2.1	chrX	lncRNA	--
ENSG00000227043.3	0.0203051	-0.316071	3.05092	-0.103598	0.917488	1	0	0	0	0	0	0	0	0	0	0	0	0	0	0	0	0	0	0	0	0	0	LINC01682	chr1	lncRNA	long intergenic non-protein coding RNA 1682
ENSG00000227045.1	1.30514	-1.03249	0.812952	-1.27005	0.204066	1	0	0.08	0	0	0	0	0.07	0.08	0.02	0.08	0	0.2	0.06	0.12	0.14	0.18	0	0.07	0	0.22	0.09	RP11-98D18.1	chr1	lncRNA	--
ENSG00000227050.1	1.66657	0.673272	0.714522	0.942269	0.346055	1	0.04	0.07	0.17	0.19	0.06	0.24	0.17	0.04	0	0.08	0.03	0.08	0.1	0.05	0	0	0.06	0.05	0	0.06	0.09	RP11-460I13.2	chr1	lncRNA	--
ENSG00000227053.1	56.2569	-0.275792	0.225299	-1.22412	0.220908	0.448556	1.61	3.31	4.15	2.32	1.86	2.38	2.27	2.61	3.46	2.58	2.15	3.16	2.37	3.05	2.7	4.44	3.09	2.95	1.31	2.95	3.84	MUC12-AS1	chr7	lncRNA	MUC12 antisense RNA 1
ENSG00000227060.7	4.56473	-0.00919647	0.46423	-0.0198102	0.984195	0.993445	0.02	0.08	0.01	0.01	0.03	0.06	0.04	0.02	0.05	0.03	0.03	0.04	0.01	0.05	0.01	0.01	0.05	0.04	0.1	0.01	0.02	LINC00629	chrX	lncRNA	long intergenic non-protein coding RNA 629
ENSG00000227061.2	1.29428	-0.630838	0.843828	-0.74759	0.454707	1	0	0.01	0.01	0.01	0	0.01	0.01	0	0	0	0.01	0	0	0.01	0.01	0	0.01	0.01	0	0.01	0	AC079779.7	chr2	lncRNA	--
ENSG00000227066.2	7.75472	-0.296827	0.534287	-0.555557	0.578514	0.764349	0.04	0.04	0.04	0.04	0.07	0	0.02	0.02	0.04	0.04	0.18	0.07	0.01	0.02	0.06	0.06	0	0.06	0.13	0.12	0.06	RP3-340N1.2	chr1	lncRNA	--
ENSG00000227070.1	3.68487	0.557857	0.472519	1.1806	0.23776	0.46687	0.18	0.4	0.24	0.13	0.12	0.37	0.17	0.19	0.2	0.19	0.03	0.14	0.21	0.15	0.06	0	0.23	0.22	0	0.18	0.07	EPS15-AS1	chr1	lncRNA	EPS15 antisense RNA 1
ENSG00000227071.1	1.50577	-0.606405	0.981685	-0.617718	0.536761	1	0	0.08	0.13	0	0	0.35	0.06	0.02	0	0.02	0.03	0.09	0	0	0	0.32	0.06	0	0	0.2	0.11	FOCAD-AS1	chr9	lncRNA	FOCAD antisense RNA 1
ENSG00000227076.1	9.77434	0.0119739	0.339958	0.0352217	0.971903	0.988366	0.4	0.69	0.08	0.17	0.91	0.32	0.44	0.53	0.89	0.52	0.85	0.75	1	0.56	0.59	0.18	0.59	0.49	0.34	0.54	0.55	RP11-4C20.4	chr10	lncRNA	--
ENSG00000227078.1	1.99203	-0.920236	0.710328	-1.29551	0.195145	1	0	0.06	0	0.06	0	0.06	0	0.06	0.15	0.11	0.05	0.06	0.19	0	0.32	0.13	0.05	0	0.05	0.11	0.11	LINC02094	chr17	lncRNA	long intergenic non-protein coding RNA 2094
ENSG00000227082.3	4.13284	0.415295	0.532084	0.780507	0.435093	0.658117	0.01	0.03	0.02	0.06	0.05	0.02	0.01	0.01	0.01	0.01	0.03	0	0.01	0.01	0.01	0	0.01	0.03	0.01	0.04	0.02	LINC02798	chr1	lncRNA	long intergenic non-protein coding RNA 2798
ENSG00000227083.1	0.131879	-0.636665	3.05092	-0.20868	0.834698	1	0	0	0	0	0	0	0	0	0	0	0	0.02	0	0	0	0.06	0	0	0	0	0	L29074.3	chrX	lncRNA	--
ENSG00000227094.1	0.247459	-1.68177	2.50159	-0.67228	0.501406	1	0	0	0	0	0	0	0	0	0.02	0	0	0	0.14	0	0	0	0	0	0.05	0	0	RP11-565P22.2	chr1	lncRNA	--
ENSG00000227098.2	0.068358	0.114347	3.04895	0.0375038	0.970083	1	0	0	0	0	0	0	0	0	0	0	0	0	0	0	0	0	0	0	0	0	0	AC073636.1	chr2	lncRNA	--
ENSG00000227101.2	0.631086	0.315722	1.09483	0.288375	0.773059	1	0	0	0.01	0	0.01	0	0	0.01	0	0.01	0	0	0.01	0.01	0.01	0	0	0.01	0	0	0	RP11-433J20.2	chr10	lncRNA	--
ENSG00000227107.1	0.0845106	-0.0576701	3.05019	-0.0189071	0.984915	1	0.01	0	0	0	0	0	0	0	0	0	0.01	0	0	0	0	0	0	0	0	0	0	AC096574.5	chr2	lncRNA	--
ENSG00000227110.7	0.981955	-0.673832	0.832666	-0.809247	0.418373	1	0	0	0	0	0	0	0	0	0	0	0	0	0	0	0	0	0	0	0	0	0	LMCD1-AS1	chr3	lncRNA	LMCD1 antisense RNA 1
ENSG00000227115.8	0.135028	-0.0576699	3.05019	-0.018907	0.984915	1	0	0	0	0	0	0	0	0	0	0	0	0	0	0	0	0	0	0	0	0	0	LINC01630	chr18	lncRNA	long intergenic non-protein coding RNA 1630
ENSG00000227117.6	0.271856	-0.903686	2.06604	-0.4374	0.661821	1	0	0	0	0	0.02	0	0	0	0	0.01	0	0	0.03	0	0	0	0	0	0	0.02	0	HORMAD2-AS1	chr22	lncRNA	HORMAD2 and MTMR3 antisense RNA 1
ENSG00000227121.2	0.276623	-1.08128	2.03152	-0.532253	0.594551	1	0	0.02	0	0	0	0	0	0.01	0	0	0	0	0	0	0.02	0	0	0.03	0	0	0	LINC02672	chr10	lncRNA	long intergenic non-protein coding RNA 2672
ENSG00000227145.2	3.39317	-0.000209226	0.519747	-0.000402554	0.999679	0.999864	0.01	0.02	0.01	0.05	0.04	0.02	0.02	0.02	0	0.01	0.02	0.01	0.01	0.02	0.01	0.01	0.06	0.01	0.01	0.01	0.02	IL21-AS1	chr4	lncRNA	IL21 antisense RNA 1
ENSG00000227155.7	1.41712	0.00376918	0.795152	0.0047402	0.996218	1	0.01	0.01	0.02	0.02	0.01	0	0	0.01	0.01	0	0	0	0.02	0	0.01	0.02	0	0.01	0.01	0	0	RP11-165F24.3	chr9	lncRNA	--
ENSG00000227161.1	0.114872	-0.378431	2.92579	-0.129343	0.897086	1	0	0	0	0	0	0	0	0.11	0.09	0	0	0	0	0	0.28	0	0	0	0	0	0	AC092755.4	chr15	lncRNA	--
ENSG00000227165.9	293.779	-0.0210684	0.295873	-0.0712075	0.943233	0.975508	0.48	0.63	1.15	0.84	1.29	0.71	0.85	0.91	1.61	0.94	0.37	1.07	0.92	0.43	1.03	1.01	0.44	1.3	0.61	0.44	1.47	WDR11-AS1	chr10	lncRNA	WDR11 antisense RNA 1
ENSG00000227170.1	0.382452	0.619954	1.52496	0.406537	0.684348	1	0	0	0.14	0	0	0	0	0	0	0.06	0.03	0.1	0	0	0	0	0	0.06	0	0	0.03	AF178030.2	chr8	lncRNA	--
ENSG00000227172.2	0.112678	-0.636665	3.05092	-0.20868	0.834698	1	0.05	0	0	0	0	0	0	0	0	0	0	0	0	0	0	0	0.07	0	0	0	0	AC011290.4	chr7	lncRNA	--
ENSG00000227175.1	0.0497252	-0.0576699	3.05019	-0.018907	0.984915	1	0	0	0	0	0	0	0	0	0.04	0	0	0	0	0	0	0	0	0	0	0	0	RP11-214D15.2	chr10	lncRNA	--
ENSG00000227186.1	0.295231	-0.462582	2.38644	-0.193838	0.846303	1	0	0	0	0	0	0	0	0.03	0.04	0	0	0	0	0	0	0.18	0	0	0	0	0	RP11-77G23.5	chr10	lncRNA	--
ENSG00000227188.1	0.0282292	-0.877112	3.05092	-0.287491	0.773736	1	0	0	0	0	0	0	0	0	0	0	0	0	0	0	0	0	0	0	0	0	0.02	MGAT3-AS1	chr22	lncRNA	MGAT3 antisense RNA 1
ENSG00000227189.2	3.15512	-1.0496	0.658326	-1.59435	0.110857	0.298028	0.03	0	0.03	0.01	0.03	0	0.01	0	0.05	0	0.02	0.04	0.03	0.09	0.06	0.08	0.05	0.04	0	0.01	0.01	AC092535.3	chr4	lncRNA	--
ENSG00000227192.1	1.19668	-0.209145	0.824653	-0.253616	0.799792	1	0	0.06	0	0.11	0.05	0	0.05	0.11	0.02	0.04	0	0.07	0.13	0	0.05	0.06	0.1	0.05	0	0.05	0	RP1-45I4.3	chr6	lncRNA	--
ENSG00000227193.2	0.0318641	-0.316071	3.05092	-0.103598	0.917488	1	0	0	0	0	0	0	0	0	0	0	0.03	0	0	0	0	0	0	0	0	0	0	RP11-439A17.4	chr1	lncRNA	--
ENSG00000227195.11	6.09266	0.671234	0.483759	1.38754	0.165278	0.378739	0.01	0.04	0.02	0.03	0.05	0.02	0.01	0.04	0	0.03	0.02	0.02	0.01	0.01	0.02	0.03	0.02	0.01	0.01	0.01	0	MIR663AHG	chr20	lncRNA	MIR663A host gene
ENSG00000227197.1	0.10513	-0.0576699	3.05019	-0.018907	0.984915	1	0	0	0	0	0	0	0.07	0	0	0	0	0	0	0	0	0	0	0	0	0	0	AC009518.8	chr7	lncRNA	--
ENSG00000227198.1	112.234	-0.62012	0.323511	-1.91684	0.0552579	0.195389	1.51	2.62	1.46	2.67	2.25	1.35	1.17	2.36	4.58	5.42	2.31	5.68	3.31	4.31	2.25	5.01	1.83	5.82	3.67	4.89	5.3	C6orf47-AS1	chr6	lncRNA	C6orf47 antisense RNA 1
ENSG00000227199.1	48.3864	0.0684995	0.265197	0.258297	0.796178	0.900689	1	0.58	0.52	0.72	0.59	0.48	0.29	0.64	0.53	0.39	0.48	0.32	0.6	0.2	0.61	0.78	0.45	0.36	0.49	0.36	0.46	ST7-AS1	chr7	lncRNA	ST7 antisense RNA 1
ENSG00000227200.1	1.24576	-0.510609	0.827648	-0.61694	0.537274	1	0.17	0.17	0	0	0.08	0.08	0	0.08	0.05	0	0.04	0.08	0.33	0.06	0.07	0	0.15	0.07	0.07	0	0	RP11-121A14.3	chr9	lncRNA	--
ENSG00000227210.2	0.895254	-1.06433	1.03425	-1.02909	0.303438	1	0	0	0	0.02	0	0.01	0	0.01	0	0	0	0	0	0.01	0	0	0	0.02	0.01	0.02	0	AC079145.4	chr2	lncRNA	--
ENSG00000227213.1	1.6236	-0.306358	0.762509	-0.401776	0.687849	1	0.05	0.07	0.32	0	0.13	0	0	0.02	0.04	0.07	0.03	0.13	0.17	0.11	0.13	0	0.06	0	0.24	0.07	0	SPATA13-AS1	chr13	lncRNA	SPATA13 antisense RNA 1
ENSG00000227214.2	0.0318641	-0.316071	3.05092	-0.103598	0.917488	1	0	0	0	0	0	0	0	0	0	0	0.01	0	0	0	0	0	0	0	0	0	0	HCG15	chr6	lncRNA	HLA complex group 15
ENSG00000227215.1	0.0675138	-0.316071	3.05092	-0.103598	0.917488	1	0	0	0	0.07	0	0	0	0	0	0	0	0	0	0	0	0	0	0	0	0	0	RP11-445L13__B.3	chr6	lncRNA	--
ENSG00000227217.1	2.37821	0.149895	0.766123	0.195654	0.844881	1	0.08	0.21	0.04	0.04	0.11	0.04	0.18	0.07	0	0.03	0	0.1	0.2	0.06	0.04	0	0.14	0	0	0.11	0	RP11-367J7.3	chr1	lncRNA	--
ENSG00000227218.7	26.117	-1.00069	0.35954	-2.78325	0.00538179	0.0523518	0.05	0.13	0.45	0.15	0.04	0.16	0.08	0.24	0.17	0.17	0.05	0.13	0.36	0.41	0.54	0.28	0.27	0.25	0.14	0.18	0.14	RP11-203J24.8	chr9	lncRNA	--
ENSG00000227220.1	0.570154	-0.862952	1.25512	-0.687548	0.491738	1	0	0	0.11	0	0	0.06	0	0.04	0	0	0.03	0	0.15	0	0	0	0.06	0.05	0	0	0.02	RP11-69I8.3	chr6	lncRNA	--
ENSG00000227230.1	0.197514	-0.420516	3.04606	-0.138053	0.890199	1	0	0	0	0	0	0	0	0	0	0	0.06	0	0	0.07	0	0	0	0	0	0	0	RP11-261C10.5	chr1	lncRNA	--
ENSG00000227237.1	0.491593	-0.499839	1.39791	-0.35756	0.720672	1	0	0	0	0	0.06	0.06	0.06	0	0.04	0.02	0	0	0	0	0.06	0	0	0	0.17	0	0	AL672294.1	chr1	lncRNA	--
ENSG00000227240.2	2.37447	-0.226562	0.579769	-0.39078	0.69596	1	0.04	0.1	0.04	0.04	0.04	0.02	0.03	0.01	0.02	0.01	0.03	0.01	0.02	0.03	0.07	0.04	0.03	0.02	0.03	0.02	0.01	RP11-563D10.1	chr1	lncRNA	--
ENSG00000227245.1	0.0526465	-0.316071	3.05092	-0.103598	0.917488	1	0.04	0	0	0	0	0	0	0	0	0	0	0	0	0	0	0	0	0	0	0	0	RP11-136C24.2	chr3	lncRNA	--
ENSG00000227252.2	25.8013	0.0848716	0.203779	0.416488	0.677053	0.833037	0.05	0.03	0.04	0.04	0.03	0.05	0.06	0.05	0.03	0.02	0.06	0.05	0.05	0.05	0.05	0.03	0.03	0.05	0.04	0.03	0.03	AC105760.2	chr2	lncRNA	--
ENSG00000227253.3	18.5334	-0.731487	0.344599	-2.12272	0.0337775	0.145534	0.34	0.46	0.43	0.37	0.25	0.24	0.17	0.32	0.11	0.24	0.32	0.12	0.83	0.58	0.5	0.31	0.64	0.35	0.53	0.08	0.09	RP11-166N17.1	chr10	lncRNA	--
ENSG00000227256.1	4.42337	0.70603	0.47306	1.49247	0.135575	0.33648	0.11	0.04	0.07	0.16	0.29	0.27	0.11	0.13	0.08	0.23	0.18	0.13	0.16	0.03	0.04	0	0	0.03	0.17	0.19	0.13	MIS18A-AS1	chr21	lncRNA	MIS18A antisense RNA 1
ENSG00000227258.6	21.4882	-0.200067	0.512137	-0.390652	0.696055	0.844217	0.02	0.06	0.11	0.01	0.07	0.2	0.15	0.01	0.12	0.13	0.08	0.03	0.06	0.04	0.05	0.22	0.1	0.11	0.06	0.01	0.1	SMIM2-AS1	chr13	lncRNA	SMIM2 antisense RNA 1
ENSG00000227260.2	0.0223581	-0.316071	3.05092	-0.103598	0.917488	1	0	0	0	0	0	0	0	0.02	0	0	0	0	0	0	0	0	0	0	0	0	0	LINC01985	chr3	lncRNA	long intergenic non-protein coding RNA 1985
ENSG00000227269.1	0.0760555	-0.636665	3.05092	-0.20868	0.834698	1	0	0	0	0	0	0	0	0.02	0	0	0	0	0.06	0	0	0	0	0	0	0	0	RP11-96L7.2	chr9	lncRNA	--
ENSG00000227278.1	1.10263	0.663065	1.07637	0.616017	0.537883	1	0.05	0.3	0	0.07	0.07	0	0	0.05	0	0.05	0.16	0.07	0	0.11	0	0	0.25	0	0	0	0	RP11-656D10.5	chr1	lncRNA	--
ENSG00000227279.1	0.0406051	-0.0861264	3.05036	-0.0282348	0.977475	1	0	0	0	0	0	0	0	0.02	0	0.02	0	0	0	0	0	0	0	0	0	0	0	AC015933.2	chr18	lncRNA	--
ENSG00000227292.1	0.0509606	-0.877112	3.05092	-0.287491	0.773736	1	0	0	0	0	0	0	0	0	0	0	0	0	0	0.04	0	0	0	0	0	0	0	AC009229.5	chr2	lncRNA	--
ENSG00000227297.1	5.24018	-0.616527	0.510465	-1.20778	0.227134	0.455383	0.15	0.12	0.14	0.08	0.14	0	0.03	0.29	0.12	0.1	0.08	0.01	0.15	0.17	0.2	0.12	0.07	0.1	0.46	0.1	0.06	RP4-718J7.4	chr20	lncRNA	--
ENSG00000227301.1	0.0629632	0.138364	3.04874	0.0453839	0.963801	1	0	0	0	0	0	0	0	0.02	0	0.01	0	0	0	0	0	0	0	0	0	0	0	RP11-384P7.5	chr9	lncRNA	--
ENSG00000227354.7	62.9545	0.257405	0.2549	1.00983	0.312578	0.546242	0.09	0.19	0.2	0.42	0.32	0.17	0.2	0.18	0.09	0.37	0.17	0.17	0.25	0.13	0.16	0.1	0.25	0.17	0.13	0.25	0.09	RBM26-AS1	chr13	lncRNA	RBM26 antisense RNA 1
ENSG00000227355.3	183.284	-0.169907	0.288719	-0.588488	0.556205	0.747349	1.38	1.6	2.42	1.8	2.75	2.08	2.02	1.5	2.9	2.28	1.02	2.28	0.96	0.92	2.87	2.84	1.25	4.01	1.36	1.4	2.82	RP11-162D16.2	chr9	lncRNA	--
ENSG00000227356.2	2.16027	-0.105246	0.648225	-0.16236	0.871023	1	0.2	0.31	0.13	0.15	0	0	0	0.12	0.08	0.07	0.03	0.16	0.36	0.17	0.13	0.08	0.07	0.06	0.06	0.07	0	LINC00866	chr10	lncRNA	long intergenic non-protein coding RNA 866
ENSG00000227359.1	5.18962	2.13058	0.572956	3.71857	0.000200351	0.0100554	0.11	0.51	0.6	0.28	0.45	0.26	0.34	0.28	0.08	0.13	0.49	0.12	0.22	0	0.05	0	0.15	0.05	0.09	0	0.02	AC017074.2	chr2	lncRNA	--
ENSG00000227373.6	20.3366	-0.181574	0.211301	-0.859317	0.390166	0.618809	0.05	0.09	0.07	0.04	0.02	0.06	0.05	0.04	0.04	0.06	0.06	0.05	0.04	0.05	0.04	0.05	0.05	0.07	0.05	0.07	0.07	RABGAP1L-DT	chr1	lncRNA	RABGAP1L divergent transcript
ENSG00000227375.6	0.619315	-0.716745	1.37724	-0.52042	0.602771	1	0.01	0	0	0	0	0.01	0	0.01	0.01	0	0	0	0.02	0	0	0.03	0	0	0.01	0	0	DLG1-AS1	chr3	lncRNA	DLG1 antisense RNA 1
ENSG00000227388.3	69.4191	-0.380383	0.227139	-1.67467	0.0939986	0.269435	0.14	0.4	0.26	0.42	0.16	0.39	0.37	0.35	0.35	0.33	0.19	0.47	0.26	0.43	0.44	0.44	0.23	0.42	0.23	0.49	0.48	RP11-112J3.16	chr9	lncRNA	--
ENSG00000227392.2	0.0859321	-0.0576701	3.05019	-0.0189071	0.984915	1	0	0	0	0	0.01	0	0	0	0	0	0	0	0	0	0	0	0	0	0	0	0	HPN-AS1	chr19	lncRNA	HPN antisense RNA 1
ENSG00000227398.4	53.4687	0.195375	0.136466	1.43168	0.152236	0.360893	0.18	0.18	0.18	0.17	0.16	0.22	0.14	0.17	0.16	0.16	0.17	0.16	0.18	0.16	0.19	0.1	0.17	0.12	0.11	0.15	0.1	KIF9-AS1	chr3	lncRNA	KIF9 antisense RNA 1
ENSG00000227403.2	41.5992	0.190312	0.269169	0.707035	0.479545	0.693417	0.25	0.63	0.36	0.27	0.63	0.28	0.63	0.64	0.14	0.27	0.21	0.35	0.29	0.39	0.43	0.05	0.49	0.27	0.39	0.25	0.24	LINC01806	chr2	lncRNA	long intergenic non-protein coding RNA 1806
ENSG00000227407.1	1.31633	-1.5751	1.00664	-1.56472	0.117649	1	0	0	0	0.06	0.11	0	0	0.02	0.08	0.03	0.03	0	0.37	0.04	0.05	0	0.1	0.2	0	0	0	AC008746.3	chr19	lncRNA	--
ENSG00000227409.1	0.0936238	-0.384362	3.05022	-0.126011	0.899723	1	0	0	0	0	0	0	0	0.02	0	0	0	0.02	0	0.05	0	0	0	0	0	0	0	ZMYM4-AS1	chr1	lncRNA	ZMYM4 antisense RNA 1
ENSG00000227418.6	0.0834276	-0.0576701	3.05019	-0.0189071	0.984915	1	0	0	0	0	0.02	0	0	0.01	0	0	0	0	0	0	0	0	0	0	0	0	0	PCGEM1	chr2	lncRNA	PCGEM1 prostate-specific transcript
ENSG00000227421.2	5.00823	0.255997	0.551526	0.464162	0.642532	0.808741	0.04	0.23	0.15	0	0.15	0.03	0.12	0.08	0.02	0.2	0.07	0.18	0.14	0.17	0.1	0	0.03	0.21	0	0.08	0.04	LINC01724	chr1	lncRNA	long intergenic non-protein coding RNA 1724
ENSG00000227431.6	0.950098	-1.79839	1.20799	-1.48875	0.136552	1	0.03	0	0	0	0	0	0	0.02	0	0	0.06	0.04	0.15	0	0	0	0.12	0	0.07	0.13	0	CSE1L-AS1	chr20	lncRNA	CSE1L antisense RNA 1
ENSG00000227432.1	0.148416	-0.840976	3.04808	-0.275904	0.782622	1	0	0	0	0	0	0	0	0	0	0	0.05	0	0	0	0	0	0	0	0	0	0.07	ASIC4-AS1	chr2	lncRNA	ASIC4 antisense RNA 1
ENSG00000227438.1	0.184993	0.247128	2.63529	0.0937766	0.925287	1	0	0.05	0	0.05	0	0	0.04	0	0	0	0	0	0	0	0	0	0	0	0	0	0	AP001471.1	chr21	lncRNA	--
ENSG00000227456.9	9.13916	-0.0335995	0.364127	-0.0922741	0.92648	0.967311	0.06	0.05	0.15	0.02	0.05	0.05	0.1	0.06	0.05	0.03	0.04	0.06	0.08	0.13	0.03	0.03	0.03	0.1	0.03	0.05	0.02	LINC00310	chr21	lncRNA	long intergenic non-protein coding RNA 310
ENSG00000227467.3	1.41167	-0.668866	0.771415	-0.867064	0.385907	1	0.01	0.01	0	0	0	0.04	0	0	0.01	0.03	0.01	0.01	0.03	0	0.02	0	0	0.04	0.01	0.02	0.01	LINC01537	chr11	lncRNA	long intergenic non-protein coding RNA 1537
ENSG00000227477.1	2.58969	-0.244572	0.63927	-0.38258	0.702031	1	0.04	0.02	0	0.05	0.03	0.04	0	0.02	0.01	0.01	0.05	0.03	0.06	0.02	0.01	0.02	0.04	0	0.09	0.01	0	STK4-AS1	chr20	lncRNA	STK4 antisense RNA 1 (head to head)
ENSG00000227482.1	0.0812204	0.291588	3.04719	0.0956907	0.923766	1	0	0	0	0	0	0	0	0	0	0	0	0.03	0	0	0	0	0	0	0	0	0	RP11-18B16.2	chr9	lncRNA	--
ENSG00000227484.1	0.788142	-0.94087	1.21065	-0.77716	0.437064	1	0.04	0	0	0	0.05	0	0.05	0.08	0	0.01	0	0	0	0.04	0.05	0.19	0	0.05	0	0	0	XX-C283C717.1	chr22	lncRNA	--
ENSG00000227486.2	50.5595	-0.013067	0.160632	-0.0813473	0.935166	0.971597	0.11	0.1	0.13	0.06	0.1	0.08	0.07	0.09	0.07	0.06	0.09	0.08	0.1	0.09	0.08	0.06	0.08	0.1	0.09	0.07	0.06	RP13-188A5.1	chrX	lncRNA	--
ENSG00000227487.4	0.358016	0.387648	1.26677	0.306014	0.759594	1	0	0	0	0.01	0	0.01	0	0	0	0	0	0	0	0	0	0	0	0	0	0	0	NCAM1-AS1	chr11	lncRNA	NCAM1 antisense RNA1
ENSG00000227492.2	9.4325	-0.449805	0.375756	-1.19706	0.231281	0.459883	0.21	0.15	0.15	0.2	0.2	0.02	0.06	0.16	0.1	0.06	0.16	0.14	0.42	0.14	0.19	0.03	0.36	0.14	0.1	0.16	0.06	RP11-316M21.6	chr10	lncRNA	--
ENSG00000227495.1	60.7154	-0.0534278	0.225022	-0.237433	0.812321	0.90969	1.71	2.64	2.75	2.65	1.25	1.81	2.42	3.57	0.81	2.8	1.83	2.22	1.32	1.78	2.74	1.99	2.25	3.49	2.18	1.32	1.76	KIF1C-AS1	chr17	lncRNA	KIF1C antisense RNA 1
ENSG00000227496.3	0.248937	-0.728321	2.44001	-0.298491	0.765328	1	0	0	0	0	0.01	0	0.01	0	0	0	0	0	0	0	0.02	0	0	0	0	0	0	RP11-145A3.1	chr1	lncRNA	--
ENSG00000227502.3	8.12224	-0.50845	0.517051	-0.983364	0.325428	0.559515	0.04	0.12	0.05	0.07	0.11	0.02	0.01	0.05	0.01	0.02	0.04	0.11	0.11	0.03	0.03	0.19	0.03	0.07	0.07	0	0.06	MROCKI	chr6	lncRNA	MARCKS cis regulating lncRNA promoter of cytokines and inflammation
ENSG00000227508.6	34.7928	0.134124	0.318555	0.421039	0.673727	0.830849	0.05	0.2	0.12	0.13	0.3	0.18	0.29	0.23	0.06	0.27	0.38	0.41	0.26	0.15	0.09	0.08	0.14	0.16	0.2	0.23	0.32	LINC01624	chr6	lncRNA	long intergenic non-protein coding RNA 1624
ENSG00000227512.1	1.7347	-0.509487	0.77739	-0.655381	0.512222	1	0.02	0	0.03	0.07	0.03	0	0.03	0.11	0.02	0.03	0.08	0	0.26	0.05	0	0	0	0.03	0.03	0.03	0.05	RP11-413M3.4	chr9	lncRNA	--
ENSG00000227516.1	0.0509606	-0.877112	3.05092	-0.287491	0.773736	1	0	0	0	0	0	0	0	0	0	0	0	0	0	0.06	0	0	0	0	0	0	0	RP5-973N23.4	chr6	lncRNA	--
ENSG00000227517.7	1.46934	-0.405327	0.77434	-0.523448	0.600662	1	0.01	0.02	0.01	0.01	0	0.01	0	0	0.01	0.01	0	0	0	0.01	0.01	0.01	0.01	0.01	0	0.01	0.02	LINC01483	chr17	lncRNA	long intergenic non-protein coding RNA 1483
ENSG00000227518.5	0.25708	0.131382	1.78164	0.073742	0.941216	1	0.01	0	0	0.01	0	0.01	0	0	0	0	0	0	0	0	0	0	0	0.01	0	0	0	MIR1302-9HG	chr9	lncRNA	MIR1302-9 host gene
ENSG00000227519.1	0.0526465	-0.316071	3.05092	-0.103598	0.917488	1	0.04	0	0	0	0	0	0	0	0	0	0	0	0	0	0	0	0	0	0	0	0	CTA-342B11.1	chr22	lncRNA	--
ENSG00000227527.2	0.652854	-0.193056	1.03475	-0.186572	0.851996	1	0.03	0.05	0	0.05	0	0	0	0	0.04	0.01	0.02	0.03	0	0.03	0.04	0	0	0.04	0.08	0	0	RP11-223A3.1	chr1	lncRNA	--
ENSG00000227531.1	0.840155	0.512911	1.25522	0.408624	0.682816	1	0.11	0	0	0.04	0.11	0	0.04	0	0	0	0.04	0	0.07	0	0	0	0.04	0	0	0.04	0.02	RP11-202G18.1	chr9	lncRNA	--
ENSG00000227533.6	37.4338	-0.312176	0.284796	-1.09614	0.273018	0.505673	0.09	0.31	0.09	0.11	0.1	0.26	0.23	0.17	0.21	0.11	0.2	0.14	0.14	0.36	0.3	0.18	0.07	0.24	0.09	0.21	0.17	SLC2A1-AS1	chr1	lncRNA	SLC2A1 antisense RNA 1
ENSG00000227535.2	0.0223581	-0.316071	3.05092	-0.103598	0.917488	1	0	0	0	0	0	0	0	0.04	0	0	0	0	0	0	0	0	0	0	0	0	0	RP11-809N15.2	chr6	lncRNA	--
ENSG00000227540.1	75.1157	-0.0820639	0.158439	-0.517953	0.604491	0.78178	0.99	1.91	1.62	1.67	1.43	2.37	2.39	1.62	1.07	1.48	1.18	2.71	1.87	1.89	1.2	0.87	1.4	1.92	1.87	1.8	1.99	DNAJC9-AS1	chr10	lncRNA	DNAJC9 antisense RNA 1
ENSG00000227543.5	139.026	0.182581	0.165127	1.1057	0.268855	0.501479	1.01	0.94	0.87	0.85	0.76	0.8	0.68	0.89	0.59	0.75	0.94	0.68	1.12	0.79	0.56	0.3	1.1	0.55	0.7	0.6	0.42	SPAG5-AS1	chr17	lncRNA	SPAG5 antisense RNA 1
ENSG00000227544.10	0.407772	-0.251411	1.25449	-0.200409	0.841161	1	0	0	0	0	0	0	0	0	0	0	0	0	0	0	0	0.01	0	0	0	0	0	AC018647.3	chr7	lncRNA	--
ENSG00000227579.6	0.018247	-0.316071	3.05092	-0.103598	0.917488	1	0	0	0	0	0	0	0	0	0	0	0	0	0	0	0	0	0	0	0	0	0	RP1-35C21.2	chr1	lncRNA	--
ENSG00000227589.1	1.04241	-0.19093	0.94717	-0.201579	0.840246	1	0	0	0.04	0.04	0.04	0.04	0.07	0.03	0	0.06	0.02	0.01	0	0.06	0	0	0	0	0.14	0.08	0	TP73-AS3	chr1	lncRNA	TP73 antisense RNA 3
ENSG00000227591.5	30.947	-0.546539	0.304748	-1.79341	0.0729071	0.231098	1.07	1.21	2.3	0.59	1.06	0.49	0.68	1.34	1.91	1.15	0.8	0.65	1.04	2.56	1.44	2.07	0.86	1.7	1.17	1.56	1.46	HSD11B1-AS1	chr1	lncRNA	HSD11B1 antisense RNA 1
ENSG00000227598.1	2.37638	0.160255	0.56276	0.284767	0.775823	1	0.16	0	0.07	0.25	0	0.23	0.14	0.16	0.11	0.23	0.11	0.18	0.26	0.36	0.07	0	0.14	0.07	0	0.15	0.06	RP1-167A14.2	chr6	lncRNA	--
ENSG00000227617.9	29.3496	-0.518096	0.296721	-1.74607	0.0807986	0.245572	0.26	0.13	0.14	0.12	0.11	0.05	0.06	0.17	0.1	0.07	0.14	0.08	0.26	0.28	0.19	0.09	0.15	0.15	0.22	0.08	0.08	CERS6-AS1	chr2	lncRNA	CERS6 antisense RNA 1
ENSG00000227619.3	4.7657	-0.345731	0.591452	-0.584547	0.558853	0.749402	0.03	0	0.02	0.1	0.01	0.02	0.01	0.01	0.02	0.02	0.02	0.02	0.01	0	0.01	0.03	0	0.06	0.08	0.01	0.04	RP11-492E3.2	chr9	lncRNA	--
ENSG00000227627.3	109.8	0.00080202	0.23543	0.00340661	0.997282	0.998689	0.85	0.77	0.97	0.57	0.65	0.63	0.45	0.9	0.82	0.31	0.77	0.43	0.55	0.74	0.86	0.43	1.13	0.63	0.65	0.26	0.55	RP1-101K10.6	chr6	lncRNA	--
ENSG00000227630.4	4.33454	0.591425	0.442984	1.3351	0.181845	0.40037	0.03	0.02	0.01	0.02	0.02	0.03	0.05	0.02	0.01	0.02	0.02	0.03	0.01	0.03	0.01	0	0.01	0.01	0.01	0.02	0.02	LINC01132	chr1	lncRNA	long intergenic non-protein coding RNA 1132
ENSG00000227640.3	3.08128	0.114963	0.709031	0.162141	0.871195	0.940279	0	0.01	0.01	0.01	0.05	0.01	0.03	0.01	0	0	0.01	0.04	0.03	0	0.01	0.03	0	0.01	0	0.01	0.02	SOX21-AS1	chr13	lncRNA	SOX21 antisense divergent transcript 1
ENSG00000227659.1	0.0676513	-0.877112	3.05092	-0.287491	0.773736	1	0	0	0	0	0	0	0	0	0	0	0	0	0	0	0.04	0	0	0	0	0	0	CLYBL-AS2	chr13	lncRNA	CLYBL antisense RNA 2
ENSG00000227674.3	0.986894	0.0455816	1.36805	0.0333186	0.97342	1	0	0.01	0	0.06	0.26	0	0.01	0.01	0	0	0.01	0	0	0	0.05	0	0	0	0	0.01	0	LINC00355	chr13	lncRNA	long intergenic non-protein coding RNA 355
ENSG00000227676.4	0.214924	0.716161	2.57287	0.278351	0.780743	1	0.04	0.03	0	0	0	0	0	0.02	0	0	0	0	0	0	0	0	0	0	0	0	0	LINC01068	chr13	lncRNA	long intergenic non-protein coding RNA 1068
ENSG00000227678.8	1356.76	0.209963	0.178251	1.17791	0.238832	0.467681	4.19	10.83	11.02	9.91	7.45	12.42	13.07	9.92	5.32	10.61	6.4	10.83	10.56	11.01	5.28	3.47	9.24	8.65	4.84	6.16	8.33	RP11-73O6.3	chr6	lncRNA	--
ENSG00000227680.1	0.0927794	0.342196	3.04665	0.112319	0.910571	1	0	0	0	0	0	0	0	0	0	0	0.02	0.05	0	0	0	0	0	0	0	0	0	AC108051.2	chr2	lncRNA	--
ENSG00000227683.1	0.10168	0.152655	3.04862	0.0500734	0.960064	1	0	0	0	0	0.05	0	0	0	0	0	0	0.04	0	0	0	0	0	0	0	0	0	RP11-445N18.5	chr10	lncRNA	--
ENSG00000227685.1	0.517196	-0.464567	1.27499	-0.364369	0.715583	1	0	0.05	0	0	0	0	0	0.02	0	0.05	0.04	0.02	0.12	0.04	0	0	0	0.04	0	0	0	LINC02088	chr17	lncRNA	long intergenic non-protein coding RNA 2088
ENSG00000227695.6	0.782399	-0.277093	1.03413	-0.267947	0.78874	1	0.03	0	0	0	0.01	0	0	0	0	0	0	0	0	0.01	0.02	0	0	0.02	0	0.01	0	DNMBP-AS1	chr10	lncRNA	DNMBP antisense RNA 1
ENSG00000227698.1	0.925927	-0.345694	1.08358	-0.319028	0.749705	1	0	0	0.06	0	0.06	0.13	0	0.02	0.06	0.02	0	0.15	0.11	0	0.06	0	0	0	0	0	0.23	AP001619.2	chr21	lncRNA	--
ENSG00000227704.1	0.505656	0.0735156	1.06891	0.0687762	0.945168	1	0.06	0.1	0	0	0.08	0	0.08	0.03	0.03	0	0.04	0.03	0	0.07	0.08	0	0	0	0	0	0.07	RP1-266L20.4	chr6	lncRNA	--
ENSG00000227705.1	0.292175	-1.5711	2.02656	-0.77525	0.438192	1	0	0	0	0	0	0	0	0.04	0	0	0	0	0	0.09	0	0	0	0.05	0	0	0.07	RP11-15M15.2	chr20	lncRNA	--
ENSG00000227706.4	0.199037	-0.150389	2.57582	-0.0583848	0.953442	1	0	0.01	0	0	0	0	0	0	0	0	0	0	0	0	0	0	0	0	0	0	0	RP11-301G19.1	chr6	lncRNA	--
ENSG00000227708.1	0.0615041	-0.877112	3.05092	-0.287491	0.773736	1	0	0	0	0	0	0	0	0	0	0	0	0	0	0	0	0	0	0	0.07	0	0	LINC01850	chr2	lncRNA	long intergenic non-protein coding RNA 1850
ENSG00000227712.2	0.228292	-0.33863	2.12658	-0.159237	0.873482	1	0	0	0	0.01	0	0	0	0	0	0	0	0.01	0	0.02	0	0	0	0	0	0	0	RP11-418J17.3	chr1	lncRNA	--
ENSG00000227713.2	1.1551	0.603801	1.25832	0.479847	0.631336	1	0	0.11	0	0	0	0.02	0	0.01	0.04	0	0.01	0.03	0	0	0.02	0.07	0	0.02	0	0	0	AC116609.1	chr2	lncRNA	--
ENSG00000227719.1	2.86302	0.968359	0.588949	1.64422	0.100131	1	0.12	0.06	0	0.18	0.11	0.28	0.26	0.14	0.18	0.1	0.03	0.31	0.05	0.04	0.05	0.07	0.1	0.05	0.24	0	0.04	AC006042.6	chr7	lncRNA	--
ENSG00000227733.10	0.0526465	-0.316071	3.05092	-0.103598	0.917488	1	0	0	0	0	0	0	0	0	0	0	0	0	0	0	0	0	0	0	0	0	0	RP4-565E6.1	chr1	lncRNA	--
ENSG00000227740.2	39.1926	-0.0514252	0.284321	-0.180871	0.856469	0.93448	1.18	0.67	0.35	0.47	0.42	0.32	0.43	0.87	0.92	0.68	0.61	1.01	0.62	0.48	1.26	0.26	0.78	0.59	0.83	0.76	0.48	LINC02803	chr1	lncRNA	long intergenic non-protein coding RNA 2803
ENSG00000227741.1	33.6325	0.0241138	0.248614	0.0969932	0.922732	0.965431	0.64	0.24	0.53	0.36	0.34	0.43	0.27	0.54	0.59	0.27	0.64	0.41	0.47	0.35	0.42	0.56	0.35	0.38	0.4	0.54	0.27	RP11-536C5.7	chr1	lncRNA	--
ENSG00000227748.2	0.237749	-0.461195	1.78342	-0.258602	0.795942	1	0	0.02	0	0	0	0	0	0.01	0	0	0.01	0	0	0.02	0.02	0	0	0	0	0	0	RP11-497D6.3	chr6	lncRNA	--
ENSG00000227751.1	155.475	-0.483873	0.264934	-1.82639	0.0677916	0.221101	8.24	7.73	9.58	7.29	8.22	3.49	2.96	10.23	13.98	9.84	7.77	16.08	13.76	12.73	10.18	13.04	8.1	13.34	14.82	9.2	10.04	RCC2-AS1	chr1	lncRNA	RCC2 antisense RNA 1
ENSG00000227757.3	2.0114	0.556663	0.750639	0.741586	0.458338	1	0.03	0.19	0.16	0.09	0.04	0.04	0.04	0	0.04	0.04	0.1	0.11	0.07	0	0.12	0	0.16	0.08	0	0	0	AP000282.2	chr21	lncRNA	--
ENSG00000227769.7	0.083079	-0.0637676	3.05022	-0.0209059	0.983321	1	0	0	0.01	0	0	0	0	0	0	0	0	0	0	0	0	0	0	0	0	0	0	AC072062.3	chr2	lncRNA	--
ENSG00000227773.1	0.325427	-1.43655	1.72759	-0.831532	0.405673	1	0	0	0	0	0	0	0.06	0.02	0	0	0	0	0.06	0	0.12	0	0	0	0.06	0	0	ASH1L-IT1	chr1	lncRNA	ASH1L intronic transcript 1
ENSG00000227782.2	33.2471	-0.655602	0.243625	-2.69103	0.00712317	0.0607622	0.45	1.04	0.49	0.63	0.67	0.99	0.57	0.9	0.75	0.57	0.43	0.98	0.56	0.95	1.06	1.4	0.44	1.43	0.79	1.39	1.09	CTC-529I10.2	chr17	lncRNA	--
ENSG00000227803.2	1.55418	0.647527	0.700776	0.924015	0.355479	1	0.11	0.08	0.15	0	0.15	0.31	0.07	0.05	0.07	0.06	0.11	0.1	0.07	0.06	0	0.18	0	0.07	0	0	0.12	RP11-239H6.2	chr6	lncRNA	--
ENSG00000227811.3	137.774	-0.452552	0.337712	-1.34005	0.180228	0.398107	0.9	0.8	0.48	0.94	0.83	0.8	0.92	0.93	2.57	1.21	0.55	1.03	0.52	0.58	1.09	1.26	1.15	2.18	0.91	1.32	2.77	INKA2-AS1	chr1	lncRNA	INKA2 antisense RNA 1
ENSG00000227838.1	0.0608495	-0.877112	3.05092	-0.287491	0.773736	1	0	0	0	0	0	0	0	0	0	0	0	0	0	0	0	0	0	0.03	0	0	0	RP1-213J1P__B.1	chr22	lncRNA	--
ENSG00000227848.1	0.663387	0.886991	1.0209	0.868831	0.38494	1	0	0	0.1	0.06	0	0.05	0	0.02	0.02	0.03	0.02	0.09	0	0	0.05	0	0	0.05	0	0.05	0	SUCLA2-AS1	chr13	lncRNA	SUCLA2 antisense RNA 1
ENSG00000227857.2	0.811185	-0.338739	0.941557	-0.359765	0.719023	1	0.06	0	0.08	0.09	0	0	0	0.09	0.02	0.02	0.04	0.11	0.22	0	0	0	0.08	0.08	0.15	0	0	RP4-533D7.5	chr1	lncRNA	--
ENSG00000227863.3	1.57751	0.640836	0.756382	0.847238	0.396862	1	0.02	0.02	0.03	0.05	0.03	0	0	0.02	0.01	0.03	0.01	0.02	0	0.06	0.01	0	0.01	0.03	0	0	0	AC002383.2	chr7	lncRNA	--
ENSG00000227885.3	4.78225	0.688826	0.402634	1.7108	0.0871182	0.257074	0.03	0.04	0.02	0.01	0.03	0.03	0.02	0.02	0.01	0.02	0.02	0.03	0.01	0.02	0.01	0.01	0.03	0.01	0.02	0.01	0.01	RP11-79N23.1	chr6	lncRNA	--
ENSG00000227888.4	0.601445	1.16661	1.31515	0.887061	0.375046	1	0.05	0	0.02	0	0	0.02	0.07	0.01	0	0	0.01	0	0	0.02	0	0	0.02	0	0	0	0	FAM66A	chr8	lncRNA	family with sequence similarity 66 member A
ENSG00000227893.1	0.10146	-0.388869	3.05025	-0.127487	0.898555	1	0	0	0	0	0	0	0	0	0	0	0	0.03	0	0	0	0	0	0.05	0	0	0	LINC00352	chr13	lncRNA	long intergenic non-protein coding RNA 352
ENSG00000227896.2	22.5565	-0.0677828	0.257599	-0.263134	0.792448	0.898876	0.05	0.18	0.1	0.2	0.2	0.18	0.12	0.16	0.11	0.09	0.15	0.33	0.1	0.12	0.14	0.14	0.24	0.13	0.17	0.11	0.18	RP11-77P6.2	chr10	lncRNA	--
ENSG00000227906.8	0.51202	-1.60202	1.67909	-0.954102	0.340032	1	0	0	0	0	0	0	0	0	0	0	0	0	0	0	0.01	0	0	0	0	0	0	SNAP25-AS1	chr20	lncRNA	SNAP25 antisense RNA 1
ENSG00000227908.3	20.382	-0.00593069	0.285511	-0.0207722	0.983427	0.993179	0.09	0.24	0.31	0.12	0.16	0.1	0.32	0.36	0.17	0.08	0.21	0.11	0.17	0.12	0.26	0.16	0.22	0.16	0.18	0.19	0.13	FLJ31104	chr5	lncRNA	--
ENSG00000227911.3	0.300873	0.539601	2.08838	0.258382	0.796112	1	0.03	0	0	0	0	0	0	0.08	0.01	0	0	0	0	0	0	0.05	0	0	0	0	0	LINC02344	chr13	lncRNA	long intergenic non-protein coding RNA 2344
ENSG00000227917.3	0.0600319	-0.877112	3.05092	-0.287491	0.773736	1	0	0	0	0	0	0	0	0	0	0	0	0	0	0	0	0	0.01	0	0	0	0	RP11-143M1.3	chr9	lncRNA	--
ENSG00000227920.3	28.6912	0.0221587	0.293406	0.0755224	0.939799	0.973993	0.33	0.67	0.74	0.71	0.47	0.56	0.4	0.49	0.57	0.71	0.25	0.51	0.28	1.36	0.53	0.36	0.14	0.5	0.51	0.37	0.38	RP1-153P14.5	chr6	lncRNA	--
ENSG00000227925.2	6.71247	-0.317201	0.537767	-0.58985	0.555291	0.746834	0	0.08	0	0.12	0.14	0.11	0.1	0.13	0.22	0.31	0.08	0.53	0.09	0.14	0.1	0.33	0.07	0.25	0.19	0.1	0.33	LINC01655	chr1	lncRNA	long intergenic non-protein coding RNA 1655
ENSG00000227933.1	2.10143	-0.520499	0.612669	-0.849559	0.395571	1	0	0	0.05	0.22	0.1	0.1	0.05	0.04	0.04	0.05	0.12	0.02	0.13	0.08	0.1	0.18	0.05	0	0.09	0.1	0.04	RP11-331F9.4	chr9	lncRNA	--
ENSG00000227945.1	4.05531	0.405935	0.626404	0.64804	0.516959	0.720359	0	0.21	0.26	0.04	0.26	0.08	0.22	0.15	0.06	0.01	0.29	0.03	0	0.18	0.15	0	0.11	0.1	0.17	0.04	0.06	PTPRK-AS1	chr6	lncRNA	PTPRK antisense RNA 1
ENSG00000227946.1	124.165	0.488973	0.242211	2.01879	0.0435093	0.168317	2.78	3.91	2.15	3.47	2.83	3.41	4.04	3.88	1.05	1.97	3.31	3.15	3.28	2.94	1.97	0.2	2.86	2.04	1.87	1.55	1.34	AC007383.3	chr2	lncRNA	--
ENSG00000227953.7	39.99	-0.0441991	0.267257	-0.165381	0.868644	0.938929	0.12	0.19	0.25	0.18	0.12	0.15	0.1	0.14	0.08	0.33	0.09	0.34	0.21	0.15	0.23	0.17	0.18	0.2	0.13	0.11	0.14	LINC01341	chr1	lncRNA	long intergenic non-protein coding RNA 1341
ENSG00000227959.1	0.0525648	-0.316071	3.05092	-0.103598	0.917488	1	0	0	0	0	0	0	0.03	0	0	0	0	0	0	0	0	0	0	0	0	0	0	RP11-276H7.2	chr1	lncRNA	--
ENSG00000227960.1	0.0318641	-0.316071	3.05092	-0.103598	0.917488	1	0	0	0	0	0	0	0	0	0	0	0.04	0	0	0	0	0	0	0	0	0	0	RP5-837I24.6	chr1	lncRNA	--
ENSG00000227963.1	19.1311	0.0496992	0.230848	0.21529	0.829541	0.91995	0.11	0.17	0.1	0.19	0.22	0.21	0.22	0.15	0.15	0.13	0.16	0.11	0.3	0.08	0.09	0.09	0.16	0.14	0.1	0.2	0.13	RBM15-AS1	chr1	lncRNA	RBM15 antisense RNA 1
ENSG00000227964.1	0.0509606	-0.877112	3.05092	-0.287491	0.773736	1	0	0	0	0	0	0	0	0	0	0	0	0	0	0.01	0	0	0	0	0	0	0	LINC01429	chr20	lncRNA	long intergenic non-protein coding RNA 1429
ENSG00000228005.1	0.677613	0.513741	1.29736	0.395989	0.692113	1	0	0	0	0	0	0.08	0.11	0.01	0.07	0	0	0.01	0	0	0	0	0	0.03	0	0.04	0.04	AC020743.2	chr7	lncRNA	--
ENSG00000228008.1	0.961206	-1.77574	0.986468	-1.8001	0.0718455	1	0.02	0	0	0.03	0.03	0.03	0.03	0.01	0	0	0	0	0.05	0.05	0.06	0	0.06	0.08	0	0	0	CTD-2330K9.3	chr3	lncRNA	--
ENSG00000228010.6	6.37351	0.173147	0.374392	0.462477	0.643739	0.809826	0.02	0.05	0.06	0.02	0.02	0.08	0.09	0.03	0.04	0.02	0.05	0.03	0.04	0.03	0.03	0.04	0.05	0.03	0.03	0	0.04	AC073343.13	chr7	lncRNA	--
ENSG00000228013.1	21.6872	-0.435998	0.343603	-1.2689	0.204476	0.429515	0.1	0.37	0.21	0.2	0.27	0.57	0.32	0.26	0.04	0.21	0.16	0.16	0.11	0.3	0.31	0.52	0.14	0.4	0.22	0.18	0.27	IL6R-AS1	chr1	lncRNA	IL6R antisense RNA 1
ENSG00000228016.1	0.0248626	-0.316071	3.05092	-0.103598	0.917488	1	0	0	0	0	0	0	0	0	0	0	0	0	0	0	0	0	0	0	0	0	0	RAPGEF4-AS1	chr2	lncRNA	RAPGEF4 antisense RNA 1
ENSG00000228021.7	2.68673	-1.20173	0.542391	-2.21562	0.0267175	1	0.01	0	0.02	0.01	0.01	0.01	0	0.01	0.01	0.01	0	0.01	0.04	0.02	0.01	0.01	0.01	0.02	0.03	0.01	0	RP11-383C5.3	chr10	lncRNA	--
ENSG00000228022.6	29.9607	0.292777	0.369735	0.791857	0.428444	0.65168	5.35	0.31	0.61	0.5	0.77	0.3	0.17	0.51	0.3	1.02	0.16	0.25	0.86	0.29	0.28	0.02	0.4	0.46	0.28	0.29	0.25	HCG20	chr6	lncRNA	HLA complex group 20
ENSG00000228028.2	0.0526465	-0.316071	3.05092	-0.103598	0.917488	1	0.05	0	0	0	0	0	0	0	0	0	0	0	0	0	0	0	0	0	0	0	0	AC069257.8	chr3	lncRNA	--
ENSG00000228033.6	0.0676513	-0.877112	3.05092	-0.287491	0.773736	1	0	0	0	0	0	0	0	0	0	0	0	0	0	0	0.03	0	0	0	0	0	0	AC010967.2	chr2	lncRNA	--
ENSG00000228037.1	79.5323	-0.184889	0.180846	-1.02236	0.306613	0.540615	1.42	2.56	2.25	2.87	3.14	3.52	2.82	3.57	2.39	2.76	1.46	2.02	2.21	2.54	2.81	2.23	2.89	3.88	1.99	3.93	1.91	RP3-395M20.9	chr1	lncRNA	--
ENSG00000228043.5	2.88144	-0.365442	0.556064	-0.657195	0.511056	1	0.1	0	0.09	0	0.06	0.02	0.06	0.05	0.02	0.03	0.04	0.01	0.06	0.05	0.06	0.1	0.04	0.06	0	0.02	0.03	AC097721.2	chr2	lncRNA	--
ENSG00000228044.3	0.0526465	-0.316071	3.05092	-0.103598	0.917488	1	0.01	0	0	0	0	0	0	0	0	0	0	0	0	0	0	0	0	0	0	0	0	RP4-781K5.4	chr1	lncRNA	--
ENSG00000228055.3	2.46445	0.173047	0.921688	0.18775	0.851072	1	0.01	0.02	0.01	0.09	0.07	0	0.01	0.03	0.01	0.03	0.01	0.02	0	0	0	0.12	0	0	0	0	0.05	FAM245A	chr10	lncRNA	family with sequence similarity 245 member A
ENSG00000228058.2	24.6777	-0.265732	0.362566	-0.73292	0.463607	0.681319	0.39	0.32	0.12	0.45	0.36	0.42	0.3	0.17	2.73	0.23	0.63	1.21	0.25	0.45	0.3	0.55	0.42	0.46	0.43	0.17	0.98	LINC01736	chr1	lncRNA	long intergenic non-protein coding RNA 1736
ENSG00000228060.3	15.3502	0.518648	0.426694	1.2155	0.224174	0.452639	0.44	0.3	0.16	0.49	0.44	0.29	0.19	0.4	0.05	0.14	0.27	0.1	0.35	0.23	0.18	0	0.45	0.11	0.2	0.06	0.05	PABPC4-AS1	chr1	lncRNA	PABPC4 antisense RNA 1
ENSG00000228061.7	4.65083	-1.78997	0.76278	-2.34665	0.0189432	0.103994	0	0	0	0	0	0	0	0.01	0.03	0	0	0.01	0	0.01	0.01	0.11	0	0.02	0	0.02	0.01	Z83001.1	chr11	lncRNA	--
ENSG00000228063.2	69.141	0.222119	0.222335	0.999028	0.317781	0.551917	0.33	0.24	0.3	0.42	0.41	0.29	0.23	0.14	0.25	0.24	0.26	0.3	0.2	0.13	0.24	0.22	0.23	0.31	0.13	0.16	0.37	LYPLAL1-DT	chr1	lncRNA	LYPLAL1 divergent transcript
ENSG00000228065.11	0.401705	-0.725758	1.50836	-0.481156	0.630405	1	0	0	0	0	0	0	0	0	0	0	0	0	0	0	0	0	0	0	0	0	0	LINC01515	chr10	lncRNA	long intergenic non-protein coding RNA 1515
ENSG00000228067.1	0.229467	-1.34201	2.49181	-0.538569	0.590185	1	0	0	0	0.09	0	0	0	0	0	0	0	0	0	0.14	0	0	0.08	0	0	0	0	LINC01740	chr1	lncRNA	long intergenic non-protein coding RNA 1740
ENSG00000228079.2	3.17062	0.885742	0.603789	1.46697	0.142383	0.34656	0.19	0.34	0.05	0	0	0.1	0.24	0.11	0.15	0.29	0.22	0.05	0.18	0.04	0	0.12	0.1	0.05	0	0.1	0.1	AC012368.1	chr2	lncRNA	--
ENSG00000228084.1	13.1926	0.268666	0.273832	0.981135	0.326526	0.560484	0.45	0.69	0.6	0.58	0.77	0.4	0.25	0.44	0.39	0.24	0.52	0.35	0.53	0.25	0.38	0.21	0.46	0.32	0.35	0.13	0.5	RP5-884G6.2	chr1	lncRNA	--
ENSG00000228086.1	0.196119	-1.3427	2.59154	-0.51811	0.604381	1	0	0	0	0	0	0	0	0.02	0	0	0	0	0.04	0	0	0	0.09	0	0	0	0	RP5-837M10.4	chr1	lncRNA	--
ENSG00000228100.2	0.0447162	-0.0576699	3.05019	-0.018907	0.984915	1	0	0	0	0	0	0	0	0.02	0	0	0	0	0	0	0	0	0	0	0	0	0	LINC01820	chr2	lncRNA	long intergenic non-protein coding RNA 1820
ENSG00000228107.1	6.15656	-0.862121	0.448846	-1.92075	0.0547631	0.194095	0.07	0.16	0.05	0.21	0.09	0.39	0.32	0.07	0.18	0.27	0.07	0.08	0.54	0.27	0	0.29	0.32	0.13	0.51	0.19	0.23	AP000692.9	chr21	lncRNA	--
ENSG00000228109.1	60.7297	-0.00795073	0.184212	-0.0431607	0.965573	0.985688	0.65	1.49	1.11	1.02	0.91	1.47	1.26	1.74	1.03	0.8	0.83	1.37	0.72	0.83	0.97	0.93	1.78	1.21	0.8	1.38	0.96	MELTF-AS1	chr3	lncRNA	MELTF antisense RNA 1
ENSG00000228113.7	9.46485	-0.595641	0.633271	-0.940579	0.34692	0.58053	0.11	0.03	0.01	0.03	0.03	0.01	0.01	0	0.01	0.09	0.05	0.01	0.07	0.11	0.01	0	0.04	0.02	0.05	0.15	0.01	AC003991.3	chr7	lncRNA	--
ENSG00000228115.1	1.55881	0.337589	0.76092	0.443659	0.657289	1	0	0	0	0	0.07	0.07	0.4	0.2	0.08	0.06	0.07	0.14	0.18	0	0.07	0.08	0.14	0.06	0	0	0.08	RP11-165F24.5	chr9	lncRNA	--
ENSG00000228124.1	2.7633	0.125831	0.746147	0.168641	0.866079	1	0.04	0	0.18	0.27	0	0.06	0.4	0.22	0	0.06	0.2	0.18	0.31	0.05	0.12	0	0.35	0.11	0	0.12	0	RP1-122O8.7	chr6	lncRNA	--
ENSG00000228126.1	2.4256	0.298758	0.617805	0.48358	0.628684	1	0.11	0.17	0.25	0.11	0	0.16	0.14	0.11	0.07	0.05	0.02	0.03	0.09	0.16	0.15	0	0.15	0.05	0	0.1	0	FALEC	chr1	lncRNA	focally amplified long non-coding RNA in epithelial cancer
ENSG00000228127.3	0.295445	1.18729	1.76958	0.670943	0.502257	1	0.01	0	0.02	0	0	0	0	0	0.01	0	0	0	0	0	0	0	0	0	0	0	0	LINC01649	chr1	lncRNA	long intergenic non-protein coding RNA 1649
ENSG00000228133.3	0.109631	0.188894	3.04832	0.0619665	0.95059	1	0	0.02	0	0	0	0	0	0.01	0	0	0	0	0	0	0	0	0	0	0	0	0	AC099684.1	chr17	lncRNA	--
ENSG00000228137.1	0.515103	-0.890878	1.37765	-0.646663	0.51785	1	0.05	0	0	0.16	0	0	0	0	0	0.02	0.03	0	0.06	0.12	0	0	0	0.13	0	0	0	AP001469.7	chr21	lncRNA	--
ENSG00000228139.1	2.28608	0.283813	0.62753	0.45227	0.651074	1	0.08	0.46	0.3	0.11	0.2	0.32	0.19	0.11	0.18	0.11	0.05	0.14	0	0.33	0.1	0.37	0.2	0.19	0	0.1	0	LINC01402	chrX	lncRNA	long intergenic non-protein coding RNA 1402
ENSG00000228140.2	89.358	-0.289073	0.241192	-1.19852	0.230714	0.459116	0.2	0.38	0.47	0.44	0.33	0.27	0.33	0.32	0.41	0.26	0.22	0.38	0.57	0.29	0.16	0.35	0.78	0.36	0.16	0.49	0.3	RP3-467K16.4	chr1	lncRNA	--
ENSG00000228150.1	13.8243	-0.239404	0.239277	-1.00053	0.317054	0.551352	0.53	0.8	0.58	0.5	0.83	0.6	0.43	0.4	0.71	0.63	0.65	0.68	0.45	0.58	0.69	0.54	0.56	0.59	0.81	1.11	0.8	RP11-84A14.4	chr1	lncRNA	--
ENSG00000228151.1	0.0364939	-0.106943	3.05046	-0.0350578	0.972034	1	0	0	0	0	0	0	0	0	0	0	0	0	0	0	0	0	0	0	0	0	0	AC004941.3	chr7	lncRNA	--
ENSG00000228156.1	0.355466	-1.47132	2.35996	-0.623453	0.532987	1	0	0	0.08	0	0	0	0.07	0	0	0	0	0	0	0	0	0	0.3	0	0	0	0	RP11-410N8.1	chr20	lncRNA	--
ENSG00000228157.4	1.42271	-1.33673	0.716723	-1.86505	0.0621743	1	0	0	0.01	0.01	0	0	0.01	0	0.01	0	0	0.02	0.03	0.01	0.01	0.02	0	0.02	0.01	0.01	0.01	AC007952.5	chr17	lncRNA	--
ENSG00000228162.1	0.0610695	-0.316071	3.05092	-0.103598	0.917488	1	0	0	0	0	0.05	0	0	0	0	0	0	0	0	0	0	0	0	0	0	0	0	AC097713.3	chr2	lncRNA	--
ENSG00000228165.1	0.018247	-0.316071	3.05092	-0.103598	0.917488	1	0	0	0	0	0	0	0	0	0	0.1	0	0	0	0	0	0	0	0	0	0	0	RP11-125K10.5	chr9	lncRNA	--
ENSG00000228170.1	8.98594	-0.98624	0.364797	-2.70353	0.00686074	0.0597214	0.27	0.32	0.24	0.32	0.24	0.21	0.23	0.24	0.06	0.07	0.12	0.14	0.71	0.53	0.28	0.29	0.08	0.23	0.55	0.12	0.34	RP1-40E16.11	chr6	lncRNA	--
ENSG00000228172.5	35.139	-0.406927	0.162024	-2.51152	0.0120214	0.081256	0.27	0.13	0.27	0.28	0.24	0.17	0.22	0.27	0.21	0.21	0.23	0.24	0.33	0.31	0.34	0.32	0.3	0.27	0.26	0.24	0.24	RP1-317E23.3	chr1	lncRNA	--
ENSG00000228192.8	25.0142	-0.254311	0.21781	-1.16758	0.242974	0.471731	0.06	0.23	0.1	0.12	0.13	0.13	0.12	0.16	0.06	0.14	0.12	0.23	0.18	0.16	0.2	0.06	0.15	0.15	0.16	0.1	0.15	RP11-342M1.3	chr1	lncRNA	--
ENSG00000228201.1	5.5072	-0.111146	0.359801	-0.308911	0.757389	0.879709	0.22	0.16	0.36	0.16	0.36	0.3	0.21	0.13	0.35	0.33	0.42	0.37	0.25	0.12	0.28	0.18	0.42	0.34	0.52	0.29	0.29	AL022341.3	chr16	lncRNA	--
ENSG00000228203.7	19.9244	-0.243164	0.357778	-0.679651	0.496726	0.705543	0.02	0.05	0.08	0.05	0.04	0.05	0.15	0.09	0.07	0.07	0.06	0.08	0.03	0.05	0.08	0.13	0.04	0.04	0.03	0.08	0.15	GRASLND	chr2	lncRNA	glycosaminoglycan regulatory associated long non-coding RNA
ENSG00000228208.7	1.30785	-0.749435	0.980107	-0.764646	0.444482	1	0	0.03	0	0	0.05	0	0.02	0	0.05	0.03	0.01	0.01	0.02	0	0.16	0	0	0	0.02	0.05	0.01	LINC02869	chr1	lncRNA	long intergenic non-protein coding RNA 2869
ENSG00000228215.3	17.8433	0.257656	0.286983	0.897809	0.369288	0.601167	0.1	0.22	0.35	0.12	0.17	0.18	0.19	0.16	0.17	0.18	0.15	0.17	0.13	0.06	0.15	0.01	0.26	0.24	0.07	0.12	0.2	LINC02770	chr1	lncRNA	long intergenic non-protein coding RNA 2770
ENSG00000228216.1	2.37969	0.626355	0.613494	1.02096	0.307272	1	0.14	0	0.38	0.11	0	0.3	0.18	0.17	0.29	0.08	0.23	0.52	0.25	0.16	0.09	0	0.37	0.09	0.09	0	0.12	RP11-367F23.1	chr9	lncRNA	--
ENSG00000228221.6	0.683861	0.183167	0.993025	0.184453	0.853658	1	0	0.01	0	0.01	0	0	0	0	0	0	0	0	0	0	0	0	0	0	0	0	0	LINC00578	chr3	lncRNA	long intergenic non-protein coding RNA 578
ENSG00000228223.3	355.639	0.0642579	0.154273	0.41652	0.67703	0.833037	0.88	1.47	1.11	1.69	1.38	1.29	2.3	1.23	0.78	1.18	1.67	1.61	1.45	1.47	0.93	0.55	1.28	1.02	1.18	1.89	1.25	HCG11	chr6	lncRNA	HLA complex group 11
ENSG00000228237.5	0.283877	-0.0480192	1.76677	-0.027179	0.978317	1	0	0	0.05	0	0	0	0	0	0	0.03	0.05	0	0	0	0	0	0.05	0.04	0	0	0	EFCAB14-AS1	chr1	lncRNA	EFCAB14 antisense RNA 1
ENSG00000228242.6	54.8272	0.0653467	0.305426	0.213953	0.830584	0.920583	0.56	0.23	0.34	0.25	0.27	0.29	0.18	0.19	0.15	0.53	0.28	0.24	0.41	0.37	0.12	0.08	0.4	0.21	0.25	0.5	0.1	XPC-AS1	chr3	lncRNA	XPC antisense RNA 1
ENSG00000228251.1	6.66628	0.161757	0.437069	0.370096	0.711311	0.853564	0.28	0.48	0.74	0.36	0.16	0.06	0.1	0.18	0.11	0.25	0.26	0.42	0.37	0.04	0.16	0.13	0.26	0.59	0.1	0.32	0.15	AC012442.6	chr2	lncRNA	--
ENSG00000228261.1	4.88225	-0.981137	0.524251	-1.8715	0.0612753	0.208198	0.11	0	0.18	0.07	0.09	0.03	0	0.1	0.1	0.09	0.04	0.04	0.31	0.05	0.06	0.32	0.03	0.08	0.19	0.12	0.07	ITPRIP-AS1	chr10	lncRNA	ITPRIP antisense RNA 1
ENSG00000228262.10	2.58415	-1.54926	0.7614	-2.03476	0.0418755	1	0.01	0.02	0	0	0	0	0	0.01	0	0	0	0	0	0	0.01	0.01	0	0.01	0.02	0.01	0	LINC01320	chr2	lncRNA	long intergenic non-protein coding RNA 1320
ENSG00000228274.4	16.4641	-0.0580354	0.363832	-0.159512	0.873266	0.941429	0.04	0.12	0.11	0.07	0.1	0.09	0.08	0.1	0.01	0.08	0.08	0.09	0.07	0.24	0.11	0.03	0.07	0.05	0.07	0.04	0.02	RP3-508I15.9	chr22	lncRNA	--
ENSG00000228275.1	0.859296	1.88566	1.04715	1.80075	0.0717418	1	0	0.26	0.06	0.06	0.17	0.06	0	0.04	0.02	0.02	0.06	0.02	0	0	0	0	0	0	0	0	0.05	ARMCX3-AS1	chrX	lncRNA	ARMCX3 antisense RNA 1
ENSG00000228277.1	0.0364939	-0.106943	3.05046	-0.0350578	0.972034	1	0	0	0	0	0	0	0	0	0	0.03	0	0	0	0	0	0	0	0	0	0	0	UMLILO	chr4	lncRNA	upstream master lncRNA of the inflammatory chemokine locus
ENSG00000228280.1	5.98769	-0.562426	0.37641	-1.49418	0.135128	0.335964	0.1	0.07	0.26	0.22	0.06	0.2	0.31	0.38	0.35	0.15	0.38	0.31	0.8	0.27	0.19	0.16	0.44	0.48	0.35	0.26	0.24	RP11-367B6.2	chr10	lncRNA	--
ENSG00000228288.7	10.9299	-0.578216	0.319302	-1.81088	0.07016	0.225754	0.33	0.32	0.13	0.14	0.16	0.13	0.43	0.15	0.13	0.19	0.29	0.16	0.36	0.21	0.22	0.34	0.22	0.35	0.17	0.67	0.15	PCAT6	chr1	lncRNA	prostate cancer associated transcript 6
ENSG00000228293.1	0.23142	-0.323064	2.14602	-0.150541	0.880338	1	0.02	0	0	0	0	0	0	0	0	0	0	0.03	0	0.03	0	0	0	0	0	0.03	0	RP4-686C3.7	chr20	lncRNA	--
ENSG00000228295.2	0.237378	0.754099	2.53041	0.298014	0.765692	1	0	0.06	0	0	0	0.03	0	0	0.02	0	0	0	0	0	0	0	0	0	0	0	0	LINC00392	chr13	lncRNA	long intergenic non-protein coding RNA 392
ENSG00000228302.2	46.9555	-0.59204	0.26394	-2.24309	0.0248913	0.121927	0.28	0.41	0.34	0.3	0.41	0.18	0.1	0.32	0.35	0.55	0.26	0.36	0.75	0.78	0.41	0.18	0.34	0.47	0.52	0.56	0.26	RP11-186N15.3	chr10	lncRNA	--
ENSG00000228315.12	1629.81	0.106388	0.110917	0.959168	0.337474	0.571164	5.25	4.99	4.13	4.22	3.98	5.21	5.89	5.43	3.37	4.37	5.21	3.51	4.26	4.57	4.02	3.17	5.61	4.36	3.78	3.47	2.79	GUSBP11	chr22	lncRNA	GUSB pseudogene 11
ENSG00000228317.2	3.3007	-0.84304	0.603602	-1.39668	0.162509	0.374889	0	0.18	0	0.14	0	0.03	0.09	0.02	0.01	0.1	0.06	0.11	0.14	0.18	0.09	0.04	0	0.2	0.03	0.06	0.14	RP11-235C23.5	chr9	lncRNA	--
ENSG00000228318.3	12.141	0.824231	0.361126	2.28239	0.0224664	0.115053	0.21	0.26	0.15	0.2	0.48	0.21	0.49	0.34	0.05	0.33	0.5	0.3	0.27	0.21	0.15	0.03	0.22	0.02	0.16	0.18	0.14	AP001610.5	chr21	lncRNA	--
ENSG00000228322.1	0.0608495	-0.877112	3.05092	-0.287491	0.773736	1	0	0	0	0	0	0	0	0	0	0	0	0	0	0	0	0	0	0.03	0	0	0	RP11-358M14.2	chr9	lncRNA	--
ENSG00000228323.2	2.79386	-0.640791	0.635036	-1.00906	0.312945	1	0.29	0	0.26	0.07	0	0.07	0.19	0.07	0	0.19	0.06	0.07	0.34	0.1	0.13	0.39	0.06	0.06	0.12	0.13	0.05	MYADM-AS1	chr19	lncRNA	MYADM antisense RNA 1
ENSG00000228329.3	6.83168	0.0535257	0.388598	0.137741	0.890445	0.949589	0.08	0.1	0.04	0.07	0.07	0.03	0.03	0.09	0.04	0.19	0.09	0.08	0.14	0.1	0.07	0.02	0.1	0.05	0.05	0.04	0.07	LINC01890	chr2	lncRNA	long intergenic non-protein coding RNA 1890
ENSG00000228334.2	2.99849	-0.862347	0.621132	-1.38835	0.165032	0.378456	0.01	0.03	0.02	0.02	0	0	0.02	0.02	0.03	0.02	0	0.01	0.05	0.01	0.02	0	0	0.01	0.03	0.05	0.04	AC024028.1	chr7	lncRNA	--
ENSG00000228340.6	192.404	-0.239748	0.217557	-1.102	0.270462	0.503019	0.19	0.12	0.21	0.19	0.09	0.1	0.12	0.14	0.1	0.21	0.14	0.19	0.33	0.17	0.17	0.15	0.1	0.17	0.1	0.18	0.14	MIR646HG	chr20	lncRNA	MIR646 host gene
ENSG00000228343.1	4.52672	-0.895529	0.412565	-2.17064	0.0299584	0.135419	0.33	0.14	0.31	0.14	0.06	0.2	0.12	0.11	0.17	0.07	0.18	0.09	0.27	0.36	0.18	0	0.18	0.41	0.4	0.44	0.2	RP11-1148L6.5	chrX	lncRNA	--
ENSG00000228350.1	0.342863	-0.975686	1.47862	-0.659862	0.509343	1	0	0	0	0	0	0.15	0	0	0	0.04	0.07	0	0	0	0	0.17	0	0	0	0.15	0.12	LINC02585	chr3	lncRNA	long intergenic non-protein coding RNA 2585
ENSG00000228352.2	0.0676513	-0.877112	3.05092	-0.287491	0.773736	1	0	0	0	0	0	0	0	0	0	0	0	0	0	0	0.04	0	0	0	0	0	0	RP11-537H15.3	chr9	lncRNA	--
ENSG00000228353.1	0.0509606	-0.877112	3.05092	-0.287491	0.773736	1	0	0	0	0	0	0	0	0	0	0	0	0	0	0.07	0	0	0	0	0	0	0	RP11-184A2.2	chr10	lncRNA	--
ENSG00000228363.2	29.4458	0.105135	0.327455	0.321066	0.748161	0.874715	0.61	0.19	0.21	0.2	0.22	0.17	0.11	0.25	0.09	0.22	0.25	0.16	0.4	0.29	0.14	0.04	0.37	0.16	0.12	0.15	0.16	AC015971.2	chr2	lncRNA	--
ENSG00000228365.1	0.0846877	-1.33983	3.04881	-0.439458	0.66033	1	0	0	0	0	0	0	0	0	0	0	0	0	0	0	0	0	0	0	0	0	0.07	RP1-90J20.2	chr6	lncRNA	--
ENSG00000228382.1	34.9303	0.14132	0.320502	0.440932	0.659262	0.820758	1.85	1.07	0.48	0.98	0.61	0.67	0.87	0.32	0.42	1.78	0.42	1.11	0.85	0.95	0.6	0.39	0.38	0.72	0.85	1.35	0.73	ITPKB-IT1	chr1	lncRNA	ITPKB intronic transcript 1
ENSG00000228384.4	0.0525648	-0.316071	3.05092	-0.103598	0.917488	1	0	0	0	0	0	0	0.06	0	0	0	0	0	0	0	0	0	0	0	0	0	0	AC007040.6	chr2	lncRNA	--
ENSG00000228386.2	0.152111	-0.728905	3.04861	-0.239094	0.811033	1	0	0	0	0	0	0	0	0.03	0	0	0	0	0.08	0	0	0	0	0	0	0	0	RP5-1125A11.4	chr20	lncRNA	--
ENSG00000228393.4	134.314	-0.0991572	0.227329	-0.436184	0.662703	0.823292	1.18	1.95	2.03	2.36	1.59	2.41	2.49	1.55	1.26	2.63	0.81	2.6	2.25	2.17	1.22	0.69	1.29	1.71	1.56	2.57	3.49	LINC01004	chr7	lncRNA	long intergenic non-protein coding RNA 1004
ENSG00000228395.2	44.1218	-0.103098	0.160735	-0.641415	0.521253	0.723074	0.24	0.42	0.31	0.49	0.28	0.6	0.36	0.43	0.23	0.3	0.34	0.4	0.42	0.39	0.42	0.28	0.34	0.3	0.31	0.25	0.47	RP11-216B9.6	chr9	lncRNA	--
ENSG00000228397.3	10.0195	-0.396547	0.388167	-1.02159	0.306976	0.541054	0.12	0.08	0.23	0.1	0.14	0.13	0.07	0.09	0.18	0.04	0.09	0.14	0.14	0.01	0.1	0.04	0.41	0.12	0.16	0.2	0.14	LINC01635	chr1	lncRNA	long intergenic non-protein coding RNA 1635
ENSG00000228401.5	0.876367	-1.61959	1.04184	-1.55456	0.120052	1	0.02	0	0	0.05	0.02	0.02	0	0	0	0.01	0	0	0.04	0.07	0	0	0	0.02	0.04	0	0.02	RP11-251M1.1	chr9	lncRNA	--
ENSG00000228403.1	6.13459	0.619685	0.478789	1.29428	0.19557	0.417901	1.01	0.23	1.03	0.81	0.31	0.43	0.4	0.38	0.19	0.95	0.8	0.11	0.45	0.34	0.4	0.12	0.8	0.57	0.19	0.21	0.08	RP11-563N6.6	chr10	lncRNA	--
ENSG00000228404.1	6.01335	-0.412378	0.434173	-0.949801	0.342213	0.575573	0.08	0.12	0.3	0.11	0.35	0.11	0.15	0.35	0.23	0.27	0.12	0.1	0.22	0.12	0.49	0.49	0.34	0.14	0.09	0.05	0.25	AP001468.58	chr21	lncRNA	--
ENSG00000228408.6	8.22091	0.777071	0.418602	1.85635	0.0634038	0.212501	0.05	0.12	0.13	0.13	0.1	0.09	0.09	0.08	0.04	0.03	0.07	0.03	0.01	0.1	0.01	0	0.08	0.04	0.04	0.03	0.06	RP1-111D6.3	chr6	lncRNA	--
ENSG00000228414.7	1.70981	-0.363855	0.677345	-0.537178	0.591145	1	0.01	0.01	0.01	0.02	0.03	0.01	0	0.01	0	0.01	0	0.01	0.02	0.01	0.01	0.01	0.01	0	0.01	0.01	0	LINC01185	chr2	lncRNA	long intergenic non-protein coding RNA 1185
ENSG00000228417.1	0.836341	0.494245	1.22352	0.403955	0.686246	1	0	0.14	0	0	0	0.19	0	0	0.09	0.05	0.03	0.06	0	0	0	0	0.12	0	0	0	0.12	RP11-549L6.3	chr10	lncRNA	--
ENSG00000228420.1	0.0364939	-0.106943	3.05046	-0.0350578	0.972034	1	0	0	0	0	0	0	0	0	0	0.03	0	0	0	0	0	0	0	0	0	0	0	LINC01768	chr1	lncRNA	long intergenic non-protein coding RNA 1768
ENSG00000228421.2	0.0668974	-0.877112	3.05092	-0.287491	0.773736	1	0	0	0	0	0	0	0	0	0	0	0	0	0	0	0	0	0	0	0	0.05	0	AC005013.5	chr7	lncRNA	--
ENSG00000228423.2	0.956192	0.520388	1.08643	0.478989	0.631946	1	0.18	0	0	0.09	0	0.17	0.31	0.03	0.02	0.02	0	0.03	0	0	0.08	0	0	0	0.22	0.08	0	RP4-633I8.4	chr1	lncRNA	--
ENSG00000228427.3	249.386	-0.445163	0.177812	-2.50357	0.0122949	0.0825057	2.06	6.7	4.79	5.53	5.65	5.84	6.65	3.86	4.11	4.64	3.57	6.65	6.15	7.52	4.92	5.47	3.05	7.24	6.87	8.18	6.32	RP5-1091N2.9	chrX	lncRNA	--
ENSG00000228434.1	35.001	-0.339954	0.23813	-1.4276	0.153408	0.362563	0.18	0.46	0.38	0.24	0.23	0.25	0.36	0.46	0.52	0.5	0.25	0.33	0.49	0.49	0.49	0.49	0.54	0.36	0.33	0.28	0.34	AC004951.6	chr7	lncRNA	--
ENSG00000228436.3	24.3365	-0.190544	0.29618	-0.64334	0.520004	0.722668	0.34	0.13	0.14	0.36	0.31	0.16	0.2	0.15	0.32	0.11	0.31	0.32	0.28	0.26	0.25	0.32	0.31	0.07	0.2	0.34	0.26	RP5-864K19.4	chr1	lncRNA	--
ENSG00000228437.5	0.191398	0.78581	2.66843	0.294484	0.768388	1	0	0	0	0.02	0	0	0	0.01	0	0	0	0.04	0	0	0	0	0	0	0	0	0	LINC02474	chr1	lncRNA	long intergenic non-protein coding RNA 2474
ENSG00000228444.2	50.2725	-0.0563036	0.203199	-0.277086	0.781714	0.892952	0.98	0.89	1.82	0.84	1.23	1.63	1.16	1.76	1.24	0.85	1.03	1.12	1.54	1.2	2.16	0.91	1.27	0.97	0.77	0.83	1	RP11-173B14.4	chr13	lncRNA	--
ENSG00000228452.1	1.65291	-0.659523	0.748004	-0.88171	0.377934	1	0.04	0.2	0.06	0	0.29	0	0	0.06	0.03	0.03	0.03	0.02	0.1	0.1	0.17	0	0.06	0	0	0.12	0.19	RP5-994D16.9	chr1	lncRNA	--
ENSG00000228484.3	0.288864	0.354547	1.54942	0.228825	0.819005	1	0	0.01	0	0	0.01	0	0.01	0	0	0	0	0	0	0	0.01	0	0	0	0	0	0	RP11-106M7.1	chr10	lncRNA	--
ENSG00000228485.1	1.35889	0.256383	1.01719	0.25205	0.801002	1	0.16	0	0.07	0.08	0.14	0	0	0.15	0	0.04	0.27	0	0.12	0.06	0	0	0.21	0	0.19	0	0	GRK5-IT1	chr10	lncRNA	GRK5 intronic transcript 1
ENSG00000228487.2	0.134411	-0.636665	3.05092	-0.20868	0.834698	1	0	0	0	0.05	0	0	0	0	0	0	0	0	0	0	0	0	0	0	0	0.04	0	RP13-225O21.2	chr9	lncRNA	--
ENSG00000228495.2	35.2967	-0.60509	0.402564	-1.50309	0.132816	0.332494	0.04	0.07	0.11	0.14	0.06	0.21	0.11	0.05	0.04	0.12	0.08	0.08	0.09	0.02	0.04	0.08	0.04	0.23	0.07	0.3	0.27	LINC01013	chr6	lncRNA	long intergenic non-protein coding RNA 1013
ENSG00000228496.1	0.426752	0.0903102	1.35776	0.0665143	0.946968	1	0.04	0	0	0	0	0	0	0	0	0.01	0.02	0.02	0.02	0	0	0	0.02	0	0	0.02	0	AC106875.1	chr2	lncRNA	--
ENSG00000228506.2	289.216	0.137662	0.158751	0.867155	0.385857	0.615515	1.78	2.42	2.89	2.8	2.51	1.85	2.6	3.12	2.79	1.96	1.57	3.38	1.77	2.36	2.05	1.24	1.59	2.25	2.41	2.72	2.52	RP11-98I9.4	chr6	lncRNA	--
ENSG00000228509.6	28.1715	-0.840738	0.266796	-3.15124	0.00162577	0.028424	0.07	0.06	0.07	0.07	0.06	0.07	0.05	0.09	0.1	0.11	0.09	0.05	0.22	0.13	0.15	0.18	0.09	0.1	0.1	0.12	0.06	AC006460.2	chr2	lncRNA	--
ENSG00000228526.7	22.5121	0.081147	0.416979	0.194607	0.845701	0.928159	0.03	0.08	0.04	0.1	0.09	0.13	0.09	0.01	0.03	0.04	0.02	0.07	0.01	0.09	0.02	0.02	0.08	0.06	0.08	0.04	0.06	MIR34AHG	chr1	lncRNA	MIR34A host gene
ENSG00000228536.3	0.119707	-0.215027	2.9221	-0.0735863	0.94134	1	0	0	0	0	0	0	0	0	0	0	0	0.01	0	0	0	0	0	0.01	0	0	0	LYPLAL1-AS1	chr1	lncRNA	LYPLAL1 antisense RNA 1
ENSG00000228540.1	3.02249	0.216803	0.81453	0.26617	0.790108	0.897482	0.04	0.35	0.15	0.11	0.2	0	0.44	0.17	0	0.03	0.12	0	0.31	0	0.05	0.06	0.25	0	0.05	0	0.16	AC073326.3	chr7	lncRNA	--
ENSG00000228541.1	10.4402	-0.43892	0.398633	-1.10106	0.27087	0.503519	0.3	0	0.4	0.37	0.66	0.48	0.32	0.51	0.9	0.19	0.45	0.64	0.23	0.43	0.65	0.56	0.19	0.92	0.84	0.34	0.91	AC093159.1	chr2	lncRNA	--
ENSG00000228544.1	22.6076	-0.456402	0.27327	-1.67015	0.0948894	0.27102	0.2	0.15	0.15	0.32	0.14	0.2	0.28	0.16	0.12	0.11	0.16	0.13	0.46	0.27	0.22	0.19	0.23	0.22	0.29	0.07	0.07	CCDC183-AS1	chr9	lncRNA	CCDC183 antisense RNA 1
ENSG00000228548.1	0.431614	0.828126	1.25056	0.662206	0.507839	1	0	0.06	0	0	0	0.11	0	0.02	0.02	0	0.05	0.05	0	0.04	0	0	0	0	0	0	0.02	ITPKB-AS1	chr1	lncRNA	ITPKB antisense RNA 1
ENSG00000228549.5	0.245813	-0.880508	1.81038	-0.486367	0.626707	1	0	0	0	0	0	0	0	0	0	0	0	0	0.01	0	0	0	0	0.02	0	0	0	RP11-108M9.3	chr1	lncRNA	--
ENSG00000228554.1	0.190203	0.862122	2.2148	0.389254	0.697088	1	0.03	0	0	0	0	0	0	0.01	0.03	0	0	0.03	0	0	0	0	0	0	0	0	0	AC004837.5	chr7	lncRNA	--
ENSG00000228559.2	0.307977	-0.698151	1.75514	-0.397776	0.690795	1	0	0.02	0	0	0	0	0	0	0	0.01	0	0.01	0	0.01	0.03	0	0	0	0	0	0	RP3-340B19.3	chr6	lncRNA	--
ENSG00000228561.2	0.451052	1.7291	2.01956	0.856178	0.391899	1	0	0	0	0.21	0.1	0	0	0	0	0.01	0	0.03	0	0	0	0	0	0	0	0	0	RP11-114M1.1	chr3	lncRNA	--
ENSG00000228564.2	0.107508	-0.388869	3.05025	-0.127487	0.898555	1	0	0	0	0	0	0	0	0	0	0	0	0.01	0	0	0	0	0	0	0	0.01	0	LINC01005	chr7	lncRNA	long intergenic non-protein coding RNA 1005
ENSG00000228573.1	0.132566	-0.636665	3.05092	-0.20868	0.834698	1	0	0.08	0	0	0	0	0	0	0	0	0	0	0	0	0.07	0	0	0	0	0	0	RP11-279N8.1	chr13	lncRNA	--
ENSG00000228587.1	0.0649148	-0.316071	3.05092	-0.103598	0.917488	1	0	0.05	0	0	0	0	0	0	0	0	0	0	0	0	0	0	0	0	0	0	0	RP1-41P2.7	chr22	lncRNA	--
ENSG00000228590.2	24.0539	0.174647	0.3164	0.55198	0.580962	0.766241	0.05	0.07	0.03	0.04	0.05	0.09	0.08	0.04	0.02	0.08	0.06	0.12	0.06	0.07	0.06	0.02	0.01	0.12	0.03	0.05	0.03	MIR4432HG	chr2	lncRNA	MIR4432 host gene
ENSG00000228604.3	0.60148	-0.237709	0.986579	-0.240943	0.8096	1	0	0.03	0.03	0	0	0	0	0.03	0.01	0.01	0.01	0.01	0.02	0.02	0.02	0	0.02	0.02	0	0	0	RP5-872K7.7	chr20	lncRNA	--
ENSG00000228606.3	21.127	0.024552	0.256742	0.0956291	0.923815	0.966027	0.2	0.37	0.43	0.32	0.27	0.45	0.37	0.13	0.29	0.33	0.31	0.52	0.38	0.17	0.52	0.3	0.28	0.25	0.24	0.17	0.38	RP11-574F21.2	chr1	lncRNA	--
ENSG00000228622.1	0.381597	-1.17625	1.97544	-0.595438	0.551551	1	0	0	0.06	0	0	0	0	0	0.04	0	0	0	0	0	0.13	0	0	0	0	0.13	0	RP1-302D9.1	chr22	lncRNA	--
ENSG00000228624.7	34.1695	-0.392622	0.252701	-1.5537	0.120256	0.313578	0.08	0.06	0.07	0.08	0.03	0.06	0.09	0.04	0.12	0.07	0.09	0.12	0.08	0.1	0.1	0.13	0.07	0.1	0.09	0.08	0.11	HDAC2-AS2	chr6	lncRNA	HDAC2 and HS3ST5 antisense RNA 2
ENSG00000228629.2	0.336365	0.0471508	1.75396	0.0268824	0.978554	1	0.05	0	0	0	0	0	0	0	0.04	0	0	0.07	0	0	0	0.08	0	0	0.06	0	0	AC092295.4	chr19	lncRNA	--
ENSG00000228634.1	0.189321	-1.79177	3.04697	-0.588048	0.5565	1	0	0	0	0	0	0	0	0	0	0	0	0	0.14	0	0	0	0	0	0	0	0.02	RP4-534N18.2	chr1	lncRNA	--
ENSG00000228639.8	0.35395	-1.23472	2.03808	-0.605825	0.544631	1	0	0	0	0	0	0.01	0	0	0	0	0	0	0	0	0	0	0	0	0.03	0	0	ROCR	chr17	lncRNA	regulator of chondrogenesis RNA
ENSG00000228643.1	0.944646	-0.112864	1.04694	-0.107804	0.914151	1	0.02	0	0	0.07	0	0	0	0	0.05	0.03	0	0.05	0	0	0.06	0.04	0.03	0	0.06	0	0.01	AC079779.4	chr2	lncRNA	--
ENSG00000228649.9	173.942	-0.135371	0.15746	-0.859719	0.389944	0.618745	0.62	0.51	0.76	0.67	0.44	0.62	0.69	0.64	0.64	0.39	0.47	0.7	0.41	0.71	0.55	0.53	0.97	0.66	0.64	0.46	0.56	SNHG26	chr7	lncRNA	small nucleolar RNA host gene 26
ENSG00000228650.2	0.117561	-0.0576701	3.05019	-0.0189071	0.984915	1	0.03	0.04	0	0	0	0	0	0	0	0	0	0	0	0	0	0	0	0	0	0	0	AC008940.1	chr5	lncRNA	--
ENSG00000228655.7	19.6224	-1.38134	0.427192	-3.23355	0.00122264	0.024168	0.11	0.12	0.06	0.05	0.06	0.01	0	0.1	0.12	0.12	0.02	0.07	0.18	0.32	0.25	0.17	0.1	0.15	0.24	0.14	0.06	AC096558.1	chr2	lncRNA	--
ENSG00000228661.1	6.77573	0.0102175	0.398525	0.0256382	0.979546	0.991988	0.21	0.19	0.11	0.25	0.63	0.36	0.11	0.25	0.19	0.44	0.33	0.49	0.25	0.47	0.22	0	0.17	0.05	0.46	0.35	0.48	STIM1-AS1	chr11	lncRNA	STIM1 antisense RNA 1
ENSG00000228675.1	0.0526465	-0.316071	3.05092	-0.103598	0.917488	1	0.08	0	0	0	0	0	0	0	0	0	0	0	0	0	0	0	0	0	0	0	0	AC006482.1	chr7	lncRNA	--
ENSG00000228677.1	0.974291	1.05347	0.859629	1.2255	0.220387	1	0	0.03	0.03	0.03	0.03	0.03	0.02	0.06	0.01	0.02	0.04	0.03	0	0	0	0	0.05	0.02	0	0	0.02	TTC3-AS1	chr21	lncRNA	TTC3 antisense RNA 1
ENSG00000228679.1	0.683138	0.103442	1.17328	0.088165	0.929746	1	0.03	0	0	0	0	0.04	0	0.02	0.05	0	0.05	0	0.06	0	0	0.04	0	0.03	0	0	0.01	RP4-676J13.2	chr6	lncRNA	--
ENSG00000228686.2	0.275295	-0.879429	1.7705	-0.496712	0.619392	1	0	0	0.04	0	0	0	0	0	0	0.01	0	0.02	0	0.04	0	0	0	0	0.08	0	0	RP11-492I21.1	chr1	lncRNA	--
ENSG00000228692.2	0.738257	-0.479531	1.15022	-0.416903	0.676749	1	0.04	0.16	0	0	0	0	0	0.02	0	0.02	0	0.05	0.08	0	0.09	0	0	0	0.04	0.05	0	RP5-826L7.1	chr6	lncRNA	--
ENSG00000228697.4	0.239194	0.0988271	1.77504	0.0556759	0.9556	1	0	0	0	0	0	0	0	0	0	0	0	0	0	0	0	0.01	0	0	0	0	0	RP5-968D22.3	chr1	lncRNA	--
ENSG00000228701.2	16.5071	-0.6518	0.327827	-1.98825	0.0467844	0.175394	0.17	0.32	0.39	0.13	0.28	0.26	0.11	0.2	0.32	0.4	0.14	0.61	0.17	0.25	0.44	0.31	0.33	0.47	0.61	0.43	0.69	TNKS2-AS1	chr10	lncRNA	TNKS2 antisense RNA 1 (head to head)
ENSG00000228703.1	15.6895	0.424162	0.466193	0.909841	0.362906	0.594955	1.45	0.61	0.41	0.59	0.82	0.21	0.71	0.33	0.11	0.5	0.67	0.14	0.61	0.6	0.24	0.05	1.11	0.19	0.37	0.33	0.05	RP5-1160K1.6	chr1	lncRNA	--
ENSG00000228705.2	9.67739	0.322057	0.488674	0.659043	0.509868	0.715427	0.06	0.11	0.04	0.02	0.09	0.19	0.23	0.32	0.02	0.41	0.1	0.21	0.03	0.24	0.07	0.07	0.11	0.21	0.1	0.11	0.08	LINC00659	chr20	lncRNA	long intergenic non-protein coding RNA 659
ENSG00000228709.1	1.29669	0.307817	1.17723	0.261476	0.793725	1	0	0	0.06	0	0	0	0.18	0	0	0.02	0.12	0.03	0	0	0	0	0.12	0.06	0	0.03	0.02	LINC02575	chr21	lncRNA	long intergenic non-protein coding RNA 2575
ENSG00000228719.1	0.935176	0.640593	0.987493	0.648706	0.516528	1	0.11	0	0.15	0	0.08	0	0.15	0	0.05	0.12	0.04	0.05	0	0.06	0	0	0	0.14	0	0.15	0	RP5-1119A7.14	chr22	lncRNA	--
ENSG00000228730.2	0.0668974	-0.877112	3.05092	-0.287491	0.773736	1	0	0	0	0	0	0	0	0	0	0	0	0	0	0	0	0	0	0	0	0.02	0	LINC02013	chr3	lncRNA	long intergenic non-protein coding RNA 2013
ENSG00000228737.2	5.9678	-0.225647	0.4228	-0.533698	0.59355	0.775293	0.24	0.15	0.41	0.2	0.45	0.05	0.13	0.31	0.03	0.13	0.15	0.09	0.36	0.19	0.18	0.05	0.26	0.29	0.16	0.28	0.11	AC008781.7	chr5	lncRNA	--
ENSG00000228740.3	0.0578228	-0.316071	3.05092	-0.103598	0.917488	1	0	0	0	0	0	0.01	0	0	0	0	0	0	0	0	0	0	0	0	0	0	0	GABRG3-AS1	chr15	lncRNA	GABRG3 antisense RNA 1
ENSG00000228741.2	0.144584	-0.73463	2.78517	-0.263765	0.791961	1	0	0	0	0	0	0	0	0.01	0	0	0	0.01	0	0.03	0	0	0	0	0	0	0	SPATA13	chr13	lncRNA	spermatogenesis associated 13
ENSG00000228742.11	3.59939	0.27553	0.56839	0.484755	0.62785	0.797798	0.02	0.06	0.02	0.01	0.01	0	0.03	0.01	0.01	0.01	0.03	0.01	0.01	0	0.01	0.01	0	0.02	0.04	0.01	0.03	LINC02577	chr7	lncRNA	long intergenic non-protein coding RNA 2577
ENSG00000228748.2	7.42562	-0.832677	0.36029	-2.31113	0.0208258	0.110108	0.04	0.03	0.02	0.04	0.02	0.03	0.02	0.05	0.03	0.06	0.02	0.04	0.08	0.08	0.04	0.04	0.07	0.1	0.01	0.02	0.08	RP13-39P12.3	chr10	lncRNA	--
ENSG00000228763.1	0.12983	-0.0576699	3.05019	-0.018907	0.984915	1	0	0.13	0	0	0	0	0	0	0	0	0	0	0	0	0	0	0	0	0	0	0	LIMS1-AS1	chr2	lncRNA	LIMS1 antisense RNA 1
ENSG00000228768.3	0.534946	-1.09253	1.59616	-0.684475	0.493675	1	0	0	0	0	0	0	0	0.02	0.09	0.02	0	0	0	0	0	0.07	0	0.06	0	0	0.17	AC003101.1	chr17	lncRNA	--
ENSG00000228775.8	106.844	-0.0965971	0.272964	-0.353882	0.723427	0.8602	0.15	0.47	0.38	0.28	0.28	0.23	0.19	0.36	0.5	0.47	0.32	0.23	0.25	0.33	0.62	0.2	0.14	0.45	0.41	0.26	0.3	WEE2-AS1	chr7	lncRNA	WEE2 antisense RNA 1
ENSG00000228779.1	0.272254	0.850842	2.504	0.339793	0.734013	1	0.03	0.12	0	0	0	0	0	0	0.01	0	0	0	0	0	0	0	0	0	0	0	0	Z69666.2	chr16	lncRNA	--
ENSG00000228784.9	330.377	-0.619837	0.242271	-2.55845	0.0105141	0.0755701	0.38	0.86	1.09	0.78	0.74	0.85	1.4	1.26	0.91	0.96	0.73	0.62	0.79	1.16	1.46	1.76	0.44	1.57	1.19	1.43	1.13	LINC00954	chr2	lncRNA	long intergenic non-protein coding RNA 954
ENSG00000228786.5	0.0203051	-0.316071	3.05092	-0.103598	0.917488	1	0	0	0	0	0	0	0	0	0	0	0	0.01	0	0	0	0	0	0	0	0	0	LINC00266-4P	chrY	lncRNA	long intergenic non-protein coding RNA 266-4, pseudogene
ENSG00000228787.1	0.178195	0.123286	2.6916	0.045804	0.963466	1	0.04	0	0	0	0	0	0	0	0.05	0	0	0	0	0.04	0	0	0	0	0	0	0	NLGN4Y-AS1	chrY	lncRNA	NLGN4Y antisense RNA 1
ENSG00000228791.8	0.668357	1.90317	1.32137	1.4403	0.149783	1	0	0.01	0	0	0	0	0.01	0	0	0	0	0	0	0	0	0	0	0	0	0	0	THRB-AS1	chr3	lncRNA	THRB antisense RNA 1
ENSG00000228793.2	2.43535	0.800804	0.65585	1.22102	0.222079	1	0	0.01	0	0	0	0	0.01	0.01	0	0	0	0	0	0	0.01	0	0	0	0	0	0	RP1-223B1.1	chr6	lncRNA	--
ENSG00000228794.10	372.493	0.193411	0.218297	0.885997	0.375619	0.607086	0.31	0.57	1.17	0.55	0.71	0.58	0.63	0.57	0.21	0.38	0.41	0.46	0.39	0.44	0.72	0.22	0.38	0.68	0.35	0.39	0.36	LINC01128	chr1	lncRNA	long intergenic non-protein coding RNA 1128
ENSG00000228799.6	0.0610695	-0.316071	3.05092	-0.103598	0.917488	1	0	0	0	0	0.02	0	0	0	0	0	0	0	0	0	0	0	0	0	0	0	0	LINC01939	chr2	lncRNA	long intergenic non-protein coding RNA 1939
ENSG00000228800.1	1.19771	-1.42354	0.828728	-1.71774	0.0858447	1	0.04	0.12	0	0	0	0.05	0	0	0.06	0.01	0	0.04	0.14	0.13	0.05	0.06	0	0.14	0	0.05	0.04	RP11-253D19.1	chr10	lncRNA	--
ENSG00000228801.6	123.47	-0.0739783	0.142951	-0.517509	0.604801	0.781993	0.35	0.42	0.82	0.61	0.39	0.63	0.56	0.73	0.34	0.5	0.48	0.64	0.66	0.52	0.61	0.41	0.5	0.57	0.44	0.58	0.43	RP11-110G21.1	chr8	lncRNA	--
ENSG00000228802.1	4.04654	-1.19768	0.431494	-2.77567	0.00550881	0.0530585	0.15	0	0.2	0.22	0.07	0.07	0.13	0.24	0.06	0.17	0.1	0.11	0.46	0.27	0.32	0.08	0.51	0.3	0.42	0.13	0.11	AC073641.2	chr2	lncRNA	--
ENSG00000228804.5	0.806738	0.290674	1.35945	0.213817	0.830689	1	0.18	0	0.04	0	0.04	0	0	0.03	0	0	0.02	0	0.07	0	0	0	0.04	0	0.07	0	0	RP11-211G3.3	chr3	lncRNA	--
ENSG00000228809.2	0.131989	0.390041	3.04615	0.128044	0.898114	1	0	0.02	0	0	0	0	0	0.02	0	0	0	0	0	0	0	0	0	0	0	0	0	RP4-705D16.3	chr20	lncRNA	--
ENSG00000228812.7	2.49272	-0.13977	0.893036	-0.156511	0.87563	1	0.15	0.27	0	0.04	0.03	0.1	0.03	0	0.03	0.04	0	0.06	0.12	0	0	0	0.06	0.03	0.33	0	0.01	LAMA5-AS1	chr20	lncRNA	LAMA5 antisense RNA 1
ENSG00000228817.4	34.2589	-0.123236	0.265025	-0.464997	0.641934	0.808323	0.77	0.47	0.74	0.2	0.59	0.27	0.46	0.43	0.84	0.44	0.55	0.55	0.63	0.41	0.64	0.18	0.61	0.51	0.65	0.93	0.49	BACH1-IT2	chr21	lncRNA	BACH1 intronic transcript 2
ENSG00000228824.7	0.205729	0.504659	2.59063	0.194802	0.845548	1	0	0	0	0	0	0	0	0	0	0	0	0	0	0	0	0	0	0	0	0	0	MIR4500HG	chr13	lncRNA	MIR4500 host gene
ENSG00000228826.3	3.37596	-0.478452	0.517698	-0.924192	0.355386	0.588475	0.08	0.29	0.05	0.17	0.1	0.11	0.05	0.06	0.14	0.11	0.08	0.07	0	0.25	0.25	0.31	0.2	0.1	0.05	0.05	0.06	RP11-344P13.4	chr1	lncRNA	--
ENSG00000228830.1	223.002	0.0419259	0.370738	0.113088	0.909961	0.959797	21.38	6.62	6.82	7.32	5.84	4.62	4.66	8.93	2.39	2.14	9.02	2.49	10.53	8.67	8.02	2.7	11.73	4.52	6.91	3.1	1.91	RP4-781K5.2	chr1	lncRNA	--
ENSG00000228835.1	3.98363	-0.623358	0.530706	-1.17458	0.240162	0.468718	0.01	0.08	0.08	0	0	0.04	0.08	0.03	0.04	0.03	0.02	0.08	0.1	0.07	0.02	0.06	0	0.06	0.06	0.15	0.01	AC012123.1	chr18	lncRNA	--
ENSG00000228839.5	98.0901	0.0876979	0.20775	0.422132	0.672929	0.830358	1.74	4.02	3.75	3.04	2.35	2.88	3.53	6.8	3.42	3.29	3.23	3.11	1.83	2.78	4.38	3.23	3.12	2.35	3.15	3.13	2.84	PIK3IP1-DT	chr22	lncRNA	PIK3IP1 divergent transcript
ENSG00000228843.2	42.9216	-0.422801	0.161301	-2.62119	0.00876222	0.0682108	1.4	0.78	0.93	1.81	1.05	1.39	1.01	1.09	0.84	1.17	1.16	1.05	1.88	1.49	1.62	1.08	1.38	1.57	1.06	1.89	1	RP11-112J3.15	chr9	lncRNA	--
ENSG00000228852.6	0.0406051	-0.0861264	3.05036	-0.0282348	0.977475	1	0	0	0	0	0	0	0	0.01	0	0.01	0	0	0	0	0	0	0	0	0	0	0	RP11-57H12.5	chr1	lncRNA	--
ENSG00000228857.2	9.66103	0.275593	0.507381	0.543167	0.587015	0.770543	0.47	0.29	0.17	0.7	0.42	0.92	0.2	0.28	0.1	0.07	0.37	0.16	0.22	0.21	0.12	0	0.53	0.82	0.34	0.04	0.07	AC104653.1	chr2	lncRNA	--
ENSG00000228862.4	2.32883	-0.886002	0.827788	-1.07033	0.284473	1	0	0.01	0	0	0	0	0.02	0	0.01	0.01	0.01	0.02	0	0.01	0.01	0.02	0	0.03	0	0.02	0.01	RP11-91I20.3	chr8	lncRNA	--
ENSG00000228863.8	236.194	-0.271943	0.184368	-1.475	0.140213	0.343586	1.05	1.7	1.06	1.47	1.2	0.9	0.68	1.59	0.67	0.93	1.32	0.98	2.03	1.76	1.17	0.57	1.59	1.41	1.27	1.05	0.76	RP11-404F10.2	chr1	lncRNA	--
ENSG00000228873.1	0.164063	0.565061	2.24143	0.252098	0.800965	1	0.11	0	0	0	0	0	0.14	0.05	0	0.08	0	0	0	0	0	0	0	0	0	0	0	AC012307.2	chr2	lncRNA	--
ENSG00000228877.2	0.161092	-1.58547	3.04777	-0.520208	0.602919	1	0	0	0	0	0	0	0	0	0	0	0	0	0.17	0	0	0	0	0	0	0	0	RP11-473E2.4	chr9	lncRNA	--
ENSG00000228878.8	53.5559	0.241842	0.229169	1.0553	0.291288	0.524339	0.38	0.37	0.18	0.25	0.37	0.27	0.24	0.41	0.14	0.21	0.49	0.29	0.34	0.26	0.1	0.17	0.41	0.17	0.27	0.2	0.22	SEPTIN7-DT	chr7	lncRNA	SEPTIN7 divergent transcript
ENSG00000228886.1	2.49728	-0.709895	0.731264	-0.970778	0.331659	1	0	0	0.18	0.2	0	0.28	0.35	0.13	0	0.19	0.18	0.19	0.96	0.22	0	0.11	0	0	0.25	0.18	0.18	RP11-290D2.3	chr13	lncRNA	--
ENSG00000228889.7	39.1532	-0.128536	0.188725	-0.681075	0.495824	0.705189	0.14	0.37	0.32	0.34	0.36	0.27	0.43	0.31	0.26	0.32	0.2	0.37	0.15	0.33	0.4	0.22	0.34	0.32	0.23	0.48	0.32	UBAC2-AS1	chr13	lncRNA	UBAC2 antisense RNA 1
ENSG00000228906.1	3.17667	-0.25306	0.623588	-0.405813	0.68488	0.837779	0.19	0	0.19	0.21	0	0.07	0.24	0.32	0.02	0.05	0.3	0.11	0.38	0.1	0	0	0.42	0.17	0.06	0.25	0.08	RP13-216E22.4	chrX	lncRNA	--
ENSG00000228918.4	0.689629	-1.55266	1.52981	-1.01493	0.310139	1	0.01	0	0	0	0	0	0	0	0	0	0	0	0	0	0	0.02	0	0	0	0	0	LINC01344	chr1	lncRNA	long intergenic non-protein coding RNA 1344
ENSG00000228919.5	0.0846877	-1.33983	3.04881	-0.439458	0.66033	1	0	0	0	0	0	0	0	0	0	0	0	0	0	0	0	0	0	0	0	0	0.03	AC097381.1	chr4	lncRNA	--
ENSG00000228923.1	0.439733	-0.0217382	2.02382	-0.0107412	0.99143	1	0.13	0	0	0	0	0	0.06	0.04	0	0	0	0	0	0	0	0	0	0	0.16	0	0	AP000355.2	chr22	lncRNA	--
ENSG00000228925.1	2.33194	0.290698	0.709481	0.409733	0.682002	1	0.1	0.03	0.03	0	0.05	0.02	0.01	0.02	0.03	0.01	0.01	0.02	0.11	0.01	0.01	0.04	0	0.01	0	0	0.01	AC016722.4	chr2	lncRNA	--
ENSG00000228939.1	3.01167	0.956319	0.634657	1.50683	0.131855	0.331179	0.25	0.06	0.05	0.18	0.22	0.23	0.37	0.32	0.08	0.07	0.08	0.02	0.05	0.13	0.16	0	0.21	0.1	0.05	0	0	AKT3-IT1	chr1	lncRNA	AKT3 intronic transcript 1
ENSG00000228950.1	0.12411	-1.40044	3.04854	-0.45938	0.645961	1	0	0	0	0	0	0	0	0	0	0	0	0	0	0	0.09	0	0	0	0	0	0.07	AC023137.2	chr2	lncRNA	--
ENSG00000228956.9	268.759	0.0596125	0.186754	0.319204	0.749572	0.875491	0.19	0.5	0.46	0.37	0.36	0.43	0.48	0.55	0.15	0.29	0.28	0.3	0.29	0.43	0.38	0.28	0.48	0.31	0.23	0.23	0.21	SATB1-AS1	chr3	lncRNA	SATB1 antisense RNA 1
ENSG00000228961.1	0.0610695	-0.316071	3.05092	-0.103598	0.917488	1	0	0	0	0	0.05	0	0	0	0	0	0	0	0	0	0	0	0	0	0	0	0	LINC01690	chr21	lncRNA	long intergenic non-protein coding RNA 1690
ENSG00000228980.4	0.228641	-0.179581	2.16129	-0.0830897	0.93378	1	0	0	0	0	0	0	0	0	0	0	0	0	0	0	0	0	0.01	0	0	0	0	LINC01205	chr3	lncRNA	long intergenic non-protein coding RNA 1205
ENSG00000228988.1	0.238184	0.524663	2.18038	0.240629	0.809843	1	0.05	0	0	0	0	0	0	0.02	0	0.1	0	0	0.05	0	0	0	0	0	0	0	0	RP4-677H15.4	chr1	lncRNA	--
ENSG00000228999.4	0.0282292	-0.877112	3.05092	-0.287491	0.773736	1	0	0	0	0	0	0	0	0	0	0	0	0	0	0	0	0	0	0	0	0	0	LINC01830	chr2	lncRNA	long intergenic non-protein coding RNA 1830
ENSG00000229005.2	0.0203051	-0.316071	3.05092	-0.103598	0.917488	1	0	0	0	0	0	0	0	0	0	0	0	0.01	0	0	0	0	0	0	0	0	0	HNF4A-AS1	chr20	lncRNA	HNF4A antisense RNA 1
ENSG00000229017.7	2.39175	0.774758	0.655881	1.18125	0.237505	1	0.02	0	0.01	0.01	0.01	0.03	0.01	0.03	0.01	0.04	0.01	0.01	0.01	0.03	0.01	0	0.01	0.02	0.01	0.01	0	LINC01277	chr6	lncRNA	long intergenic non-protein coding RNA 1277
ENSG00000229019.1	0.0637282	-0.0576699	3.05019	-0.018907	0.984915	1	0	0	0	0	0	0	0	0	0	0	0.03	0	0	0	0	0	0	0	0	0	0	RP11-88I18.3	chr9	lncRNA	--
ENSG00000229021.2	3.4643	-0.220029	0.475044	-0.463177	0.643238	0.809368	0.02	0.02	0.02	0.02	0.01	0.03	0.01	0.01	0.02	0.01	0.01	0.02	0	0.01	0.02	0.03	0.03	0.01	0.01	0.01	0.04	AL591893.1	chr1	lncRNA	--
ENSG00000229043.3	137.113	-0.379529	0.22018	-1.72372	0.0847581	0.252978	0.22	0.94	0.4	0.68	0.66	0.58	0.67	0.41	0.31	0.4	0.88	0.78	0.69	0.82	0.81	0.64	0.74	0.66	0.87	0.64	0.27	ZFAND2A-DT	chr7	lncRNA	ZFAND2A divergent transcript
ENSG00000229044.1	3.20079	0.69832	0.483177	1.44527	0.148383	0.355428	0.24	0.29	0.19	0.36	0.26	0.13	0.12	0.16	0.12	0.14	0.22	0.09	0.11	0.21	0.19	0	0.12	0.06	0.12	0	0.1	RP11-266K22.2	chr1	lncRNA	--
ENSG00000229047.1	15.3907	-1.05945	0.264893	-3.99952	6.34701e-05	0.00583029	0.57	0.46	0.55	0.5	0.5	0.1	0.19	0.46	0.38	0.28	0.32	0.41	1.28	1.19	0.88	0.49	0.63	0.93	0.63	0.66	0.37	AF127577.10	chr21	lncRNA	--
ENSG00000229056.2	72.8644	0.451124	0.274662	1.64247	0.100492	0.280163	0.51	1.08	0.79	1.43	0.89	2.01	2.01	0.9	0.26	1.44	1.02	1.29	0.6	0.92	1.03	0.3	0.87	0.57	0.71	0.39	1.31	HECW2-AS1	chr2	lncRNA	HECW2 antisense RNA 1
ENSG00000229066.2	0.0223581	-0.316071	3.05092	-0.103598	0.917488	1	0	0	0	0	0	0	0	0.01	0	0	0	0	0	0	0	0	0	0	0	0	0	AC096649.3	chr2	lncRNA	--
ENSG00000229081.1	0.261503	-1.55286	1.73945	-0.892731	0.372001	1	0.01	0	0	0	0	0	0	0	0	0	0	0	0.02	0	0	0	0.02	0	0	0.02	0.01	LINC01165	chr10	lncRNA	long intergenic non-protein coding RNA 1165
ENSG00000229086.5	0.0708935	-0.0861264	3.05036	-0.0282348	0.977475	1	0.02	0	0	0	0	0	0	0	0	0.01	0	0	0	0	0	0	0	0	0	0	0	LINC01548	chr21	lncRNA	long intergenic non-protein coding RNA 1548
ENSG00000229102.1	0.0675138	-0.316071	3.05092	-0.103598	0.917488	1	0	0	0	0.09	0	0	0	0	0	0	0	0	0	0	0	0	0	0	0	0	0	RP11-360P21.2	chr3	lncRNA	--
ENSG00000229108.2	0.122139	-0.0576699	3.05019	-0.018907	0.984915	1	0	0	0	0	0.05	0	0	0	0	0	0	0	0	0	0	0	0	0	0	0	0	LINC02587	chr7	lncRNA	long intergenic non-protein coding RNA 2587
ENSG00000229109.2	0.494684	0.2207	1.50557	0.146588	0.883457	1	0	0.01	0	0.01	0	0	0.01	0	0	0	0.01	0	0	0	0	0	0	0	0	0	0.01	RP11-439K3.1	chr9	lncRNA	--
ENSG00000229111.1	24.2619	-0.153691	0.281815	-0.545362	0.585505	0.76959	1.91	1.07	1.3	1.05	0.78	0.6	0.75	1.01	0.67	0.56	0.73	0.5	1.73	1.44	0.96	0.31	1.06	1.11	0.99	0.42	0.59	MED4-AS1	chr13	lncRNA	MED4 antisense RNA 1
ENSG00000229116.3	0.273787	1.05777	2.50314	0.422577	0.672604	1	0.01	0	0.02	0	0	0	0	0	0	0	0.01	0	0	0	0	0	0	0	0	0	0	RP11-20J15.3	chr10	lncRNA	--
ENSG00000229122.1	3.33985	-0.892988	0.48066	-1.85784	0.0631923	0.212066	0.06	0.09	0.17	0	0.17	0.09	0.08	0.24	0.25	0.15	0.08	0.28	0.36	0.27	0.57	0.1	0.08	0.46	0.3	0.25	0.13	AGBL5-IT1	chr2	lncRNA	AGBL5 intronic transcript 1
ENSG00000229124.7	1773.34	0.108798	0.168896	0.64417	0.519465	0.722391	26.96	23.08	20.08	20.76	21.95	24.01	25.8	12.8	9.64	15.02	18.24	17.75	23.14	20.23	13.53	7.37	29.49	17.05	15.85	13.63	14.18	VIM-AS1	chr10	lncRNA	VIM antisense RNA 1
ENSG00000229127.2	53.1154	-0.0225901	0.17048	-0.132509	0.894582	0.95188	0.39	0.54	0.54	0.69	0.34	0.55	0.47	0.43	0.37	0.46	0.34	0.51	0.59	0.36	0.49	0.37	0.69	0.53	0.2	0.32	0.42	KANSL1L-AS1	chr2	lncRNA	KANSL1L antisense RNA 1
ENSG00000229140.11	21.5327	0.19139	0.345848	0.553393	0.579995	0.76544	0	0.01	0.01	0	0	0.01	0.02	0.02	0.01	0	0.02	0.01	0.01	0.01	0.01	0.01	0.01	0.01	0	0.01	0.01	CCDC26	chr8	lncRNA	CCDC26 long non-coding RNA
ENSG00000229151.2	29.52	-0.253956	0.326055	-0.778874	0.436054	0.658891	0.14	0.25	0.45	0.33	0.29	0.44	0.31	0.47	0.09	0.18	0.1	0.19	0.11	0.21	0.65	0.37	0.36	0.19	0.29	0.19	0.18	RP11-348F1.3	chrX	lncRNA	--
ENSG00000229152.2	114.943	-0.697963	0.319843	-2.1822	0.0290947	0.133004	3.18	2	2.6	2.36	1.97	2.31	1.86	1.54	4.72	1.49	2.12	1.65	1.45	2.45	4.02	7.54	1.88	2.94	3.22	2.79	4.32	ANKRD10-IT1	chr13	lncRNA	ANKRD10 intronic transcript 1
ENSG00000229153.5	105.729	-0.631099	0.302002	-2.08972	0.0366431	0.152727	0.2	0.37	0.25	0.28	0.72	0.16	0.37	0.59	0.28	0.56	0.17	0.12	0.57	0.28	0.7	0.53	0.47	0.63	0.47	0.23	0.48	EPHA1-AS1	chr7	lncRNA	EPHA1 antisense RNA 1
ENSG00000229154.2	0.0578228	-0.316071	3.05092	-0.103598	0.917488	1	0	0	0	0	0	0.01	0	0	0	0	0	0	0	0	0	0	0	0	0	0	0	KCNQ5-AS1	chr6	lncRNA	KCNQ5 antisense RNA 1
ENSG00000229160.1	0.520237	-0.746199	1.14939	-0.649214	0.5162	1	0.06	0	0.08	0	0	0	0	0	0	0.02	0.04	0.06	0.14	0	0	0.1	0	0	0	0.08	0.03	AC009229.6	chr2	lncRNA	--
ENSG00000229162.1	4.07747	0.483618	0.567839	0.851682	0.394391	0.622562	0.08	0.2	0.17	0.04	0	0.29	0.2	0.16	0.04	0.17	0.1	0.06	0.18	0.06	0.07	0	0.33	0	0.06	0.03	0.03	RUNX3-AS1	chr1	lncRNA	RUNX3 antisense RNA 1
ENSG00000229178.1	5.14659	-0.842835	0.503771	-1.67305	0.0943172	0.27005	0	0.1	0.05	0.06	0.02	0.03	0.02	0.03	0.04	0.04	0.12	0.08	0.16	0.08	0.05	0.08	0	0.02	0.18	0.08	0.07	AC069513.4	chr3	lncRNA	--
ENSG00000229188.2	0.0406051	-0.0861264	3.05036	-0.0282348	0.977475	1	0	0	0	0	0	0	0	0.03	0	0.02	0	0	0	0	0	0	0	0	0	0	0	RP4-553F4.2	chr20	lncRNA	--
ENSG00000229190.1	0.091896	-0.636665	3.05092	-0.20868	0.834698	1	0	0	0	0	0	0	0	0	0	0	0.02	0	0	0	0	0	0.05	0	0	0	0	RP11-390B4.3	chr10	lncRNA	--
ENSG00000229191.1	5.75644	0.393974	0.423927	0.929344	0.352711	0.585826	0.02	0.04	0.04	0.01	0.03	0.06	0.05	0.02	0.04	0.09	0.02	0.04	0.03	0.05	0.02	0	0.02	0.04	0.02	0.06	0.02	RP11-168O16.1	chr1	lncRNA	--
ENSG00000229195.1	1.23316	-0.558623	0.813515	-0.686678	0.492286	1	0.11	0.09	0	0.08	0.15	0.16	0	0	0	0.04	0.07	0.05	0.27	0.06	0	0.09	0.07	0	0.14	0	0.06	AC009495.4	chr2	lncRNA	--
ENSG00000229196.4	5.11021	-0.680312	0.491058	-1.3854	0.16593	0.379666	0.16	0	0.37	0.18	0.11	0.06	0.1	0.23	0.11	0.17	0.1	0.29	0.47	0.13	0.1	0.32	0.05	0.34	0	0.59	0.19	RP11-775D22.2	chr7	lncRNA	--
ENSG00000229205.5	4.13448	-1.05098	1.18115	-0.889798	0.373574	0.60516	0	0.11	0	0	0	0	0	0.01	0	0	0.01	0	0.08	0.06	0	0	0	0.03	0	0.02	0	LINC00200	chr10	lncRNA	long intergenic non-protein coding RNA 200
ENSG00000229214.2	0.326069	-2.04442	2.90637	-0.703426	0.48179	1	0	0	0	0	0	0	0	0	0	0	0	0	0	0.03	0	0	0	0	0	0	0	LINC00242	chr6	lncRNA	long intergenic non-protein coding RNA 242
ENSG00000229227.8	1.8933	0.035705	0.714869	0.0499462	0.960165	1	0.01	0.02	0.04	0	0	0.03	0.02	0.01	0.01	0.01	0.02	0.02	0	0.05	0.03	0	0.03	0	0.01	0	0	RP11-38L15.2	chr10	lncRNA	--
ENSG00000229228.1	0.680817	-1.87051	1.14973	-1.62692	0.103755	1	0	0	0	0	0	0	0.09	0.02	0	0	0	0.03	0	0	0.05	0	0.09	0.04	0.09	0	0.1	LINC00582	chr1	lncRNA	long intergenic non-protein coding RNA 582
ENSG00000229236.3	14.3009	0.279063	1.03596	0.269377	0.78764	0.896137	0.13	0.06	0.03	0.05	0.04	0	0	0.06	0.03	0	0.07	0	0.04	0	0.05	0	0	0	0.04	0.11	0.04	TTTY10	chrY	lncRNA	testis-specific transcript, Y-linked 10
ENSG00000229243.2	0.0872729	-0.0576701	3.05019	-0.0189071	0.984915	1	0	0.01	0	0	0	0	0	0	0	0	0	0	0	0	0	0	0	0	0	0	0	LINC01981	chr3	lncRNA	long intergenic non-protein coding RNA 1981
ENSG00000229246.2	2.64779	-0.757443	0.720698	-1.05098	0.293266	1	0.05	0.02	0	0.18	0.02	0.06	0.02	0.01	0	0.01	0.03	0.01	0	0.08	0.02	0	0.06	0.02	0.13	0.08	0.04	LINC00377	chr13	lncRNA	long intergenic non-protein coding RNA 377
ENSG00000229255.1	2.23674	0.344601	0.672687	0.512275	0.608459	1	0.02	0	0	0.03	0.03	0.06	0.17	0.06	0.02	0.05	0.07	0.14	0.03	0	0	0.04	0.03	0.11	0.05	0.12	0.01	RP11-407H12.8	chr1	lncRNA	--
ENSG00000229257.2	6.54865	-0.464026	0.4036	-1.14972	0.25026	0.48042	0.35	0.43	0.28	0.52	0.28	0.49	0.09	0.38	0.84	0.35	0.32	0.26	0.9	0.54	0.46	0.23	0.36	1.21	0.42	0.1	0.49	RP11-229P13.22	chr9	lncRNA	--
ENSG00000229258.6	1.24596	-0.215343	0.724553	-0.297208	0.766308	1	0	0.02	0	0.02	0	0	0.03	0.02	0.01	0.02	0.03	0.02	0	0.01	0	0.02	0.03	0.03	0.03	0	0.02	LPGAT1-AS1	chr1	lncRNA	LPGAT1 antisense RNA 1
ENSG00000229261.1	0.289789	1.16454	1.74944	0.665664	0.505626	1	0	0	0	0	0.01	0.03	0	0.01	0	0.01	0.01	0	0	0	0	0	0	0	0	0	0	RP11-227H15.4	chr10	lncRNA	--
ENSG00000229267.3	2.28583	-0.134827	0.827853	-0.162864	0.870626	1	0.01	0	0.04	0.01	0	0	0.02	0.04	0.02	0.01	0	0.06	0	0.01	0	0.04	0.01	0.06	0	0.01	0.03	SNHG31	chr2	lncRNA	small nucleolar RNA host gene 31
ENSG00000229271.1	1.0624	-1.27793	0.94429	-1.35332	0.175954	1	0	0	0.07	0	0	0.07	0	0.03	0.02	0.07	0	0.12	0	0.11	0.07	0	0.07	0.06	0	0.42	0.03	AC091493.2	chr3	lncRNA	--
ENSG00000229272.2	2.6765	0.107325	0.724103	0.148217	0.882171	1	0.01	0.03	0	0	0.04	0	0.06	0.02	0	0.01	0.02	0.05	0.02	0.01	0.02	0	0	0.04	0	0.04	0.02	RP11-498J9.2	chr10	lncRNA	--
ENSG00000229276.1	1.01497	-2.62613	1.20864	-2.17279	0.0297959	1	0	0	0	0	0	0.08	0	0	0.07	0	0	0	0	0.06	0.07	0.36	0	0.07	0.13	0.15	0	REV3L-IT1	chr6	lncRNA	REV3L intronic transcript 1
ENSG00000229278.2	2.11111	-0.142874	0.807081	-0.177025	0.859489	1	0	0	0	0.04	0.07	0.04	0.1	0.06	0.08	0.1	0	0.08	0.12	0	0.03	0.2	0	0.03	0.06	0	0.01	RP11-483F11.7	chr10	lncRNA	--
ENSG00000229282.2	0.868162	-0.737377	0.940402	-0.784108	0.432977	1	0.02	0	0.03	0	0	0	0	0.03	0	0.02	0.03	0.03	0	0.02	0	0	0.03	0.08	0.07	0	0.01	RP1-40E16.2	chr6	lncRNA	--
ENSG00000229291.1	0.380867	-0.156156	1.52207	-0.102594	0.918285	1	0.11	0	0	0	0	0.15	0	0	0	0.12	0	0.1	0.26	0	0.14	0	0	0	0	0	0	LINC02768	chr1	lncRNA	long intergenic non-protein coding RNA 2768
ENSG00000229299.2	129.178	-0.235794	0.213466	-1.1046	0.269334	0.502179	2.79	7.76	6.81	4.68	4.47	6.67	4.78	10.34	5.29	4.33	3.27	4.26	4.41	7.23	7.95	6.87	4.82	6.54	4.22	4.68	5.83	RP4-583P15.10	chr20	lncRNA	--
ENSG00000229308.1	1.40387	-0.40215	1.07722	-0.373321	0.70891	1	0.19	0	0.05	0	0.1	0	0	0.02	0.09	0	0.07	0	0.13	0	0.1	0	0	0	0.23	0	0.06	AC010084.1	chrY	lncRNA	--
ENSG00000229313.1	0.131314	0.613478	3.04384	0.201547	0.840271	1	0	0	0	0	0	0	0	0	0.06	0	0.02	0	0	0	0	0	0	0	0	0	0	RP3-425P12.5	chr6	lncRNA	--
ENSG00000229321.2	7.59399	-0.195462	0.338629	-0.577215	0.563794	0.752888	0.02	0.04	0.04	0.03	0.05	0.03	0.02	0.04	0.02	0.03	0.02	0.01	0.05	0.02	0.02	0	0.02	0.04	0.04	0.02	0.04	AC008269.2	chr2	lncRNA	--
ENSG00000229325.1	2.95635	-0.312118	0.560797	-0.556561	0.577828	0.763957	0.21	0.05	0.04	0.09	0.33	0	0.04	0.06	0.02	0.04	0.1	0.06	0.11	0.17	0.04	0	0.08	0.08	0.07	0.12	0.17	ACAP2-IT1	chr3	lncRNA	ACAP2 intronic transcript 1
ENSG00000229327.1	0.256067	-1.1068	2.06301	-0.536495	0.591616	1	0	0	0.11	0	0	0	0	0	0	0.03	0	0	0.19	0	0.1	0	0	0	0	0	0	RP11-135A24.2	chr10	lncRNA	--
ENSG00000229330.2	0.381583	-1.2961	2.04546	-0.633647	0.526311	1	0	0	0	0	0	0	0	0.09	0	0	0	0	0.1	0.05	0	0	0	0	0	0.12	0	AC006947.1	chr17	lncRNA	--
ENSG00000229331.1	9.03784	0.55819	0.59327	0.94087	0.346772	0.580364	0.48	0.24	0.42	0.08	0.71	0.3	0.27	0.13	0.62	2.7	0.21	0.12	0.62	0.29	0.07	0.52	0.48	0.07	0.13	0.58	0.46	GK-IT1	chrX	lncRNA	GK intronic transcript 1
ENSG00000229334.1	1.94337	0.198619	0.655023	0.303224	0.761719	1	0.11	0.1	0	0.06	0.03	0	0.08	0.08	0.02	0.03	0.04	0.01	0.08	0.05	0	0	0.06	0	0.05	0.03	0.06	AC046143.3	chr3	lncRNA	--
ENSG00000229337.2	24.4819	-0.380943	0.279943	-1.36079	0.17358	0.389189	0.2	0.12	0.08	0.13	0.1	0.16	0.23	0.13	0.15	0.33	0.2	0.14	0.29	0.18	0.19	0.29	0.08	0.2	0.18	0.29	0.15	AC079305.8	chr2	lncRNA	--
ENSG00000229348.1	6.53689	-0.0375904	0.519942	-0.0722973	0.942365	0.975128	0.27	0.47	0.21	0.17	0.05	0.11	0.15	0.66	0.33	0.04	0.43	0.05	0.5	0.13	0.56	0.25	0.25	0.14	0.19	0.05	0.13	HYI-AS1	chr1	lncRNA	HYI antisense RNA 1
ENSG00000229352.1	0.177055	-0.642872	2.65158	-0.242448	0.808433	1	0	0	0.04	0	0	0.04	0	0	0	0	0	0	0	0	0	0	0	0	0	0	0.03	AC007563.3	chr2	lncRNA	--
ENSG00000229356.1	1.56056	0.508776	0.654932	0.776839	0.437254	1	0.05	0.08	0	0.12	0	0.04	0.03	0.08	0.04	0.04	0.05	0.05	0.03	0.06	0.07	0	0.03	0.07	0	0	0.03	LRRC3-DT	chr21	lncRNA	LRRC3 divergent transcript
ENSG00000229368.1	2.25907	-0.86618	0.671454	-1.29001	0.197048	1	0	0.24	0	0.06	0	0.06	0.31	0.1	0.03	0.03	0.05	0.04	0.05	0.22	0.05	0	0.31	0.1	0	0.16	0.15	AC090587.4	chr11	lncRNA	--
ENSG00000229372.1	6.66198	0.0731926	0.3735	0.195964	0.844639	0.927517	0.18	0.32	0.2	0.36	0.32	0.25	0.23	0.06	0.16	0.24	0.1	0.15	0.39	0.16	0.28	0.05	0.31	0.07	0.11	0.12	0.15	SZT2-AS1	chr1	lncRNA	SZT2 antisense RNA 1
ENSG00000229373.9	0.42128	-0.778937	1.36072	-0.572443	0.567022	1	0	0	0	0.01	0	0	0.01	0	0	0	0	0	0	0.01	0	0	0	0.01	0	0	0.01	LINC00452	chr13	lncRNA	long intergenic non-protein coding RNA 452
ENSG00000229379.1	0.14699	0.0663784	2.86354	0.0231806	0.981506	1	0	0	0	0	0	0	0	0	0	0.09	0	0.03	0.08	0	0	0	0	0	0	0	0	AC006041.1	chr7	lncRNA	--
ENSG00000229388.1	6.71585	-0.549435	0.32151	-1.70892	0.0874656	0.257483	0.06	0.07	0.06	0.19	0.17	0.15	0.11	0.15	0.16	0.14	0.11	0.09	0.18	0.21	0.14	0.03	0.11	0.16	0.18	0.26	0.23	LINC01715	chr1	lncRNA	long intergenic non-protein coding RNA 1715
ENSG00000229393.1	3.7694	-0.0195414	0.480119	-0.0407011	0.967534	0.986543	0.16	0	0.11	0.12	0.05	0.23	0.26	0.28	0.13	0.19	0.08	0.21	0.39	0.09	0.32	0	0.11	0.25	0.1	0.11	0.04	RP3-395M20.3	chr1	lncRNA	--
ENSG00000229404.6	0.452368	0.542348	2.05279	0.264201	0.791625	1	0	0	0	0.01	0	0.02	0	0	0	0	0	0	0	0	0	0	0	0.01	0	0	0	LINC00858	chr10	lncRNA	long intergenic non-protein coding RNA 858
ENSG00000229407.5	0.0497252	-0.0576699	3.05019	-0.018907	0.984915	1	0	0	0	0	0	0	0	0	0.03	0	0	0	0	0	0	0	0	0	0	0	0	RP11-12M5.3	chr1	lncRNA	--
ENSG00000229414.2	0.0509606	-0.877112	3.05092	-0.287491	0.773736	1	0	0	0	0	0	0	0	0	0	0	0	0	0	0.02	0	0	0	0	0	0	0	KCNQ1-AS1	chr11	lncRNA	KCNQ1 antisense RNA 1
ENSG00000229418.2	0.018247	-0.316071	3.05092	-0.103598	0.917488	1	0	0	0	0	0	0	0	0	0	0	0	0	0	0	0	0	0	0	0	0	0	RP11-35J23.1	chr10	lncRNA	--
ENSG00000229422.2	0.871412	-1.15038	1.19537	-0.96236	0.335869	1	0.02	0	0	0	0	0.05	0.02	0.01	0	0	0.02	0	0.04	0	0	0.09	0	0.02	0.02	0	0	RP11-262H14.13	chr9	lncRNA	--
ENSG00000229424.1	0.018247	-0.316071	3.05092	-0.103598	0.917488	1	0	0	0	0	0	0	0	0	0	0.01	0	0	0	0	0	0	0	0	0	0	0	AC007349.4	chr7	lncRNA	--
ENSG00000229425.3	8.05462	-0.826257	0.307158	-2.69001	0.00714504	0.0608747	0	0.01	0.01	0	0.01	0	0.01	0.01	0.01	0	0.01	0.01	0.01	0.01	0.01	0.01	0.01	0.01	0.02	0.01	0.01	AJ006998.2	chr21	lncRNA	--
ENSG00000229431.1	5.12013	-0.282995	0.420616	-0.67281	0.501068	0.709297	0.2	0.04	0.15	0.09	0.23	0.28	0.11	0.1	0.13	0.13	0.07	0.12	0.24	0.28	0.11	0	0.15	0.07	0.03	0.43	0.11	MED8-AS1	chr1	lncRNA	MED8 antisense RNA 1
ENSG00000229459.1	0.0627739	-0.316071	3.05092	-0.103598	0.917488	1	0	0	0.05	0	0	0	0	0	0	0	0	0	0	0	0	0	0	0	0	0	0	AC023669.1	chr7	lncRNA	--
ENSG00000229463.2	0.21479	-1.91603	3.04556	-0.629123	0.529268	1	0	0	0	0	0	0	0	0	0	0	0	0	0.19	0	0	0	0	0	0	0	0	LYST-AS1	chr1	lncRNA	LYST antisense RNA 1
ENSG00000229484.1	0.921688	0.952247	0.965789	0.985978	0.324144	1	0.05	0.15	0.13	0	0	0	0.06	0.12	0.02	0.07	0.03	0.02	0	0	0.06	0.08	0.13	0	0	0	0	LINC02766	chr1	lncRNA	long intergenic non-protein coding RNA 2766
ENSG00000229487.1	0.127747	-1.22775	3.04935	-0.402628	0.687222	1	0	0	0	0	0	0	0	0	0	0	0	0	0	0	0	0	0	0.13	0	0.15	0	ALG13-AS1	chrX	lncRNA	ALG13 antisense RNA 1
ENSG00000229491.5	0.196568	0.513771	2.72064	0.188842	0.850217	1	0	0	0	0	0	0	0	0	0	0.03	0	0.01	0	0	0	0	0	0	0	0	0.01	RP11-342D14.1	chrX	lncRNA	--
ENSG00000229495.1	0.140216	-0.9867	2.77804	-0.355179	0.722456	1	0	0	0	0	0	0	0	0	0	0	0	0	0	0.01	0	0	0	0	0	0.01	0	RP11-173D14.3	chr6	lncRNA	--
ENSG00000229498.1	0.260697	1.05059	2.54592	0.412656	0.679859	1	0.05	0	0	0	0	0	0	0	0	0	0.01	0	0	0	0	0	0	0	0	0	0	AC105053.3	chr2	lncRNA	--
ENSG00000229502.5	0.181381	-1.58328	2.61226	-0.606096	0.544451	1	0	0	0	0	0	0	0	0	0	0	0	0	0.02	0	0.03	0	0.03	0	0	0	0	RP11-52J3.2	chr6	lncRNA	--
ENSG00000229521.2	0.104993	-1.09938	3.04881	-0.360592	0.718404	1	0	0	0	0	0	0	0	0	0	0	0	0.02	0	0	0	0	0	0	0	0	0.08	MYCBP2-AS2	chr13	lncRNA	MYCBP2 antisense RNA 2
ENSG00000229525.1	0.904531	-0.14633	0.979207	-0.149438	0.881208	1	0.04	0	0	0.02	0	0	0.02	0.03	0	0.01	0	0.02	0.02	0.01	0	0	0.03	0.02	0	0.04	0	AC053503.4	chr2	lncRNA	--
ENSG00000229531.6	0.654688	1.35641	1.22258	1.10947	0.267229	1	0.02	0	0.09	0.03	0	0	0	0.02	0.03	0.01	0.03	0	0	0	0	0	0.06	0	0	0	0	RABGAP1L-AS1	chr1	lncRNA	RABGAP1L antisense RNA 1
ENSG00000229536.3	1.87229	-0.381698	0.883777	-0.431895	0.665818	1	0	0	0	0.01	0.01	0.01	0.05	0	0	0.02	0	0	0	0.01	0.02	0.01	0	0.02	0.01	0.03	0	LINC02572	chr2	lncRNA	long intergenic non-protein coding RNA 2572
ENSG00000229539.1	14.0975	-0.400696	0.258369	-1.55087	0.120934	0.31454	0.24	0.65	0.26	0.79	0.7	0.67	0.98	0.56	0.8	0.35	0.59	0.7	0.84	0.89	0.62	0.39	0.56	0.89	0.87	0.52	1.03	PANK2-AS1	chr20	lncRNA	PANK2 antisense RNA 1
ENSG00000229543.1	0.330924	0.337216	1.75966	0.191637	0.848026	1	0.12	0	0	0	0	0	0	0	0	0.03	0	0.04	0	0	0.05	0	0	0	0	0	0.02	RP11-90J7.2	chr10	lncRNA	--
ENSG00000229557.1	0.295968	0.0674484	1.78232	0.037843	0.969813	1	0	0	0	0	0	0.05	0	0.02	0	0	0.03	0.05	0	0	0	0	0	0	0.09	0	0	LINC00379	chr13	lncRNA	long intergenic non-protein coding RNA 379
ENSG00000229563.7	1.32967	0.675913	0.970403	0.696528	0.486098	1	0	0	0.02	0.01	0	0	0.01	0	0	0.01	0	0	0.01	0	0	0	0	0	0	0	0.01	LINC01204	chrX	lncRNA	long intergenic non-protein coding RNA 1204
ENSG00000229569.1	0.232646	-1.13206	2.51972	-0.449279	0.65323	1	0	0	0	0	0	0	0	0	0	0.01	0	0	0	0	0.03	0	0	0.01	0	0	0	RP11-481G8.2	chr10	lncRNA	--
ENSG00000229582.3	0.473488	-0.833951	1.71959	-0.48497	0.627698	1	0	0	0	0.04	0	0	0	0	0	0.01	0	0	0	0	0	0	0.01	0	0.01	0	0.02	RP11-423C15.3	chr9	lncRNA	--
ENSG00000229587.2	10.2827	0.137983	0.423118	0.326109	0.744342	0.872387	0.47	0.29	1.13	0.28	0.17	0.09	0.2	0.68	0.23	0.19	0.16	0.19	0.44	0.14	0.16	0.15	0.49	0.16	0.19	0.51	0.36	RP11-197P3.5	chr9	lncRNA	--
ENSG00000229589.1	3.2372	0.319428	0.662647	0.482047	0.629772	0.799338	0	0	0.02	0.06	0.03	0	0.04	0.11	0.04	0	0.03	0.02	0.01	0.05	0.02	0.01	0.04	0.01	0	0.03	0.03	ACVR2B-AS1	chr3	lncRNA	ACVR2B antisense RNA 1
ENSG00000229591.1	9.82875	0.507015	0.384356	1.31913	0.187126	0.407374	0.75	0.38	0.25	0.33	0.04	0.57	0.08	0.58	0.24	0.32	0.43	0.29	0.44	0.24	0.12	0.05	0.45	0.12	0.23	0.26	0.25	RP5-981O7.2	chr7	lncRNA	--
ENSG00000229611.2	0.580368	0.197775	1.22755	0.161114	0.872004	1	0	0	0	0	0	0.05	0	0.02	0.02	0.03	0	0.16	0	0	0.05	0	0.05	0	0.05	0.05	0	LINC02851	chr9	lncRNA	long intergenic non-protein coding RNA 2851
ENSG00000229613.2	0.352894	-0.00780596	1.46706	-0.00532082	0.995755	1	0	0	0.01	0	0	0	0.01	0	0	0	0.01	0	0	0	0	0	0	0	0	0	0.01	LINC01501	chr9	lncRNA	long intergenic non-protein coding RNA 1501
ENSG00000229618.3	1.20759	-1.09892	0.874523	-1.25659	0.208902	1	0	0	0	0	0	0	0	0	0	0	0	0	0	0	0.01	0.01	0	0	0	0	0	AC011288.2	chr7	lncRNA	--
ENSG00000229619.4	164.077	-0.174315	0.232478	-0.749813	0.453368	0.672345	0.3	0.36	0.38	0.44	0.62	0.47	0.49	0.36	0.41	0.34	0.26	0.41	0.28	0.22	0.43	0.7	0.23	0.51	0.37	0.32	0.55	MBNL1-AS1	chr3	lncRNA	MBNL1 antisense RNA 1
ENSG00000229628.1	14.6416	-0.287859	0.290497	-0.990921	0.321724	0.555921	0.36	0.9	0.74	0.47	0.53	0.61	1.17	0.48	0.21	0.49	0.18	0.56	0.7	0.39	0.47	0.45	1.08	0.93	0.34	0.75	0.39	AC073115.7	chr7	lncRNA	--
ENSG00000229642.1	0.0637282	-0.0576699	3.05019	-0.018907	0.984915	1	0	0	0	0	0	0	0	0	0	0	0.06	0	0	0	0	0	0	0	0	0	0	AC027119.1	chr3	lncRNA	--
ENSG00000229646.2	1.48562	0.9172	0.782799	1.17169	0.241321	1	0.87	0.22	0.58	0.22	0	0	0.19	0.21	0.29	0.15	0.19	0.2	0	0.32	0.38	0	0.19	0	0.17	0.2	0	RP11-330A16.1	chr6	lncRNA	--
ENSG00000229647.2	33.0471	0.098406	0.386242	0.254778	0.798895	0.90202	0.17	0.11	0.4	0.21	0.55	0.15	0.26	0.14	0.21	0.2	0.09	0.26	0.25	0.14	0.09	0.19	0.07	0.5	0.03	0.14	0.34	MYOSLID	chr2	lncRNA	myocardin-induced smooth muscle lncRNA, inducer of differentiation
ENSG00000229654.1	3.70719	-0.106929	0.610182	-0.175241	0.860891	0.936015	0.05	0.31	0.07	0.3	0.54	0.14	0.06	0.02	0.34	0.09	0.07	0.18	0.12	0.22	0.33	0	0.46	0.19	0.12	0.27	0	LINC02526	chr6	lncRNA	long intergenic non-protein coding RNA 2526
ENSG00000229656.7	7.25545	0.0492484	0.343382	0.143422	0.885957	0.947699	0.02	0.04	0.07	0.05	0.02	0.06	0.03	0.05	0.05	0.04	0.03	0.04	0.05	0.01	0.02	0.06	0.06	0.02	0.03	0.06	0.04	ITGB1-DT	chr10	lncRNA	ITGB1 divergent transcript
ENSG00000229660.1	0.222	-0.550339	2.11763	-0.259884	0.794953	1	0	0	0	0	0	0.05	0	0	0	0.03	0	0	0	0	0.05	0	0.05	0	0	0	0	RP5-1142J19.1	chr7	lncRNA	--
ENSG00000229664.1	0.168303	0.739095	2.72065	0.271661	0.785883	1	0.04	0	0	0	0	0	0	0	0	0.05	0	0.06	0	0	0	0	0	0	0	0	0	RP11-536K7.5	chr10	lncRNA	--
ENSG00000229666.1	24.8596	-0.204226	0.335698	-0.608362	0.542948	0.738626	0.52	0.45	0.98	0.73	0.76	0.72	0.84	0.58	0.86	0.39	0.19	0.66	0.64	0.12	0.53	0.66	0.35	1.24	0.46	0.63	1.38	MAST4-AS1	chr5	lncRNA	MAST4 antisense RNA 1
ENSG00000229671.3	31.9528	-0.249388	0.272726	-0.914425	0.360494	0.59295	0.77	0.32	0.28	0.41	0.45	0.36	0.54	0.44	0.31	0.36	0.53	0.97	0.86	0.37	0.68	0.6	0.19	0.52	0.51	0.77	0.31	LINC01150	chr11	lncRNA	long intergenic non-protein coding RNA 1150
ENSG00000229672.3	0.142422	-0.987306	3.04935	-0.323776	0.746107	1	0	0	0	0	0	0	0	0	0	0	0	0	0	0	0	0	0.02	0	0	0	0	RP11-184A2.3	chr10	lncRNA	--
ENSG00000229692.3	39.1457	0.201429	0.209911	0.959596	0.337259	0.570847	0.27	1.13	0.63	0.98	0.83	0.94	0.69	0.72	0.44	0.83	0.51	0.73	0.43	0.62	0.4	0.24	0.44	0.85	0.61	0.75	0.76	SOS1-IT1	chr2	lncRNA	SOS1 intronic transcript 1
ENSG00000229694.7	5.64806	-0.0143723	0.612778	-0.0234543	0.981288	0.992516	0.06	0.02	0.11	0.02	0.16	0.05	0.08	0.02	0.17	0.03	0.01	0.06	0.07	0.09	0.03	0.14	0	0.07	0	0.03	0.11	LINC00484	chr9	lncRNA	long intergenic non-protein coding RNA 484
ENSG00000229717.3	0.0223581	-0.316071	3.05092	-0.103598	0.917488	1	0	0	0	0	0	0	0	0	0	0	0	0	0	0	0	0	0	0	0	0	0	RP11-556N4.1	chr4	lncRNA	--
ENSG00000229719.5	7.6436	-0.203261	0.539568	-0.376711	0.706388	0.850198	0.02	0.03	0.09	0.04	0.02	0.05	0.03	0.04	0.06	0.06	0.01	0.04	0.22	0.09	0.02	0	0.03	0.01	0.02	0.03	0.02	MIR194-2HG	chr11	lncRNA	MIR194-2 host gene
ENSG00000229727.7	18.2249	0.5421	0.351646	1.54161	0.123169	0.318551	0.05	0.1	0.04	0.02	0.03	0.09	0.1	0.05	0.01	0.04	0.03	0.02	0.05	0.05	0.02	0.01	0.04	0.02	0.02	0.03	0.04	AC013460.1	chr2	lncRNA	--
ENSG00000229728.1	11.982	0.517351	0.248765	2.07968	0.0375553	0.155067	0.4	0.4	0.47	0.66	0.7	0.55	0.62	0.69	0.74	0.6	0.6	0.76	0.41	0.43	0.46	0.14	0.51	0.38	0.48	0.54	0.36	RP11-314N13.3	chr20	lncRNA	--
ENSG00000229732.1	0.17644	-0.600857	3.04776	-0.197147	0.843712	1	0	0	0	0	0	0	0	0	0	0.05	0	0	0	0	0	0	0	0.11	0	0	0	AC019349.5	chr17	lncRNA	--
ENSG00000229739.4	31.9642	0.00232071	0.247589	0.00937324	0.992521	0.996849	0.04	0.05	0.13	0.11	0.12	0.08	0.13	0.11	0.09	0.07	0.1	0.14	0.04	0.16	0.08	0.05	0.11	0.09	0.05	0.16	0.08	PDC-AS1	chr1	lncRNA	PDC antisense RNA 1
ENSG00000229740.3	0.0509606	-0.877112	3.05092	-0.287491	0.773736	1	0	0	0	0	0	0	0	0	0	0	0	0	0	0.01	0	0	0	0	0	0	0	U91324.1	chr2	lncRNA	--
ENSG00000229743.4	1.21784	-0.140211	0.813407	-0.172375	0.863142	1	0.01	0.01	0	0.02	0	0.01	0	0	0.01	0	0.01	0.01	0.01	0.01	0	0	0	0.03	0	0.01	0.01	LINC01159	chr2	lncRNA	long intergenic non-protein coding RNA 1159
ENSG00000229750.1	0.664689	-0.208018	1.41085	-0.147442	0.882783	1	0.17	0	0	0.06	0	0	0	0.02	0	0.06	0	0	0.15	0.09	0	0	0	0	0	0	0.02	AC096649.2	chr2	lncRNA	--
ENSG00000229766.7	5.82981	0.117023	0.478629	0.244497	0.806846	0.906737	0.03	0.06	0.01	0.04	0.06	0.02	0.03	0.01	0.01	0.03	0.03	0	0.04	0.03	0.04	0	0.02	0.03	0.01	0.02	0.01	RP5-971N18.3	chr20	lncRNA	--
ENSG00000229770.2	2.68297	0.697551	0.499414	1.39674	0.162492	1	0.04	0.02	0.04	0.06	0.03	0.01	0.04	0.04	0.03	0.03	0.04	0.04	0.04	0.01	0.03	0	0	0.01	0.03	0.03	0.03	CTA-796E4.4	chr22	lncRNA	--
ENSG00000229771.2	1.04168	-0.133189	1.16466	-0.114359	0.908953	1	0	0.08	0	0	0	0	0.02	0.01	0	0.02	0.03	0.01	0	0.06	0	0	0	0	0.02	0.05	0	RP4-644L1.2	chr20	lncRNA	--
ENSG00000229776.1	0.209057	-0.529026	1.82882	-0.289272	0.772373	1	0.01	0	0	0	0	0	0	0	0	0	0	0	0	0.01	0	0	0	0	0	0.01	0	C4B-AS1	chr6	lncRNA	C4B antisense RNA 1
ENSG00000229780.1	4.1472	0.368319	0.411663	0.894708	0.370943	0.602647	0.44	0.3	0.07	0.22	0.26	0.34	0.19	0.26	0.14	0.14	0.25	0.18	0.23	0.21	0.19	0	0.32	0.18	0.12	0.13	0.11	UBE2Q1-AS1	chr1	lncRNA	UBE2Q1 antisense RNA 1
ENSG00000229782.1	0.188678	-0.057161	2.6353	-0.0216905	0.982695	1	0	0	0	0	0	0	0	0	0	0.04	0	0.05	0	0	0	0.09	0	0	0	0	0	AC118754.4	chr17	lncRNA	--
ENSG00000229791.1	0.182474	0.083785	2.20911	0.037927	0.969746	1	0	0	0	0	0.03	0	0.03	0	0	0	0	0.02	0	0	0	0	0	0	0	0	0.01	RP11-385E5.5	chr13	lncRNA	--
ENSG00000229792.1	0.165196	0.00757566	2.25934	0.00335303	0.997325	1	0.05	0	0	0	0	0	0	0.02	0	0.04	0	0	0.06	0	0	0	0	0	0	0	0	LINC00399	chr13	lncRNA	long intergenic non-protein coding RNA 399
ENSG00000229807.13	5806.39	-0.490744	1.66206	-0.295262	0.767793	0.885097	0	0	0	0	0	15.14	16.28	0.01	0.01	9.94	0.02	12.39	0.01	12.01	0	10.51	13.34	11.82	0.01	0.02	0.01	XIST	chrX	lncRNA	X inactive specific transcript
ENSG00000229832.1	0.443753	0.884941	1.26345	0.700415	0.483668	1	0.13	0	0	0	0	0	0.05	0.02	0.03	0.02	0.06	0	0	0.05	0	0	0	0	0	0	0.02	RP11-384C4.2	chr1	lncRNA	--
ENSG00000229839.6	1.10253	-1.49666	1.04875	-1.42708	0.153556	1	0.01	0	0	0	0	0.02	0	0	0.03	0	0.01	0	0.01	0.01	0.03	0.04	0	0.01	0.01	0.05	0	AC018462.2	chr2	lncRNA	--
ENSG00000229848.1	1.3095	-1.08827	0.820521	-1.32632	0.184735	1	0.02	0.03	0	0.03	0.03	0.03	0.03	0	0.02	0.02	0	0.03	0.21	0.05	0.03	0	0.03	0	0.03	0.03	0	RP13-766D20.2	chr17	lncRNA	--
ENSG00000229851.1	12.0828	0.273377	0.338228	0.808262	0.41894	0.642665	0.57	0.35	0.28	0.08	0.34	0.29	0.23	0.34	0.24	0.37	0.47	0.51	0.39	0.31	0.4	0	0.4	0.38	0.16	0.04	0.34	ARSD-AS1	chrX	lncRNA	ARSD antisense RNA 1
ENSG00000229852.4	92.262	0.0947074	0.16938	0.559141	0.576066	0.762877	0.07	0.26	0.22	0.27	0.17	0.27	0.25	0.23	0.11	0.18	0.16	0.2	0.23	0.15	0.14	0.11	0.16	0.17	0.13	0.21	0.21	RP11-398K22.12	chr6	lncRNA	--
ENSG00000229855.9	3.51094	-1.3366	0.712697	-1.8754	0.0607371	0.20712	0.01	0.01	0	0.01	0	0.01	0	0	0	0.01	0.01	0.02	0.03	0	0.02	0.04	0	0	0.01	0	0.02	CTC-546K23.1	chr5	lncRNA	--
ENSG00000229862.5	1.83831	-1.15471	0.716403	-1.61182	0.107002	1	0.03	0.04	0	0.12	0	0	0.03	0.04	0.07	0.01	0	0.02	0.12	0.06	0.1	0.08	0	0.13	0.06	0	0.03	RP11-505P4.7	chr6	lncRNA	--
ENSG00000229867.2	2.193	0.362859	0.5705	0.636037	0.524752	1	0.03	0.04	0.02	0.01	0.01	0.01	0.02	0.01	0.01	0.01	0.02	0.01	0.02	0.01	0.01	0	0.02	0	0.02	0.02	0.01	STEAP3-AS1	chr2	lncRNA	STEAP3 antisense RNA 1
ENSG00000229869.1	0.648131	0.948819	1.09729	0.864697	0.387205	1	0.05	0	0.14	0	0	0	0	0.03	0.04	0.05	0.13	0.05	0.12	0	0.07	0	0	0	0	0	0	RP11-363N22.2	chr10	lncRNA	--
ENSG00000229873.1	6.42219	-0.102051	0.362526	-0.281501	0.778326	0.891255	0.03	0.19	0.17	0.28	0.17	0.18	0.12	0.26	0.25	0.16	0.22	0.29	0.11	0.17	0.41	0.15	0.37	0.08	0.15	0.13	0.24	OGFR-AS1	chr20	lncRNA	OGFR antisense RNA 1
ENSG00000229876.1	0.018247	-0.316071	3.05092	-0.103598	0.917488	1	0	0	0	0	0	0	0	0	0	0.01	0	0	0	0	0	0	0	0	0	0	0	CASC20	chr20	lncRNA	cancer susceptibility 20
ENSG00000229891.2	8.54917	-0.0304515	0.411047	-0.0740828	0.940944	0.974518	0.24	0.05	0.17	0.05	0.23	0.18	0.12	0.14	0.17	0.06	0.11	0.07	0.11	0.14	0.1	0.1	0.35	0.14	0.17	0.04	0.03	LINC01315	chr22	lncRNA	long intergenic non-protein coding RNA 1315
ENSG00000229893.2	0.752852	0.292111	1.01641	0.287395	0.77381	1	0.02	0.03	0.02	0	0	0	0	0.01	0.01	0.04	0.01	0.03	0.04	0	0.05	0	0.02	0	0	0	0	TAX1BP1-AS1	chr7	lncRNA	TAX1BP1 antisense RNA 1
ENSG00000229896.2	2.45504	-0.543946	0.577358	-0.942128	0.346127	1	0.02	0.04	0	0.07	0	0	0.03	0.12	0.11	0.07	0.05	0.03	0.03	0.05	0.1	0.04	0.03	0.15	0.09	0.07	0.09	RP11-456H18.2	chr6	lncRNA	--
ENSG00000229901.1	1.07917	0.95495	1.16232	0.821586	0.411312	1	0	0	0.36	0.16	0	0	0	0.03	0.02	0.08	0.03	0.17	0	0	0	0.17	0	0	0	0	0.12	FOXO6-AS1	chr1	lncRNA	FOXO6 antisense RNA 1
ENSG00000229915.1	3.00338	0.649976	0.551115	1.17938	0.238245	0.467213	0.05	0.35	0.19	0.21	0.19	0.19	0.12	0.23	0.24	0.15	0.06	0.06	0.11	0.36	0.06	0.08	0.12	0	0.06	0	0.1	AC016999.2	chr2	lncRNA	--
ENSG00000229921.7	0.958763	1.9811	1.38873	1.42656	0.153707	1	0.01	0.02	0	0	0	0.03	0.05	0	0	0	0	0.01	0	0	0	0	0	0.02	0	0	0	KIF25-AS1	chr6	lncRNA	KIF25 antisense RNA 1
ENSG00000229922.5	0.479553	-1.55485	1.52753	-1.01789	0.308731	1	0	0	0	0	0.03	0	0	0	0.01	0.02	0	0	0.03	0	0	0	0.03	0.13	0	0	0	LINC02865	chr6	lncRNA	long intergenic non-protein coding RNA 2865
ENSG00000229931.1	10.0028	0.39576	0.30211	1.30999	0.1902	0.410788	0.45	0.28	0.36	0.5	0.36	0.55	0.23	0.29	0.34	0.34	0.18	0.22	0.43	0.3	0.28	0.05	0.39	0.22	0.11	0.29	0.15	ATXN1-AS1	chr6	lncRNA	ATXN1 antisense RNA 1
ENSG00000229941.6	6.57205	-0.571807	0.533593	-1.07162	0.283892	0.516596	0.05	0.1	0.14	0.03	0.08	0.06	0.01	0.02	0.09	0.03	0.07	0.07	0.09	0	0.01	0.06	0.01	0.24	0.08	0.06	0.2	PDE11A-AS1	chr2	lncRNA	PDE11A antisense RNA 1
ENSG00000229950.1	9.47439	-1.09203	0.538283	-2.02872	0.0424865	0.166018	0.15	0.19	0.02	0.06	0.08	0.14	0.05	0.1	0.01	0.02	0.15	0.02	0.09	0.07	0.26	0.1	0.02	0.15	0.51	0.03	0.16	TFAP2A-AS1	chr6	lncRNA	TFAP2A antisense RNA 1
ENSG00000229951.5	5.19438	0.0358346	0.532348	0.0673142	0.946332	0.9766	0	0.03	0.08	0	0.07	0.03	0.03	0.04	0.05	0.05	0.02	0.03	0.09	0.08	0.01	0.05	0.01	0.03	0.01	0.02	0.02	FLJ31356	chr2	lncRNA	--
ENSG00000229953.1	0.417385	0.564609	1.54807	0.364718	0.715322	1	0.03	0.08	0	0	0	0	0	0	0	0.05	0.02	0	0	0.03	0	0	0	0.03	0	0	0	RP11-284F21.7	chr1	lncRNA	--
ENSG00000229955.1	0.204907	-1.34503	3.04777	-0.441315	0.658985	1	0	0	0	0	0	0	0	0.02	0	0	0	0	0	0	0	0	0	0.14	0	0	0	RP1-5O6.4	chr22	lncRNA	--
ENSG00000229956.11	4.45632	-1.14932	0.495504	-2.31949	0.0203683	0.108532	0.01	0	0	0.01	0	0.01	0.01	0.01	0	0	0	0	0.01	0.01	0.01	0.01	0	0.01	0.01	0.01	0.01	ZRANB2-AS2	chr1	lncRNA	ZRANB2 antisense RNA 2 (head to head)
ENSG00000229960.1	0.431349	-1.65647	1.69747	-0.975848	0.32914	1	0	0	0	0	0	0.06	0	0.02	0	0	0.03	0	0	0	0	0	0	0.11	0	0	0.17	RP11-278H7.4	chr1	lncRNA	--
ENSG00000229964.1	0.155956	-0.205486	2.73318	-0.0751821	0.94007	1	0	0	0	0	0	0	0.07	0	0	0.04	0	0	0	0	0	0	0	0	0	0.07	0	RP11-135A1.3	chr3	lncRNA	--
ENSG00000229969.1	0.018247	-0.316071	3.05092	-0.103598	0.917488	1	0	0	0	0	0	0	0	0	0	0.03	0	0	0	0	0	0	0	0	0	0	0	RP11-96C23.10	chr10	lncRNA	--
ENSG00000229976.2	2.25503	0.113347	0.831047	0.136391	0.891512	1	0	0.05	0.07	0.01	0	0.02	0	0.01	0.03	0.02	0	0	0.02	0.02	0.02	0.04	0	0	0.04	0	0	RP5-1031J8.1	chr20	lncRNA	--
ENSG00000229980.5	60.7836	-0.0772313	0.206624	-0.373776	0.708571	0.851357	0.13	0.34	0.35	0.44	0.4	0.35	0.57	0.36	0.23	0.4	0.26	0.54	0.31	0.42	0.23	0.16	0.25	0.43	0.4	0.56	0.43	TOB1-AS1	chr17	lncRNA	TOB1 antisense RNA 1
ENSG00000229981.8	0.0223581	-0.316071	3.05092	-0.103598	0.917488	1	0	0	0	0	0	0	0	0	0	0	0	0	0	0	0	0	0	0	0	0	0	LINC01435	chr10	lncRNA	long intergenic non-protein coding RNA 1435
ENSG00000229983.1	0.355715	0.192723	2.08175	0.0925776	0.926239	1	0	0	0	0	0.22	0	0	0.02	0	0	0	0	0	0	0	0	0	0.05	0	0	0.02	RP11-15I11.2	chr1	lncRNA	--
ENSG00000229989.4	25.6048	0.494072	0.507927	0.972721	0.330692	0.564422	0.31	0.07	0.05	0.07	0.14	0.02	0.07	0.25	0.05	0.03	0.28	0.01	0.2	0.04	0.12	0.04	0.11	0.07	0.07	0.03	0.02	MIR181A1HG	chr1	lncRNA	MIR181A1 host gene
ENSG00000229990.3	0.238025	0.938595	1.78978	0.524419	0.599987	1	0	0	0	0.04	0	0.03	0	0.02	0.02	0.01	0	0	0	0	0	0	0	0	0	0	0	RP11-574K11.8	chr10	lncRNA	--
ENSG00000229996.1	0.140166	-0.406549	2.77941	-0.146272	0.883707	1	0	0	0	0	0.07	0	0	0	0	0.02	0	0	0	0	0	0	0	0.06	0	0	0	AC093585.6	chr2	lncRNA	--
ENSG00000229999.6	0.454517	-0.443448	1.84794	-0.239969	0.810354	1	0	0	0	0	0	0	0	0	0.07	0.01	0	0	0	0	0.06	0	0.03	0	0	0.03	0	SGSM3-AS1	chr22	lncRNA	SGSM3 antisense RNA 1
ENSG00000230002.3	39.6394	0.41906	0.329779	1.27073	0.203825	0.428697	1.08	0.26	0.55	0.51	0.43	0.36	0.37	0.66	0.2	0.23	0.46	0.27	0.51	0.3	0.5	0.23	0.61	0.19	0.1	0.14	0.29	ALMS1-IT1	chr2	lncRNA	ALMS1 intronic transcript 1
ENSG00000230005.2	0.0536974	-0.877112	3.05092	-0.287491	0.773736	1	0	0	0	0	0	0	0	0	0	0	0	0	0.01	0	0	0	0	0	0	0	0	SNAP47-AS1	chr1	lncRNA	SNAP47 antisense RNA 1
ENSG00000230013.2	5.33584	-2.60752	0.850753	-3.06496	0.00217702	0.0325781	0.04	0.03	0.02	0.01	0	0	0.02	0.01	0	0.2	0	0	0.27	0.01	0.02	0.03	0	0.01	0.01	0.2	0.01	CT70	chr9	lncRNA	cancer/testis associated transcript 70
ENSG00000230023.2	0.510387	1.49007	1.31462	1.13346	0.257021	1	0.01	0.03	0	0	0.02	0	0	0	0.01	0.01	0	0.03	0	0	0	0	0	0.01	0	0	0	LINC02800	chr1	lncRNA	long intergenic non-protein coding RNA 2800
ENSG00000230027.2	0.0282292	-0.877112	3.05092	-0.287491	0.773736	1	0	0	0	0	0	0	0	0	0	0	0	0	0	0	0	0	0	0	0	0	0.01	RP11-550H2.2	chr1	lncRNA	--
ENSG00000230030.1	0.0223581	-0.316071	3.05092	-0.103598	0.917488	1	0	0	0	0	0	0	0	0.05	0	0	0	0	0	0	0	0	0	0	0	0	0	RP11-505C13.1	chr9	lncRNA	--
ENSG00000230033.1	0.0676513	-0.877112	3.05092	-0.287491	0.773736	1	0	0	0	0	0	0	0	0	0	0	0	0	0	0	0.05	0	0	0	0	0	0	RP5-1121A15.3	chr7	lncRNA	--
ENSG00000230046.1	0.0318641	-0.316071	3.05092	-0.103598	0.917488	1	0	0	0	0	0	0	0	0	0	0	0.02	0	0	0	0	0	0	0	0	0	0	BIRC6-AS1	chr2	lncRNA	BIRC6 antisense RNA 1
ENSG00000230061.2	2.14356	-0.165636	0.598433	-0.276784	0.781946	1	0.02	0	0	0.01	0.02	0.03	0.04	0.04	0	0.02	0.01	0.03	0.03	0.04	0.01	0.03	0	0	0.02	0.04	0.01	TRPM2-AS	chr21	lncRNA	TRPM2 antisense RNA
ENSG00000230063.1	0.893224	-0.448587	1.13057	-0.396779	0.69153	1	0	0	0	0.05	0	0	0	0.05	0.03	0.09	0	0.04	0.04	0	0.13	0.05	0	0	0	0.09	0	RP11-384C4.6	chr1	lncRNA	--
ENSG00000230068.2	6.41414	-1.52952	0.516867	-2.95922	0.00308421	0.0392161	0.21	0.05	0.08	0.14	0.12	0.13	0.16	0.1	0.11	0.06	0.12	0.01	1.07	0.1	0.4	0.34	0.08	0.11	0.18	0.29	0.05	CDC42-IT1	chr1	lncRNA	CDC42 intronic transcript 1
ENSG00000230074.3	50.409	-0.200548	0.146675	-1.36729	0.171533	0.38658	0.51	0.77	0.36	0.89	0.8	0.92	0.79	0.8	0.65	0.77	0.55	0.8	0.98	0.88	0.74	0.65	0.58	0.65	0.79	0.77	0.84	RP11-195F19.9	chr9	lncRNA	--
ENSG00000230082.1	15.3123	-0.117492	0.341048	-0.344502	0.730469	0.863943	0.07	0.57	0.5	0.41	0.27	0.67	0.62	0.3	0.37	0.78	0.27	1.37	0.36	0.64	0.58	0.39	0.49	0.25	0.62	0.75	0.61	PRRT3-AS1	chr3	lncRNA	PRRT3 antisense RNA 1
ENSG00000230084.6	37.336	0.191583	0.284073	0.674416	0.500047	0.708443	0.42	0.23	0.17	0.17	0.14	0.16	0.2	0.23	0.53	0.18	0.29	0.37	0.18	0.19	0.28	0.14	0.24	0.16	0.28	0.27	0.26	RP4-613B23.1	chr3	lncRNA	--
ENSG00000230091.6	60.7291	0.0471646	0.248365	0.189901	0.849387	0.929953	0.22	0.76	0.45	0.35	0.23	0.63	0.58	0.76	0.27	0.26	0.48	0.17	0.41	0.36	0.48	0.29	0.52	0.24	0.36	0.28	0.43	TMEM254-AS1	chr10	lncRNA	TMEM254 antisense RNA 1
ENSG00000230102.8	0.234205	0.275381	1.80438	0.152618	0.8787	1	0	0	0	0	0	0	0	0	0	0	0	0	0	0	0	0	0	0	0	0	0	LINC02028	chr3	lncRNA	long intergenic non-protein coding RNA 2028
ENSG00000230105.1	3.09621	0.364182	0.78324	0.464969	0.641954	0.808323	0.12	0	0.2	0.13	0	0	0.11	0.13	0.04	0.05	0.21	0.23	0.28	0	0.31	0	0.04	0	0.04	0	0.03	RP11-431N15.2	chrX	lncRNA	--
ENSG00000230107.1	2.27611	-0.0757995	0.664803	-0.114018	0.909224	1	0.07	0	0	0	0.15	0	0.05	0.09	0.09	0.07	0.29	0.14	0.17	0.04	0.05	0	0.19	0	0.18	0.1	0.06	CTA-126B4.7	chr22	lncRNA	--
ENSG00000230113.1	4.9422	0.0536254	0.433152	0.123803	0.901471	0.955694	0.27	0.18	0	0.17	0.21	0.16	0.15	0.28	0.08	0.12	0.38	0.32	0.27	0.25	0	0.19	0.3	0.05	0.19	0.26	0.13	AC091177.1	chr17	lncRNA	--
ENSG00000230115.1	0.781432	-2.22359	1.30017	-1.71024	0.0872219	1	0.04	0	0	0	0	0	0	0	0.05	0	0	0	0	0.1	0.11	0.14	0.06	0	0	0.12	0	TPRG1-AS2	chr3	lncRNA	TPRG1 antisense RNA 2
ENSG00000230131.6	3.10447	0.0596278	0.458423	0.130071	0.89651	0.953412	0.02	0.01	0.02	0.01	0.01	0.01	0.01	0.02	0.01	0.01	0.01	0.03	0.01	0.01	0.02	0.01	0.02	0	0	0.02	0.01	LINC02641	chr10	lncRNA	long intergenic non-protein coding RNA 2641
ENSG00000230133.2	0.018247	-0.316071	3.05092	-0.103598	0.917488	1	0	0	0	0	0	0	0	0	0	0	0	0	0	0	0	0	0	0	0	0	0	LINC01721	chr20	lncRNA	long intergenic non-protein coding RNA 1721
ENSG00000230138.2	64.7266	-0.425025	0.33981	-1.25077	0.211018	0.437579	1.11	1.34	0.39	2.7	2.2	1.54	2.03	0.64	0.25	1.83	1.14	0.69	0.95	1.23	1.56	1.83	1.06	2.88	0.87	1.2	2.49	LINC02812	chr1	lncRNA	long intergenic non-protein coding RNA 2812
ENSG00000230140.7	0.504206	-1.43062	1.34397	-1.06447	0.287117	1	0.01	0	0	0	0	0	0	0	0	0	0.01	0	0.01	0.01	0.03	0	0	0	0.02	0	0	NPAS2-AS1	chr2	lncRNA	NPAS2 antisense RNA 1
ENSG00000230148.8	508.601	-0.417425	0.251726	-1.65825	0.0972667	0.274685	3.39	3.48	9.81	6	4.23	8.7	6.33	8.72	5.09	6.27	4.57	6.67	6.25	8.02	7.15	13.27	4.25	3.78	7.12	5.85	8.9	HOXB-AS1	chr17	lncRNA	HOXB cluster antisense RNA 1
ENSG00000230149.2	16.0962	0.381073	0.443959	0.858353	0.390698	0.619399	1.04	1.22	0.8	0.84	0.8	1.11	1.13	0.53	0.1	0.42	0.78	0.24	1.17	0.52	0.68	0	0.94	0.4	0.87	0.16	0.06	RP3-508I15.19	chr22	lncRNA	--
ENSG00000230155.6	193.315	-0.445516	0.149828	-2.97352	0.00294409	0.0383256	2.5	5.24	6.13	3.83	4.69	4.41	4.4	3.64	4.56	4.03	2.64	4.97	6.64	5.43	5.18	4.92	4.41	5.6	4.1	5.76	6.11	CEP250-AS1	chr20	lncRNA	CEP250 antisense RNA 1
ENSG00000230163.1	4.56328	-0.160247	0.39397	-0.406748	0.684193	0.837376	0.09	0.09	0.08	0.13	0.12	0.2	0.15	0.16	0.09	0.22	0.08	0.17	0.14	0.1	0.08	0.05	0.19	0.18	0.11	0.08	0.28	RP5-997D16.2	chr1	lncRNA	--
ENSG00000230174.1	0.0525648	-0.316071	3.05092	-0.103598	0.917488	1	0	0	0	0	0	0	0.01	0	0	0	0	0	0	0	0	0	0	0	0	0	0	LINC01149	chr6	lncRNA	long intergenic non-protein coding RNA 1149
ENSG00000230176.3	2.05257	0.478991	0.737455	0.649518	0.516004	1	0.07	0.03	0.06	0	0.06	0	0	0.09	0.14	0.02	0.07	0.02	0	0.05	0.03	0.07	0	0.06	0	0.03	0.07	LINC01433	chr20	lncRNA	long intergenic non-protein coding RNA 1433
ENSG00000230184.1	0.378769	0.333164	2.09924	0.158707	0.8739	1	0	0	0	0	0.31	0	0.08	0	0	0	0	0	0.07	0	0	0	0	0	0	0	0.03	SMYD3-IT1	chr1	lncRNA	SMYD3 intronic transcript 1
ENSG00000230185.5	2.77135	-0.114606	0.592817	-0.193325	0.846704	1	0.01	0	0.02	0.04	0.07	0	0.02	0.04	0	0.02	0.01	0.06	0.01	0.02	0.01	0.04	0.03	0.02	0.04	0.01	0.02	C9orf147	chr9	lncRNA	--
ENSG00000230212.6	8.6198	0.0850783	0.44521	0.191097	0.84845	0.929574	0.16	0.12	0.15	0.17	0.28	0.36	0.29	0.07	0.02	0.03	0.07	0.13	0.23	0.14	0.04	0	0.15	0.14	0.2	0.2	0.06	AP000688.14	chr21	lncRNA	--
ENSG00000230234.1	0.093175	0.152655	3.04862	0.0500734	0.960064	1	0	0	0	0	0	0	0.06	0	0	0	0	0.04	0	0	0	0	0	0	0	0	0	RP1-276N6.2	chr6	lncRNA	--
ENSG00000230257.5	46.8585	-0.321775	0.552921	-0.581955	0.560597	0.750725	2.37	1.47	1.7	0.18	0.66	0.16	0.38	0.3	0.99	10.02	0.43	0.34	1.48	4.38	0.1	0.48	0.18	0.88	0.19	13.93	0.7	NFE4	chr7	lncRNA	nuclear factor, erythroid 4
ENSG00000230262.8	1.07742	0.159154	0.839008	0.189693	0.84955	1	0.03	0	0	0.01	0	0	0.02	0.01	0.01	0.01	0.01	0	0.01	0.03	0	0.01	0	0	0.01	0	0.01	LINC02603	chr9	lncRNA	long intergenic non-protein coding RNA 2603
ENSG00000230266.1	19.5545	0.0398725	0.341374	0.1168	0.907019	0.958143	0.08	0.61	0.61	0.64	0.61	0.49	0.42	0.28	0.25	0.84	0.66	1.06	0.44	0.26	0.35	0.3	0.24	0.37	0.68	0.77	0.92	XXYLT1-AS2	chr3	lncRNA	XXYLT1 antisense RNA 2
ENSG00000230289.1	16.1413	0.00481087	0.31693	0.0151796	0.987889	0.99494	0.94	0.68	0.65	0.53	0.42	0.68	0.52	1.2	1.32	0.58	0.38	0.41	0.42	0.68	1.11	0.58	0.64	0.77	0.75	0.85	0.36	RP11-334J6.6	chr9	lncRNA	--
ENSG00000230290.1	0.258104	0.535455	1.57484	0.340007	0.733852	1	0	0	0.25	0	0	0	0	0.09	0.08	0.2	0.12	0	0	0	0	0	0	0	0.23	0	0	ARMC2-AS1	chr6	lncRNA	ARMC2 antisense RNA 1
ENSG00000230303.6	2.75704	0.0160898	0.551371	0.0291814	0.97672	1	0	0.02	0.01	0	0	0.01	0	0.01	0.01	0.01	0.01	0.01	0.02	0	0	0.01	0	0	0.01	0.01	0.01	RP11-213G2.2	chr9	lncRNA	--
ENSG00000230310.1	2.03147	0.875268	0.670366	1.30566	0.191669	1	0	0.06	0.1	0.17	0.21	0.16	0.1	0.08	0.05	0.12	0.03	0.14	0	0	0	0	0.1	0.14	0.05	0.16	0.02	CTD-2192J16.11	chr19	lncRNA	--
ENSG00000230313.1	1.06474	-1.17251	1.03975	-1.12769	0.25945	1	0.06	0	0	0	0.04	0.04	0.04	0.07	0	0	0	0	0.03	0	0.04	0.05	0.04	0.11	0	0.12	0	HCG24	chr6	lncRNA	HLA complex group 24
ENSG00000230317.2	19.1397	0.391616	0.33187	1.18003	0.237989	0.467033	0.03	0.1	0.07	0.12	0.04	0.18	0.12	0.11	0.02	0.05	0.11	0.04	0.05	0.04	0.04	0.02	0.11	0.06	0.03	0.06	0.1	LINC01284	chrX	lncRNA	long intergenic non-protein coding RNA 1284
ENSG00000230319.1	9.44237	-0.84041	0.420616	-1.99805	0.0457117	0.173093	0.04	0.14	0.07	0.09	0.01	0.04	0.03	0.09	0.1	0.04	0.05	0.13	0.04	0.25	0.11	0.23	0.04	0.13	0.07	0.14	0.05	TTLL1-AS1	chr22	lncRNA	TTLL1 antisense RNA 1
ENSG00000230322.1	3.76538	-0.302368	0.604009	-0.500602	0.616651	0.789961	0	0.15	0.2	0.07	0.39	0.07	0.13	0.19	0.29	0.29	0	0.2	0.29	0.16	0.38	0	0.06	0.12	0	0.4	0.37	RP3-323N1.2	chr10	lncRNA	--
ENSG00000230323.6	0.892108	1.07459	0.985311	1.09061	0.275444	1	0	0.06	0.04	0	0.02	0.04	0.02	0.01	0.01	0.01	0.01	0	0.02	0.03	0	0	0	0	0	0	0.01	LINC00159	chr21	lncRNA	long intergenic non-protein coding RNA 159
ENSG00000230325.1	62.8395	0.0201788	0.239869	0.0841244	0.932957	0.97015	2.31	3.38	3.02	2.36	1.42	2.85	3.51	3.36	2.14	2.47	2.38	3.69	3.21	2.24	3.18	2.07	3.05	5.28	0.72	1.51	1.45	RP11-385F5.4	chr1	lncRNA	--
ENSG00000230333.6	0.906141	-0.424766	0.86527	-0.490906	0.623493	1	0	0.01	0	0	0	0.01	0	0	0	0	0.01	0.01	0	0.01	0	0	0	0	0	0	0.01	AC004538.3	chr7	lncRNA	--
ENSG00000230337.1	5.58351	-0.385554	0.420622	-0.916627	0.359338	0.592089	0.16	0.18	0.1	0.23	0.37	0.16	0.25	0.12	0.24	0.12	0.31	0.09	0.37	0.17	0.36	0.06	0.1	0.39	0.14	0.53	0.06	EXOSC10-AS1	chr1	lncRNA	EXOSC10 antisense RNA 1
ENSG00000230366.9	9.13219	-0.131562	0.362423	-0.363006	0.716601	0.856688	0.03	0.15	0.04	0.08	0.13	0.19	0.09	0.1	0.08	0.15	0.04	0.13	0.08	0.05	0.09	0.04	0.03	0.16	0.11	0.15	0.19	DSCR9	chr21	lncRNA	Down syndrome critical region 9
ENSG00000230368.2	1.03502	0.859899	1.12645	0.763374	0.44524	1	0.01	0	0.04	0.02	0.07	0	0	0.01	0	0.02	0	0.01	0	0	0.03	0	0	0.03	0	0	0.01	FAM41C	chr1	lncRNA	family with sequence similarity 41 member C
ENSG00000230379.5	0.0879564	-0.636665	3.05092	-0.20868	0.834698	1	0	0	0	0	0	0	0	0	0	0	0	0.02	0	0	0.04	0	0	0	0	0	0	AP000146.2	chr21	lncRNA	--
ENSG00000230381.2	0.018247	-0.316071	3.05092	-0.103598	0.917488	1	0	0	0	0	0	0	0	0	0	0.01	0	0	0	0	0	0	0	0	0	0	0	RP4-655J12.5	chr1	lncRNA	--
ENSG00000230385.1	9.10467	0.409733	0.339809	1.20577	0.227905	0.456122	0.11	0.32	0.14	0.84	0.47	0.39	0.72	0.34	0.27	0.37	0.2	0.31	0.25	0.15	0.28	0.23	0.27	0.43	0.17	0.1	0.34	AC012507.4	chr2	lncRNA	--
ENSG00000230387.4	3.13033	2.16111	0.85629	2.5238	0.0116092	0.0795597	0.04	0.02	0.05	0	0	0.02	0	0.05	0.02	0	0.01	0.01	0	0	0.01	0	0	0	0.01	0.01	0.01	RP4-737E23.7	chr20	lncRNA	--
ENSG00000230393.1	1.79777	-0.96764	0.681022	-1.42086	0.155357	1	0	0	0	0	0.02	0.01	0.01	0.01	0.03	0.01	0.01	0.01	0.02	0.02	0.01	0.01	0.03	0.03	0.04	0.02	0	AC092667.2	chr2	lncRNA	--
ENSG00000230400.3	0.115316	-0.478137	2.97761	-0.160578	0.872426	1	0	0	0	0	0	0	0	0	0	0	0	0	0	0	0	0	0	0	0	0	0	LINC01747	chr20	lncRNA	long intergenic non-protein coding RNA 1747
ENSG00000230408.3	0.559054	-0.155001	1.11206	-0.139383	0.889148	1	0.02	0.04	0.03	0	0	0	0	0.01	0.01	0.03	0.02	0	0.03	0	0	0	0.03	0	0	0	0.05	BZW1-AS1	chr2	lncRNA	BZW1 antisense RNA 1
ENSG00000230415.1	26.1975	-0.505139	0.222051	-2.27488	0.0229129	0.116272	0.58	1.31	1.37	0.55	0.99	1.03	1.69	0.88	0.76	0.75	0.48	0.83	0.96	1.12	0.7	1.46	1.39	1.93	1.19	1.12	0.93	LINC01786	chr1	lncRNA	long intergenic non-protein coding RNA 1786
ENSG00000230417.12	12.0032	-0.999151	0.359524	-2.77909	0.00545107	0.052721	0	0.01	0.02	0.01	0.02	0.01	0.02	0.03	0.02	0.02	0.01	0.02	0.04	0.01	0.03	0.04	0.03	0.07	0.03	0.02	0.02	LINC00856	chr10	lncRNA	long intergenic non-protein coding RNA 856
ENSG00000230423.3	0.753339	1.19633	1.07776	1.11001	0.266994	1	0.01	0.02	0.01	0	0	0	0	0.02	0	0.01	0	0	0	0.01	0	0	0.01	0	0	0.01	0	XX-C2158C12.2	chr6	lncRNA	--
ENSG00000230424.1	36.887	-0.512517	0.230217	-2.22623	0.0259986	0.124819	0.67	1.71	0.83	1.06	1.44	1.16	0.64	1.12	1.65	1.64	1.1	2.34	1.76	1.77	1.19	1.34	1.73	2.11	2.56	1.69	1.66	EMC1-AS1	chr1	lncRNA	EMC1 antisense RNA 1
ENSG00000230426.4	13.8124	-0.0788003	0.25899	-0.30426	0.76093	0.881548	0.01	0.02	0.03	0.02	0.03	0.03	0.03	0.02	0.01	0.02	0.02	0.03	0.02	0.02	0.04	0.03	0.02	0.02	0.02	0.02	0.01	LINC01036	chr1	lncRNA	long intergenic non-protein coding RNA 1036
ENSG00000230427.1	0.10955	-1.09938	3.04881	-0.360592	0.718404	1	0	0	0	0	0	0	0	0	0.01	0	0	0	0	0	0	0	0	0	0	0	0.03	ALG14-AS1	chr1	lncRNA	ALG14 antisense RNA 1
ENSG00000230433.1	0.777612	0.138707	1.00351	0.138222	0.890065	1	0.05	0.04	0	0.07	0	0	0.03	0.01	0	0.01	0.03	0.01	0.06	0	0	0	0.03	0.03	0	0.03	0	RP1-20B11.2	chr6	lncRNA	--
ENSG00000230435.1	0.191347	-0.150351	2.59857	-0.0578593	0.953861	1	0	0	0	0	0.1	0	0	0	0	0.01	0	0	0	0.04	0	0	0	0	0	0	0	AC004160.4	chr7	lncRNA	--
ENSG00000230438.7	712.241	-0.227895	0.166613	-1.36781	0.171371	0.386464	1.54	4.18	2.16	2.49	3.97	4.57	3.55	2.94	3.19	2.99	2.4	4.76	2.95	4.2	3.38	2.7	2.58	4.77	3.26	3.86	3.56	SERPINB9P1	chr6	lncRNA	serpin family B member 9 pseudogene 1
ENSG00000230442.5	0.0203051	-0.316071	3.05092	-0.103598	0.917488	1	0	0	0	0	0	0	0	0	0	0	0	0.01	0	0	0	0	0	0	0	0	0	ASB15-AS1	chr7	lncRNA	ASB15 antisense RNA 1
ENSG00000230452.1	0.0608495	-0.877112	3.05092	-0.287491	0.773736	1	0	0	0	0	0	0	0	0	0	0	0	0	0	0	0	0	0	0.06	0	0	0	LINC01381	chr2	lncRNA	long intergenic non-protein coding RNA 1381
ENSG00000230454.1	37.5197	-0.784296	0.36672	-2.13868	0.0324617	0.142365	0.12	0.24	0.05	0.2	0.17	0.37	0.43	0.17	0.07	0.53	0.18	0.3	1.04	0.23	0.23	0.31	0.14	0.18	0.37	0.41	0.47	U73166.2	chr3	lncRNA	--
ENSG00000230461.9	0.200692	-1.58547	3.04777	-0.520208	0.602919	1	0	0	0	0	0	0	0	0	0	0	0	0	0	0	0	0	0	0	0	0.01	0	PROX1-AS1	chr1	lncRNA	PROX1 antisense RNA 1
ENSG00000230470.1	0.901675	-0.24991	1.13409	-0.220361	0.82559	1	0.1	0.08	0.13	0.07	0.07	0	0	0	0.04	0	0.03	0	0.06	0.11	0	0	0.26	0	0	0	0	GS1-115G20.1	chr1	lncRNA	--
ENSG00000230479.1	0.0364939	-0.106943	3.05046	-0.0350578	0.972034	1	0	0	0	0	0	0	0	0	0	0.02	0	0	0	0	0	0	0	0	0	0	0	AP000695.6	chr21	lncRNA	--
ENSG00000230483.1	1.05342	-2.09411	0.821407	-2.54942	0.0107902	1	0.05	0	0	0.08	0	0	0	0.03	0.04	0.04	0	0	0.06	0.17	0.07	0.08	0.07	0.13	0	0.21	0.06	AC124057.5	chr11	lncRNA	--
ENSG00000230487.8	155.735	0.0961094	0.140475	0.684175	0.493865	0.70401	0.33	0.69	0.43	0.68	0.58	0.65	0.84	0.51	0.23	0.48	0.53	0.58	0.59	0.52	0.51	0.33	0.42	0.48	0.44	0.52	0.35	PSMG3-AS1	chr7	lncRNA	PSMG3 antisense RNA 1 (head to head)
ENSG00000230489.1	4.6714	0.21872	0.520413	0.420282	0.67428	0.83128	0.1	0.31	0.18	0	0.05	0.28	0.22	0.08	0.07	0.18	0.24	0.41	0.16	0.33	0.09	0	0	0.13	0.04	0.37	0.15	VAV3-AS1	chr1	lncRNA	VAV3 antisense RNA 1
ENSG00000230490.3	1.72744	2.09519	0.890301	2.35335	0.0186049	1	0.02	0.02	0.03	0	0.01	0	0.01	0	0	0	0	0	0	0	0	0	0.01	0	0	0	0	RP11-141M1.3	chr13	lncRNA	--
ENSG00000230492.1	0.495166	0.979428	1.82495	0.536688	0.591483	1	0.03	0	0	0	0	0.04	0	0	0	0.16	0	0	0	0.03	0	0	0.04	0	0	0	0	RP4-753D10.5	chr20	lncRNA	--
ENSG00000230499.1	0.501087	-0.174419	1.30782	-0.133366	0.893904	1	0	0	0	0	0.07	0	0	0.02	0.1	0.02	0.03	0	0	0	0	0	0.07	0.13	0.06	0	0	AC108463.1	chr2	lncRNA	--
ENSG00000230506.2	0.018247	-0.316071	3.05092	-0.103598	0.917488	1	0	0	0	0	0	0	0	0	0	0.01	0	0	0	0	0	0	0	0	0	0	0	RP11-416N4.4	chr20	lncRNA	--
ENSG00000230513.2	99.8402	-0.0144567	0.193058	-0.0748825	0.940308	0.974206	0.64	0.63	0.73	0.5	0.79	0.98	0.8	0.96	0.55	0.47	0.75	0.53	0.82	0.46	0.94	0.45	1.05	0.3	0.52	0.85	0.51	THAP7-AS1	chr22	lncRNA	THAP7 antisense RNA 1
ENSG00000230515.1	1.60329	-0.609087	0.680141	-0.89553	0.370504	1	0.05	0.07	0	0.13	0	0.06	0.17	0.04	0.05	0.03	0	0.1	0	0.15	0.18	0.15	0.12	0.06	0.05	0	0.05	AC092580.3	chr2	lncRNA	--
ENSG00000230525.6	0.0526465	-0.316071	3.05092	-0.103598	0.917488	1	0.01	0	0	0	0	0	0	0	0	0	0	0	0	0	0	0	0	0	0	0	0	LINC01799	chr2	lncRNA	long intergenic non-protein coding RNA 1799
ENSG00000230526.1	0.227948	-0.0751642	2.48969	-0.0301902	0.975915	1	0.04	0	0	0	0	0	0	0	0	0	0.05	0	0	0	0	0.06	0	0	0	0	0	RP11-472G21.2	chr10	lncRNA	--
ENSG00000230530.2	73.7401	0.136861	0.237042	0.577372	0.563688	0.752884	0.16	0.5	0.28	0.43	0.42	0.48	0.51	0.28	0.15	0.55	0.27	0.43	0.55	0.38	0.21	0.08	0.28	0.24	0.28	0.34	0.44	LIMD1-AS1	chr3	lncRNA	LIMD1 antisense RNA 1
ENSG00000230532.1	52.0408	-0.626294	0.138355	-4.5267	5.99109e-06	0.0015768	1.4	2.12	1.69	2.09	2.38	1.52	1.57	1.92	1.68	1.97	1.53	2.18	3.18	3.57	2.11	2.54	2.55	2.32	2.9	2.84	2.19	AC091133.1	chr17	lncRNA	--
ENSG00000230533.4	0.642157	1.81865	1.07935	1.68495	0.0919982	1	0.02	0	0.01	0.02	0.01	0	0.01	0.01	0.01	0	0.01	0	0	0	0	0	0	0	0	0	0	RP11-95M15.1	chr6	lncRNA	--
ENSG00000230534.6	2.3549	-0.896283	0.554366	-1.61677	0.105928	1	0.06	0	0.02	0	0.04	0.04	0	0.01	0.04	0.04	0.01	0.03	0.1	0.05	0.06	0.02	0.02	0.07	0.02	0.02	0.05	RP11-297A16.2	chr10	lncRNA	--
ENSG00000230536.1	0.239328	-0.479143	2.08563	-0.229736	0.818297	1	0.06	0	0	0	0	0	0	0	0	0	0	0.01	0.03	0	0	0	0.04	0	0	0	0	RP11-379C10.4	chr9	lncRNA	--
ENSG00000230537.2	173.983	0.199102	0.337096	0.590637	0.554763	0.746797	0.61	0.87	2.13	0.83	0.98	1.36	1.2	1.19	3.01	1.14	0.5	1.66	0.88	1.06	0.55	1.24	1.25	1.01	0.72	0.43	2.4	RP11-305L7.1	chr9	lncRNA	--
ENSG00000230539.1	3.26352	0.161138	0.57475	0.280363	0.779199	0.891863	0.18	0.11	0.05	0.22	0.05	0.15	0.14	0.04	0.09	0.18	0.24	0.07	0.09	0.12	0.14	0	0	0	0.04	0.45	0.12	AOAH-IT1	chr7	lncRNA	AOAH intronic transcript 1
ENSG00000230551.4	275.205	0.274994	0.206644	1.33076	0.183266	0.40172	1.43	0.63	0.74	0.71	0.67	0.58	0.66	0.75	0.56	0.46	0.98	0.52	0.62	0.58	0.69	0.43	0.98	0.46	0.36	0.53	0.47	CTB-89H12.4	chr5	lncRNA	--
ENSG00000230552.6	0.304026	-1.94311	2.01474	-0.964451	0.33482	1	0	0	0	0	0	0	0	0	0	0	0	0	0	0.01	0	0	0	0	0.01	0	0	AC092162.1	chr2	lncRNA	--
ENSG00000230555.2	6.47994	1.27319	0.481211	2.64581	0.00814959	0.0653306	0.22	0.34	0.15	0.25	0.3	0.27	0.54	0.15	0.03	0.08	0.56	0.14	0.13	0.06	0.18	0.04	0.18	0.1	0.07	0.04	0.04	RP11-517P14.2	chr10	lncRNA	--
ENSG00000230563.4	0.140502	0.443796	3.04562	0.145716	0.884145	1	0	0	0	0.01	0	0	0	0	0	0.01	0	0	0	0	0	0	0	0	0	0	0	RP5-828H9.1	chr20	lncRNA	--
ENSG00000230565.1	4.60814	0.549919	0.460867	1.19323	0.23278	0.461129	0.21	0.28	0.16	0.14	0.06	0.19	0.09	0.09	0.04	0.1	0.08	0.12	0.19	0.13	0.09	0.04	0.15	0.03	0.06	0.03	0.01	ZNF32-AS2	chr10	lncRNA	ZNF32 antisense RNA 2
ENSG00000230573.1	0.0564585	-1.13989	3.04979	-0.373761	0.708582	1	0	0	0	0	0	0	0	0	0	0	0	0	0	0	0	0	0	0	0	0	0.04	LINC02639	chr10	lncRNA	long intergenic non-protein coding RNA 2639
ENSG00000230575.1	0.0600319	-0.877112	3.05092	-0.287491	0.773736	1	0	0	0	0	0	0	0	0	0	0	0	0	0	0	0	0	0.07	0	0	0	0	RP11-369F10.2	chr10	lncRNA	--
ENSG00000230587.2	56.6343	0.135356	0.265244	0.510308	0.609836	0.786015	0.36	0.39	0.28	0.44	0.37	0.35	0.36	0.44	0.71	0.55	0.17	0.27	0.28	0.34	0.51	0.34	0.23	0.46	0.36	0.4	0.16	LINC02580	chr2	lncRNA	long intergenic non-protein coding RNA 2580
ENSG00000230590.11	1936.15	0.306471	0.124739	2.45689	0.0140144	0.0877971	0.79	1.25	0.77	1.21	1.14	1.39	1.52	1.3	0.6	1.07	1.17	1.07	1.1	0.94	0.94	0.38	0.95	0.72	0.82	0.75	0.89	FTX	chrX	lncRNA	FTX transcript, XIST regulator
ENSG00000230606.11	64.8182	0.449896	0.269553	1.66904	0.0951089	0.271406	0.14	0.35	0.27	0.19	0.11	0.3	0.27	0.47	0.13	0.18	0.24	0.21	0.15	0.19	0.16	0.02	0.35	0.18	0.19	0.09	0.14	AC159540.1	chr2	lncRNA	--
ENSG00000230612.3	0.0615041	-0.877112	3.05092	-0.287491	0.773736	1	0	0	0	0	0	0	0	0	0	0	0	0	0	0	0	0	0	0	0.01	0	0	AC004237.1	chr5	lncRNA	--
ENSG00000230613.1	1.84829	-0.252096	0.616932	-0.408628	0.682813	1	0.09	0.2	0	0.06	0.06	0.12	0.06	0.06	0.03	0.09	0.06	0.1	0.3	0.14	0	0.07	0	0.11	0	0.06	0.07	HM13-AS1	chr20	lncRNA	HM13 antisense RNA 1
ENSG00000230615.7	19.1277	0.150218	0.631043	0.238047	0.811845	0.909496	0.01	0.06	0.02	0.07	0.03	0.01	0.02	0.01	0.08	0.02	0.1	0.06	0	0.02	0.01	0.04	0.01	0.02	0.1	0.01	0.09	RP5-1198O20.4	chr1	lncRNA	--
ENSG00000230623.6	0.387302	-0.435814	1.39396	-0.312644	0.754551	1	0.01	0.01	0	0	0	0	0.01	0	0	0	0	0	0	0.01	0	0	0.01	0	0	0	0.01	RP11-469A15.2	chr1	lncRNA	--
ENSG00000230628.1	1.04529	-0.80477	0.906379	-0.887896	0.374597	1	0	0.01	0.02	0.02	0	0	0	0	0	0.01	0	0.01	0.02	0.02	0.01	0	0	0.01	0	0.01	0	RP4-781K5.6	chr1	lncRNA	--
ENSG00000230630.5	0.590448	0.219551	1.15914	0.189409	0.849773	1	0.01	0	0	0.01	0	0	0.02	0.01	0	0.01	0	0	0	0.02	0.01	0	0	0	0	0	0	DNM3OS	chr1	lncRNA	DNM3 opposite strand/antisense RNA
ENSG00000230641.1	6.2582	-0.201475	0.451349	-0.446384	0.65532	0.81838	0.15	0.34	0.3	1.02	0.4	0.32	0.97	0.22	0.42	0.56	0.2	0.48	0.09	0.58	0.59	0.86	0.1	0.75	0.64	0	0.53	USP12-AS2	chr13	lncRNA	USP12 antisense RNA 2 (head to head)
ENSG00000230647.2	0.282342	-0.11902	1.55106	-0.0767345	0.938835	1	0	0	0.02	0	0	0	0	0.01	0.01	0.01	0	0.01	0	0	0	0	0	0	0	0.05	0	AC022816.2	chr17	lncRNA	--
ENSG00000230648.1	0.246864	0.319666	1.79881	0.17771	0.858951	1	0	0	0	0	0	0.14	0.13	0.1	0.04	0	0	0	0	0	0	0	0	0	0	0.14	0	RP3-406P24.3	chr6	lncRNA	--
ENSG00000230649.3	43.0887	-0.605321	0.322405	-1.87752	0.060447	0.206521	0.4	0.87	0.65	0.28	0.32	0.18	0.26	1.21	0.54	0.35	0.46	0.46	0.64	1.17	0.54	1.2	0.91	0.42	0.59	0.43	0.43	AC024084.1	chr7	lncRNA	--
ENSG00000230658.2	7.90837	-1.14844	0.441509	-2.60118	0.00929038	0.0704189	0.06	0	0.02	0	0.02	0.02	0.08	0.04	0.01	0.02	0.03	0.04	0.01	0.03	0.08	0.09	0.07	0.07	0.11	0.07	0.04	KLHL7-DT	chr7	lncRNA	KLHL7 divergent transcript
ENSG00000230663.1	0.354789	-2.13636	1.67376	-1.27638	0.20182	1	0	0	0	0	0	0	0	0.01	0	0	0	0	0.02	0	0.03	0	0	0	0.01	0	0.01	FAM224B	chrY	lncRNA	family with sequence similarity 224 member B
ENSG00000230679.1	14.8631	-0.202053	0.279085	-0.723984	0.469076	0.685319	0.79	0.7	1.17	0.28	0.86	0.77	1.07	0.75	0.41	0.47	0.48	0.25	0.27	0.96	0.72	0.52	0.66	0.97	0.73	0.69	0.65	ENO1-AS1	chr1	lncRNA	ENO1 antisense RNA 1
ENSG00000230684.1	0.0796035	0.278854	3.04733	0.0915079	0.927089	1	0	0	0	0	0	0	0	0	0.03	0.08	0	0	0	0	0	0	0	0	0	0	0	RP11-409K20.6	chr9	lncRNA	--
ENSG00000230686.1	0.0750046	-0.0576701	3.05019	-0.0189071	0.984915	1	0.03	0	0	0	0	0	0	0.02	0	0	0	0	0	0	0	0	0	0	0	0	0	AC067945.2	chr2	lncRNA	--
ENSG00000230690.2	0.0610695	-0.316071	3.05092	-0.103598	0.917488	1	0	0	0	0	0.02	0	0	0	0	0	0	0	0	0	0	0	0	0	0	0	0	AC013402.5	chr2	lncRNA	--
ENSG00000230699.2	8.23554	-0.561521	1.17406	-0.478272	0.632456	0.80105	0.01	0	0.3	0	0.15	0	0	0.01	0.05	0	0.02	0.03	0.02	0.02	0.24	0.07	0	0.21	0	0	0.01	RP11-54O7.1	chr1	lncRNA	--
ENSG00000230709.1	2.10679	0.315303	1.0141	0.310919	0.755862	1	0.11	0.01	0.01	0.03	0.01	0	0	0.01	0.03	0.01	0	0.02	0	0	0	0	0.14	0	0	0.01	0.01	AC104024.1	chr17	lncRNA	--
ENSG00000230710.2	0.178474	-0.151203	2.19038	-0.0690308	0.944965	1	0	0	0	0.01	0	0	0	0	0	0	0.01	0	0	0	0	0	0	0.01	0	0	0	LINC00332	chr13	lncRNA	long intergenic non-protein coding RNA 332
ENSG00000230724.9	41.0084	0.142936	0.392165	0.36448	0.7155	0.855881	0.49	0.22	0.15	0.07	0.24	0.13	0.34	0.09	0.2	0.5	0.22	0.12	0.24	0.23	0.18	0.08	0.09	0.18	0.23	0.55	0.06	LINC01001	chr11	lncRNA	long intergenic non-protein coding RNA 1001
ENSG00000230725.6	5.48952	0.630089	0.579096	1.08806	0.27657	0.508827	0	0.07	0.04	0.03	0.04	0.02	0.02	0.03	0.01	0.02	0.01	0.01	0	0.02	0.02	0	0.03	0.03	0.03	0.01	0	RP4-738P15.1	chr20	lncRNA	--
ENSG00000230729.1	1.00526	-0.206061	0.92713	-0.222257	0.824114	1	0	0	0.09	0.1	0	0.09	0	0.05	0	0	0.02	0.06	0.08	0.04	0.04	0	0	0.04	0	0.09	0.02	RP11-296L22.8	chr9	lncRNA	--
ENSG00000230730.1	0.366117	-0.0942415	2.01944	-0.0466672	0.962778	1	0.04	0.06	0.1	0	0	0	0	0	0	0	0	0	0	0	0	0	0	0	0.09	0	0	AC074011.2	chr2	lncRNA	--
ENSG00000230731.3	0.239669	0.980657	2.5559	0.383683	0.701213	1	0	0	0	0	0	0	0.01	0	0	0	0	0	0	0	0	0	0	0	0	0	0	RP11-478K15.6	chr13	lncRNA	--
ENSG00000230732.4	56.958	-1.12948	0.521497	-2.16583	0.0303238	0.13645	0.27	0.23	1.53	0.53	0.46	0.42	0.35	1.05	1.19	0.22	0.14	0.2	0.32	3.01	0.56	2.61	0.21	1.27	0.23	0.43	1.14	AC127904.2	chr3	lncRNA	--
ENSG00000230733.2	14.3356	-0.479175	0.287135	-1.66881	0.0951541	0.271419	0.07	0.09	0.07	0.07	0.11	0.13	0.09	0.04	0.08	0.08	0.06	0.09	0.21	0.06	0.07	0	0.08	0.14	0.09	0.15	0.15	AC092171.4	chr7	lncRNA	--
ENSG00000230735.1	0.823688	0.832094	1.00157	0.830789	0.406093	1	0	0.07	0.06	0.22	0	0	0	0.02	0.04	0.12	0.03	0.02	0.06	0	0	0	0.06	0.06	0	0.07	0	RP11-413E1.4	chr1	lncRNA	--
ENSG00000230736.2	0.58291	-0.863928	1.38604	-0.623305	0.533084	1	0.03	0	0	0	0	0	0	0.01	0.02	0	0.01	0	0.05	0	0.02	0	0.04	0	0	0	0	RP1-149A16.3	chr22	lncRNA	--
ENSG00000230747.1	17.0607	0.212699	0.268065	0.793461	0.427509	0.65074	0.2	0.91	0.8	0.38	0.42	0.63	0.88	0.31	0.35	0.46	0.3	0.84	0.33	0.47	0.45	0.23	0.59	0.67	0.34	0.27	0.42	AC021188.4	chr2	lncRNA	--
ENSG00000230749.5	22.1248	-0.345102	0.417574	-0.826445	0.408552	0.634342	0.16	0.13	0.08	0.15	0.02	0.2	0.13	0.11	0.38	0.12	0.05	0.26	0.2	0.06	0.12	0.29	0.07	0.34	0.21	0.11	0.22	MEIS1-AS2	chr2	lncRNA	MEIS1 antisense RNA 2
ENSG00000230751.1	20.1142	-2.07796	0.603163	-3.4451	0.000570848	0.0167984	0.19	0.29	0.71	0.36	0.13	0.34	0.06	0.45	1.18	0.41	0.16	0.22	0.17	0.63	1.32	6.79	0.31	1.07	0.76	0.46	0.78	AC007036.4	chr7	lncRNA	--
ENSG00000230753.6	13.675	-0.513627	0.372543	-1.37871	0.167985	0.382101	0.24	0.04	0.47	0.53	0.35	0.41	0.04	0.55	0.39	0.3	0.19	0.53	0.8	0.29	0.46	0.29	0.08	0.51	0.71	0.68	0.35	ZNF341-AS1	chr20	lncRNA	ZNF341 antisense RNA 1
ENSG00000230773.9	35.3689	-0.283492	0.264791	-1.07063	0.284336	0.517023	0.06	0.11	0.05	0.07	0.1	0.09	0.08	0.08	0.08	0.12	0.05	0.13	0.06	0.05	0.1	0.12	0.04	0.15	0.13	0.06	0.14	AC079807.4	chr2	lncRNA	--
ENSG00000230789.1	0.457419	-0.716469	1.25666	-0.570139	0.568583	1	0.05	0.08	0	0	0	0.08	0	0	0	0.04	0	0	0	0.06	0.07	0	0.07	0	0	0.07	0	ARHGAP26-IT1	chr5	lncRNA	ARHGAP26 intronic transcript 1
ENSG00000230790.2	0.018247	-0.316071	3.05092	-0.103598	0.917488	1	0	0	0	0	0	0	0	0	0	0.01	0	0	0	0	0	0	0	0	0	0	0	AC012456.4	chr2	lncRNA	--
ENSG00000230798.5	0.506655	0.981015	2.01528	0.486789	0.626408	1	0	0	0	0	0	0	0	0	0.08	0.02	0.01	0	0	0	0	0	0	0.04	0	0	0	FOXD3-AS1	chr1	lncRNA	FOXD3 antisense RNA 1
ENSG00000230805.8	0.135854	-0.378621	2.80157	-0.135146	0.892496	1	0.01	0	0	0	0	0	0	0	0	0	0	0	0	0	0	0	0	0.01	0	0	0	AL132709.1	chr14	lncRNA	--
ENSG00000230806.1	0.0676513	-0.877112	3.05092	-0.287491	0.773736	1	0	0	0	0	0	0	0	0	0	0	0	0	0	0	0.01	0	0	0	0	0	0	SRGAP2-AS1	chr1	lncRNA	SRGAP2 antisense RNA 1
ENSG00000230815.1	0.345722	-0.444197	1.52829	-0.290649	0.77132	1	0	0	0	0.07	0	0	0	0.02	0	0.04	0.03	0	0.06	0	0	0	0	0	0	0.13	0	RP11-49O14.3	chr9	lncRNA	--
ENSG00000230825.2	15.2637	-0.183002	0.411123	-0.445127	0.656228	0.819157	0.03	0.05	0.09	0.18	0.02	0.09	0.03	0.09	0.14	0.14	0.09	0.15	0.12	0.04	0.09	0.14	0.05	0.21	0.13	0.08	0.04	AC005532.5	chr7	lncRNA	--
ENSG00000230826.1	0.0627739	-0.316071	3.05092	-0.103598	0.917488	1	0	0	0.04	0	0	0	0	0	0	0	0	0	0	0	0	0	0	0	0	0	0	RP11-417B4.2	chr9	lncRNA	--
ENSG00000230834.1	0.143438	-0.636665	3.05092	-0.20868	0.834698	1	0	0	0	0	0	0	0	0	0	0	0.04	0	0	0	0	0.1	0	0	0	0	0	AC068580.7	chr11	lncRNA	--
ENSG00000230836.1	1.28219	-0.0547934	0.870067	-0.0629761	0.949786	1	0.03	0	0.09	0	0.02	0	0	0.01	0.01	0.02	0.03	0.04	0.02	0	0	0	0.06	0	0	0.07	0.04	LINC01293	chr2	lncRNA	long intergenic non-protein coding RNA 1293
ENSG00000230844.3	190.177	0.0252392	0.197635	0.127706	0.898382	0.954087	2.12	1.92	2.26	1.64	1.09	1.41	1.5	2.12	0.84	0.98	2	1.3	1.96	1.56	1.61	1.16	2.57	0.95	1.1	1.38	0.92	ZNF674-AS1	chrX	lncRNA	ZNF674 antisense RNA 1 (head to head)
ENSG00000230852.2	0.275428	-0.872827	2.46772	-0.353698	0.723565	1	0	0	0	0	0	0	0	0	0	0	0.01	0.01	0	0	0.04	0	0	0	0	0	0	LINC02857	chr6	lncRNA	long intergenic non-protein coding RNA 2857
ENSG00000230866.2	0.24144	0.895459	2.53258	0.353576	0.723656	1	0	0	0	0	0	0.05	0	0	0.01	0	0	0	0	0	0	0	0	0	0	0	0	LINC02558	chr22	lncRNA	long intergenic non-protein coding RNA 2558
ENSG00000230876.8	2.75721	-0.627019	0.73066	-0.858154	0.390807	1	0	0	0	0.01	0	0.01	0.01	0.01	0.01	0.01	0.01	0.03	0	0.05	0	0.01	0.01	0.02	0	0.01	0.01	LINC00486	chr2	lncRNA	long intergenic non-protein coding RNA 486
ENSG00000230881.1	0.0610695	-0.316071	3.05092	-0.103598	0.917488	1	0	0	0	0	0.11	0	0	0	0	0	0	0	0	0	0	0	0	0	0	0	0	RP11-486B10.3	chr1	lncRNA	--
ENSG00000230894.2	0.0600319	-0.877112	3.05092	-0.287491	0.773736	1	0	0	0	0	0	0	0	0	0	0	0	0	0	0	0	0	0	0	0	0	0	RP11-67K19.3	chr9	lncRNA	--
ENSG00000230896.1	53.0917	-0.555909	0.201812	-2.7546	0.00587646	0.054797	0.67	1.45	1.65	2.26	1.64	2.36	1.27	1.6	1.27	1.76	0.84	2.29	2.11	2.69	1.79	2.11	1.19	2.23	1.87	2.49	2.69	RP11-767N6.7	chr1	lncRNA	--
ENSG00000230898.1	0.0203051	-0.316071	3.05092	-0.103598	0.917488	1	0	0	0	0	0	0	0	0	0	0	0	0.02	0	0	0	0	0	0	0	0	0	RP11-9L18.3	chr1	lncRNA	--
ENSG00000230899.1	0.112819	-0.384444	2.93962	-0.13078	0.895949	1	0	0	0	0	0	0	0	0	0.02	0	0	0.02	0	0	0.06	0	0	0	0	0	0	MAGEA8-AS1	chrX	lncRNA	MAGEA8 antisense RNA 1
ENSG00000230910.4	208.281	1.12776	0.480713	2.34602	0.0189753	0.104069	0.74	0.92	0.84	0.43	0.81	0.43	0.17	0.45	3.41	0.29	1.11	0.62	0.26	0.71	0.28	0.63	0.58	0.49	0.37	0.05	0.13	RP3-525N10.2	chr6	lncRNA	--
ENSG00000230912.1	0.112885	0.170702	2.9366	0.0581291	0.953646	1	0	0	0.07	0	0	0	0	0	0	0.02	0.03	0	0	0	0	0	0	0	0	0	0	RP3-508I15.10	chr22	lncRNA	--
ENSG00000230918.2	32.7169	-0.423602	0.323337	-1.31009	0.190164	0.410788	0.13	0.46	0.44	0.45	0.27	0.48	0.67	0.94	0.12	0.5	0.38	0.27	0.08	0.71	0.45	0.51	0.64	0.77	0.58	0.55	0.36	DPP4-DT	chr2	lncRNA	DPP4 divergent transcript
ENSG00000230923.2	1.86197	0.783914	1.20631	0.649843	0.515794	1	0.07	0	0.04	0.01	0	0	0.01	0.01	0	0.01	0	0	0.01	0.04	0.01	0	0	0.01	0	0	0	LINC00309	chr2	lncRNA	long intergenic non-protein coding RNA 309
ENSG00000230928.1	1.28874	1.27762	1.01302	1.2612	0.207236	1	0.09	0.03	0.1	0.05	0	0	0	0.04	0.01	0	0.02	0.02	0.04	0	0	0	0.05	0.02	0	0	0	RP11-34A14.3	chr10	lncRNA	--
ENSG00000230937.12	0.112917	-1.5041	3.0481	-0.493456	0.621691	1	0	0	0	0	0	0	0	0	0	0	0	0	0	0	0	0	0	0	0	0	0.01	MIR205HG	chr1	lncRNA	MIR205 host gene
ENSG00000230943.3	21.3884	-0.431321	0.350076	-1.23208	0.21792	0.44526	0.11	0.55	0.14	0.07	0.12	0.18	0.33	0.27	0.07	0.07	0.1	0.1	0.16	0.42	0.15	0.1	0.16	0.29	0.18	0.28	0.13	LINC02541	chr6	lncRNA	long intergenic non-protein coding RNA 2541
ENSG00000230945.1	0.107395	-1.22775	3.04935	-0.402628	0.687222	1	0	0	0	0	0	0	0	0	0	0	0	0	0.11	0	0	0	0	0	0	0	0	LINC01507	chr9	lncRNA	long intergenic non-protein coding RNA 1507
ENSG00000230947.2	0.317943	0.451062	1.34793	0.334634	0.737901	1	0	0	0.08	0	0	0.08	0	0.03	0.02	0.02	0	0.03	0	0	0	0.09	0	0	0	0	0	AP000356.2	chr22	lncRNA	--
ENSG00000230955.1	47.9485	-1.08849	0.262651	-4.14425	3.40934e-05	0.00413784	1.28	1.33	1.93	1.64	0.88	1.04	0.9	0.96	1.88	1.52	0.74	2.65	4.84	2.3	2.46	3.19	1.37	3.42	3.28	2.32	2.13	RP11-109P14.10	chr1	lncRNA	--
ENSG00000230969.2	0.877882	-0.870181	0.977501	-0.89021	0.373353	1	0.05	0	0	0	0.07	0.22	0	0	0.02	0.02	0	0.07	0.06	0.06	0.14	0	0	0	0	0.14	0.11	LINC02090	chr17	lncRNA	long intergenic non-protein coding RNA 2090
ENSG00000230970.4	0.018247	-0.316071	3.05092	-0.103598	0.917488	1	0	0	0	0	0	0	0	0	0	0.01	0	0	0	0	0	0	0	0	0	0	0	HHATL-AS1	chr3	lncRNA	HHATL antisense RNA 1
ENSG00000230978.2	0.0600319	-0.877112	3.05092	-0.287491	0.773736	1	0	0	0	0	0	0	0	0	0	0	0	0	0	0	0	0	0.03	0	0	0	0	LINC00160	chr21	lncRNA	long intergenic non-protein coding RNA 160
ENSG00000231010.1	0.76067	-0.332285	0.984666	-0.33746	0.73577	1	0	0	0	0	0	0.05	0	0.03	0.01	0.01	0.01	0.02	0	0.02	0	0	0.07	0.02	0	0	0.03	RP6-109B7.2	chr22	lncRNA	--
ENSG00000231024.1	0.109757	-0.378264	3.05019	-0.124013	0.901305	1	0	0	0	0	0	0	0	0	0.04	0	0	0	0	0	0	0	0.07	0	0	0	0	AC092431.3	chr2	lncRNA	--
ENSG00000231028.9	1.72246	1.54114	0.822786	1.87307	0.0610589	1	0.01	0	0	0.01	0	0.01	0	0	0	0	0	0	0	0	0	0	0	0	0	0	0	LINC00271	chr6	lncRNA	long intergenic non-protein coding RNA 271
ENSG00000231046.1	0.0951267	-1.17654	3.0496	-0.385802	0.699643	1	0	0	0	0	0	0	0	0	0	0	0	0	0	0	0	0	0	0	0	0.07	0.03	RP11-428F8.2	chr6	lncRNA	--
ENSG00000231050.1	9.20406	-0.304724	0.400928	-0.760047	0.447226	0.667595	0.16	0.28	0.31	0.28	0.09	0.36	0.12	0.25	0.02	0.2	0.15	0.18	0.3	0.08	0.09	0.34	0.33	0.14	0.42	0.22	0.08	RP1-140A9.1	chr1	lncRNA	--
ENSG00000231057.4	2.36004	-0.773091	0.561726	-1.37628	0.168736	1	0.01	0.03	0.02	0.03	0	0.01	0	0.01	0.01	0.02	0.01	0.04	0.04	0.04	0	0.01	0.04	0.05	0.02	0	0.02	RP11-122M14.1	chr1	lncRNA	--
ENSG00000231062.1	0.901049	-0.441627	0.94943	-0.465149	0.641824	1	0	0	0.05	0.11	0.05	0	0	0.1	0	0.02	0	0.02	0.04	0.04	0.09	0	0.05	0	0.09	0	0.02	AC103563.9	chr2	lncRNA	--
ENSG00000231064.7	27.2726	0.116305	0.29018	0.400805	0.688564	0.840004	0.41	0.23	0.19	0.31	0.25	0.15	0.19	0.3	0.08	0.27	0.37	0.17	0.38	0.18	0.27	0.04	0.33	0.18	0.28	0.16	0.12	THBS3-AS1	chr1	lncRNA	THBS3 antisense RNA 1
ENSG00000231073.1	3.62131	-0.322055	0.61775	-0.521335	0.602134	0.780201	0.4	0.17	0.38	0.17	0.15	0.4	0	0.08	0.11	0.06	0.07	0.16	0.07	0.06	0.15	0.83	0.15	0.28	0.07	0.16	0.03	RP11-316M1.3	chr1	lncRNA	--
ENSG00000231074.9	1368.21	-0.103675	0.148906	-0.696245	0.486276	0.698677	0.81	1.68	1.89	1.6	1.37	1.64	1.56	1.4	2.04	1.65	1.59	1.86	1.47	2.04	1.53	1.64	1.6	1.61	1.43	1.48	1.47	HCG18	chr6	lncRNA	HLA complex group 18
ENSG00000231079.7	9.80108	-0.234959	0.369249	-0.636317	0.52457	0.725482	0.05	0.02	0.07	0.03	0.05	0.11	0.07	0.03	0	0.05	0.06	0.04	0.07	0.06	0.05	0.03	0.06	0.04	0.09	0.01	0.04	KIF5C-AS1	chr2	lncRNA	KIF5C antisense RNA 1
ENSG00000231081.1	0.28922	-1.46967	2.06987	-0.710032	0.477684	1	0	0	0	0	0	0	0	0	0.02	0	0	0.02	0	0	0	0	0	0.14	0.05	0	0	RP4-760C5.3	chr20	lncRNA	--
ENSG00000231082.1	0.317541	0.226921	2.08131	0.109028	0.913181	1	0	0.17	0	0	0	0	0	0	0.09	0	0	0	0	0	0	0	0.07	0	0	0	0.03	LINC02655	chr10	lncRNA	long intergenic non-protein coding RNA 2655
ENSG00000231083.1	0.113453	0.482226	3.04524	0.158354	0.874178	1	0	0	0	0	0	0	0	0	0.03	0	0.05	0	0	0	0	0	0	0	0	0	0	AC011747.6	chr2	lncRNA	--
ENSG00000231090.2	3.79744	0.643392	0.587301	1.09551	0.273295	0.50576	0.04	0.12	0.03	0.02	0.01	0.09	0.01	0.02	0	0.04	0.05	0.03	0.01	0.04	0.01	0.01	0.04	0.03	0	0	0.04	MIR4422HG	chr1	lncRNA	MIR4422 host gene
ENSG00000231102.1	0.252993	-1.0816	2.06469	-0.523857	0.600378	1	0	0	0.07	0	0	0	0	0	0	0	0.03	0	0.12	0.06	0	0	0	0	0	0	0	RP11-298J23.5	chr6	lncRNA	--
ENSG00000231104.8	0.471387	0.72023	1.81803	0.396161	0.691987	1	0.05	0.02	0	0	0	0	0	0	0	0	0	0	0	0	0	0	0.01	0.01	0	0	0	RP11-354M20.3	chr10	lncRNA	--
ENSG00000231105.2	52.0563	-0.312294	0.192672	-1.62086	0.105049	0.288133	0.38	0.53	0.53	0.35	0.41	0.41	0.54	0.43	0.19	0.31	0.3	0.38	0.25	0.62	0.63	0.3	0.33	0.45	0.32	0.73	0.4	ECE1-AS1	chr1	lncRNA	ECE1 antisense RNA 1
ENSG00000231113.2	348.745	-0.429038	0.204065	-2.10246	0.0355132	0.149875	4.02	4.18	4.32	3.34	3.32	3.41	3.82	4.7	6.71	3.98	4.76	4.16	5.45	3.35	5.89	7.11	3.93	5.45	4.72	6.91	4.84	RP3-475N16.1	chr6	lncRNA	--
ENSG00000231119.2	5.1992	-1.17005	0.501788	-2.33176	0.0197135	0.106129	0	0.07	0.09	0.02	0.05	0	0.04	0.04	0.04	0.06	0.04	0.02	0.01	0.04	0.11	0.09	0.03	0.07	0.2	0.03	0.14	RP4-569M23.2	chr20	lncRNA	--
ENSG00000231125.2	2.0664	0.148331	0.897121	0.165341	0.868676	1	0.19	0.04	0.04	0.12	0.04	0	0.1	0.08	0.02	0	0.09	0.01	0	0.23	0	0	0.1	0	0	0	0.1	AF129075.5	chr21	lncRNA	--
ENSG00000231128.6	4.47851	-0.870149	0.511773	-1.70026	0.0890814	0.260277	0.08	0.12	0.02	0.12	0.04	0.02	0.03	0.04	0.01	0.03	0.03	0.03	0.19	0.09	0.07	0.02	0.16	0.03	0.1	0	0.04	RP5-1073O3.2	chr1	lncRNA	--
ENSG00000231131.8	75.0267	-0.103677	0.335152	-0.309344	0.75706	0.879501	0.29	0.35	0.44	0.63	0.84	0.47	0.37	0.4	0.7	0.4	0.22	0.44	0.23	0.12	0.35	0.64	0.3	0.88	0.47	0.22	0.85	LNCAROD	chr10	lncRNA	lncRNA activating regulator of DKK1
ENSG00000231133.8	21.6753	0.343156	0.354181	0.968873	0.332609	0.566208	0.07	0.09	0.27	0.07	0.07	0.09	0.08	0.17	0.08	0.06	0.09	0.03	0.04	0.13	0.1	0.03	0.13	0.03	0.11	0.06	0.03	HAR1B	chr20	lncRNA	highly accelerated region 1B
ENSG00000231140.3	0.142195	0.0509565	3.04634	0.0167271	0.986654	1	0	0	0	0	0	0	0	0	0	0.03	0	0	0	0.02	0	0	0	0	0	0	0	RP11-347J14.7	chr9	lncRNA	--
ENSG00000231149.2	0.0318641	-0.316071	3.05092	-0.103598	0.917488	1	0	0	0	0	0	0	0	0	0	0	0.05	0	0	0	0	0	0	0	0	0	0	RP11-10J18.3	chr9	lncRNA	--
ENSG00000231150.5	0.117239	0.233549	3.04783	0.0766281	0.938919	1	0	0	0	0.03	0	0	0	0	0.01	0	0	0	0	0	0	0	0	0	0	0	0	DNAH8-AS1	chr6	lncRNA	DNAH8 antisense RNA 1
ENSG00000231154.1	16.294	0.0663714	0.232171	0.285873	0.774975	0.889218	0.13	0.31	0.11	0.15	0.11	0.23	0.27	0.17	0.16	0.12	0.13	0.17	0.17	0.15	0.16	0.13	0.18	0.18	0.04	0.21	0.15	MORF4L2-AS1	chrX	lncRNA	MORF4L2 antisense RNA 1
ENSG00000231160.10	130.563	0.317136	0.250679	1.26511	0.205832	0.431176	0.3	0.77	1.01	0.41	0.48	0.41	0.46	0.64	0.21	0.34	0.44	0.3	0.33	0.47	0.56	0.26	0.61	0.28	0.21	0.29	0.17	KLF3-AS1	chr4	lncRNA	KLF3 antisense RNA 1
ENSG00000231163.6	0.0223581	-0.316071	3.05092	-0.103598	0.917488	1	0	0	0	0	0	0	0	0	0	0	0	0	0	0	0	0	0	0	0	0	0	CSMD2-AS1	chr1	lncRNA	CSMD2 antisense RNA 1
ENSG00000231170.7	57.1817	-0.518714	0.315594	-1.64361	0.100256	0.279772	0.2	0.04	0.06	0.17	0.19	0.17	0.11	0.06	0.2	0.08	0.2	0.3	0.15	0.16	0.15	0.18	0.13	0.19	0.36	0.25	0.24	AC002451.3	chr7	lncRNA	--
ENSG00000231177.4	276.342	0.256924	0.215352	1.19304	0.232854	0.461179	6.38	4.83	6.9	5.36	4.42	3.69	4.96	6.5	3.17	2.49	5.5	3.09	4.75	4.26	4.17	2.05	7.73	3.2	3.39	2.43	2.09	LINC00852	chr3	lncRNA	long intergenic non-protein coding RNA 852
ENSG00000231187.3	4.93453	-1.06506	0.47342	-2.24971	0.0244672	0.120798	0.01	0.01	0.02	0	0.05	0.05	0.05	0.02	0.02	0.02	0.01	0.02	0.06	0.01	0.02	0.01	0.03	0.08	0.12	0.03	0.07	RP11-38L15.3	chr10	lncRNA	--
ENSG00000231188.1	0.0675138	-0.316071	3.05092	-0.103598	0.917488	1	0	0	0	0.07	0	0	0	0	0	0	0	0	0	0	0	0	0	0	0	0	0	RP11-34D15.2	chr10	lncRNA	--
ENSG00000231189.1	0.122139	-0.0576699	3.05019	-0.018907	0.984915	1	0	0	0	0	0.07	0	0	0	0	0	0	0	0	0	0	0	0	0	0	0	0	AC013448.1	chr2	lncRNA	--
ENSG00000231193.1	2.73199	-0.489053	0.659554	-0.741491	0.458396	1	0	0.06	0.26	0.11	0	0.05	0.15	0.19	0.06	0.07	0.02	0.07	0.04	0.04	0.3	0.37	0.05	0.05	0.05	0	0.08	RP11-462B18.2	chr9	lncRNA	--
ENSG00000231194.1	15.4831	-0.0882092	0.515115	-0.171242	0.864034	0.937068	1.18	0.1	2.09	0.68	0.52	0.55	0.17	1.4	2.77	0.37	0.76	0.3	0.46	0.86	2.04	1.9	0.59	0.81	0.79	0.35	0.64	FARP1-AS1	chr13	lncRNA	FARP1 antisense RNA 1
ENSG00000231201.1	0.403386	-0.587026	1.59753	-0.367459	0.713277	1	0.03	0	0	0	0	0	0	0.01	0.04	0	0	0	0.06	0	0	0	0.03	0	0.03	0	0	AF127577.11	chr21	lncRNA	--
ENSG00000231212.1	0.524013	-0.459982	1.24545	-0.36933	0.711882	1	0	0.08	0	0	0	0.04	0	0.04	0	0.01	0	0	0	0	0.03	0	0.03	0	0	0.04	0.03	RP11-111F5.3	chr9	lncRNA	--
ENSG00000231226.1	0.0676513	-0.877112	3.05092	-0.287491	0.773736	1	0	0	0	0	0	0	0	0	0	0	0	0	0	0	0.05	0	0	0	0	0	0	TRIM31-AS1	chr6	lncRNA	TRIM31 antisense RNA 1
ENSG00000231231.5	1.07292	0.0636749	1.01358	0.062822	0.949908	1	0.02	0	0.07	0	0.07	0.07	0	0	0	0.03	0.06	0.01	0.06	0.03	0	0.04	0	0	0.09	0	0	LINC01423	chr21	lncRNA	long intergenic non-protein coding RNA 1423
ENSG00000231233.1	23.9296	0.543261	0.433279	1.25384	0.209902	0.436229	1.44	0.44	0.39	0.63	1.02	0.41	0.92	0.56	0.18	1.57	0.86	0.38	0.81	1.1	0.07	0.13	0.48	0.3	0.13	1.12	0.3	CFAP58-DT	chr10	lncRNA	CFAP58 divergent transcript
ENSG00000231246.2	170.45	0.602048	0.291749	2.06358	0.0390572	0.15831	0.41	0.62	0.8	0.43	0.54	0.86	1.29	0.48	1.06	0.58	0.28	0.76	0.33	0.22	0.55	0.38	0.36	0.61	0.11	0.51	0.63	LINC02884	chr1	lncRNA	long intergenic non-protein coding RNA 2884
ENSG00000231249.1	5.50627	0.947187	0.546224	1.73406	0.082907	0.249616	0.17	0.07	0.1	0.26	0.16	0.21	0.35	0.13	0.03	0.07	0.32	0.23	0.23	0.03	0.22	0.16	0.03	0	0.03	0	0.04	ITPR1-DT	chr3	lncRNA	ITPR1 divergent transcript
ENSG00000231252.3	0.320579	-0.145293	2.41695	-0.0601142	0.952065	1	0	0	0.02	0	0	0	0	0	0	0	0	0	0.01	0	0	0	0	0	0	0	0	RP11-436K8.1	chr1	lncRNA	--
ENSG00000231255.1	2.03197	-0.70888	0.680798	-1.04125	0.29776	1	0	0.12	0.31	0	0	0.11	0.4	0.08	0.19	0.19	0.15	0	0.46	0.17	0.1	0	0.31	0.29	0	0.11	0.34	AC005009.1	chr7	lncRNA	--
ENSG00000231265.1	1.8371	0.00616361	0.651172	0.00946541	0.992448	1	0.14	0.07	0.06	0.14	0.06	0.06	0.12	0.04	0.04	0.11	0.09	0.08	0	0.1	0.06	0	0	0.17	0.28	0.12	0	TRERNA1	chr20	lncRNA	translation regulatory long non-coding RNA 1
ENSG00000231290.6	2.26625	-0.386145	0.673986	-0.572927	0.566694	1	0	0.02	0.02	0	0	0.01	0.01	0.01	0	0	0	0	0.02	0	0	0.02	0.01	0	0	0	0.01	APCDD1L-DT	chr20	lncRNA	APCDD1L divergent transcript
ENSG00000231298.7	0.120079	-0.0576701	3.05019	-0.0189071	0.984915	1	0	0	0	0.01	0	0	0.01	0	0	0	0	0	0	0	0	0	0	0	0	0	0	MANCR	chr10	lncRNA	mitotically associated long non coding RNA
ENSG00000231304.2	12.4723	0.208511	0.34625	0.602198	0.547042	0.741891	0.04	0.06	0.03	0.01	0.05	0.07	0.07	0.06	0.02	0.02	0.06	0.03	0.04	0.06	0.01	0.01	0.07	0.01	0.06	0.03	0.02	SGO1-AS1	chr3	lncRNA	SGO1 antisense RNA 1
ENSG00000231305.4	15.3466	0.174999	0.283913	0.616383	0.537642	0.73437	0.09	0.18	0.12	0.25	0.14	0.2	0.32	0.11	0.08	0.08	0.28	0.14	0.2	0.18	0.12	0.1	0.2	0.13	0.09	0.08	0.09	RP11-723O4.2	chr3	lncRNA	--
ENSG00000231310.3	0.0526465	-0.316071	3.05092	-0.103598	0.917488	1	0.02	0	0	0	0	0	0	0	0	0	0	0	0	0	0	0	0	0	0	0	0	TBL1XR1-AS1	chr3	lncRNA	TBL1XR1 antisense RNA 1
ENSG00000231312.7	81.3072	-0.144439	0.12971	-1.11355	0.26547	0.497953	0.14	0.13	0.15	0.14	0.16	0.11	0.16	0.12	0.11	0.1	0.13	0.13	0.17	0.13	0.16	0.08	0.14	0.09	0.15	0.14	0.15	MAP4K3-DT	chr2	lncRNA	MAP4K3 divergent transcript
ENSG00000231327.1	6.52054	-0.603461	0.468427	-1.28827	0.197652	0.420738	0.1	0.19	0.21	0.24	0.08	0.18	0.12	0.05	0.29	0.13	0.06	0.32	0.19	0.14	0.04	0.51	0.04	0.2	0.19	0.35	0.41	LINC01816	chr2	lncRNA	long intergenic non-protein coding RNA 1816
ENSG00000231329.8	6.02342	-0.526752	0.659855	-0.798284	0.424705	0.64776	0.07	0	0.03	0.01	0.02	0.01	0	0.06	0.01	0.02	0.01	0	0.07	0.04	0.06	0.01	0.03	0.02	0.02	0.02	0	RP1-225E12.2	chr6	lncRNA	--
ENSG00000231346.5	22.2331	0.483021	0.205684	2.34837	0.0188557	0.103845	0.29	0.47	0.39	0.41	0.39	0.43	0.32	0.41	0.25	0.32	0.56	0.48	0.27	0.22	0.28	0.15	0.38	0.15	0.43	0.33	0.19	LINC01160	chr1	lncRNA	long intergenic non-protein coding RNA 1160
ENSG00000231355.1	0.629635	-0.915179	1.25635	-0.728443	0.466342	1	0	0	0	0.05	0	0	0.04	0	0.01	0.07	0	0	0	0	0.04	0	0	0.04	0	0.09	0.07	AP000302.58	chr21	lncRNA	--
ENSG00000231358.4	0.642958	0.796367	1.03397	0.770204	0.441179	1	0.02	0.03	0	0	0	0.03	0.05	0.03	0.01	0.01	0.03	0	0	0	0.03	0	0.03	0.02	0	0	0	RP11-442J17.3	chr13	lncRNA	--
ENSG00000231364.3	0.0578228	-0.316071	3.05092	-0.103598	0.917488	1	0	0	0	0	0	0.02	0	0	0	0	0	0	0	0	0	0	0	0	0	0	0	LINC01712	chr1	lncRNA	long intergenic non-protein coding RNA 1712
ENSG00000231365.6	544.515	-0.293503	0.20193	-1.45349	0.146088	0.352238	0.5	1.13	0.84	0.78	0.74	1.07	0.9	1.12	1.27	0.7	0.79	1.15	0.69	0.99	1.14	1.52	0.95	1.21	0.71	1.07	0.88	WARS2-AS1	chr1	lncRNA	WARS2 antisense RNA 1
ENSG00000231367.6	0.443023	-1.14573	1.7289	-0.662697	0.507525	1	0	0.02	0	0	0	0	0	0	0	0	0	0	0	0	0.01	0	0.01	0	0	0.01	0	LINC02613	chr2	lncRNA	long intergenic non-protein coding RNA 2613
ENSG00000231373.1	0.104179	0.170771	2.99983	0.0569268	0.954603	1	0	0	0	0	0.05	0	0	0	0.01	0.01	0	0	0	0	0	0	0	0	0	0	0	GNA14-AS1	chr9	lncRNA	GNA14 antisense RNA 1
ENSG00000231393.1	0.422723	-0.662998	1.54076	-0.430307	0.666972	1	0	0	0	0.05	0	0	0	0.05	0	0	0	0.03	0.04	0	0	0	0.04	0	0	0.08	0	RP11-331F9.3	chr9	lncRNA	--
ENSG00000231394.1	0.357744	-1.14668	2.03832	-0.562561	0.573734	1	0	0	0.05	0	0	0.05	0	0.02	0	0	0	0	0.18	0	0	0	0	0	0	0	0	RP11-310H4.3	chr7	lncRNA	--
ENSG00000231401.2	0.0729878	0.229084	3.04788	0.0751617	0.940086	1	0	0	0	0	0	0	0	0	0	0.01	0	0	0	0	0	0	0	0	0	0	0	AC023481.1	chr3	lncRNA	--
ENSG00000231403.1	0.111574	-0.877112	3.05092	-0.287491	0.773736	1	0	0	0	0	0	0	0	0	0	0	0	0	0	0	0	0.05	0	0	0	0	0	AC099344.3	chr2	lncRNA	--
ENSG00000231407.6	5.05067	-0.438187	0.426118	-1.02832	0.303799	0.537679	0.03	0.03	0.02	0.01	0.02	0.02	0.01	0.01	0.02	0.02	0.01	0.01	0.01	0.02	0.01	0.01	0.01	0.03	0.02	0.02	0.05	GORAB-AS1	chr1	lncRNA	GORAB antisense RNA 1
ENSG00000231412.2	83.1312	-1.30188	0.643129	-2.02429	0.0429406	0.166917	6.96	0.53	4.67	3.98	1.49	3.9	0	3.42	2.66	5.22	5.21	3.98	13.89	2.45	0.64	1.25	3	6.85	3.22	36.78	8.78	CTC-490G23.2	chr19	lncRNA	--
ENSG00000231419.6	4.15958	-1.22326	0.67422	-1.81434	0.0696257	0.22486	0.01	0.01	0.01	0.01	0	0	0	0	0	0.01	0.01	0.01	0.01	0.02	0	0	0	0.06	0	0.02	0.01	LINC00689	chr7	lncRNA	long intergenic non-protein coding RNA 689
ENSG00000231421.8	0.308096	-1.08614	2.87994	-0.377138	0.706071	1	0	0	0.03	0	0	0	0	0	0	0	0	0	0	0	0	0	0	0.04	0	0	0	AC006050.2	chr17	lncRNA	--
ENSG00000231424.3	1.42346	0.426319	0.809399	0.52671	0.598395	1	0.01	0	0	0	0	0.01	0	0	0.01	0.01	0	0.01	0	0	0	0	0	0	0.01	0.01	0.01	RP1-45C12.1	chr1	lncRNA	--
ENSG00000231426.7	9.54864	0.401221	0.38405	1.04471	0.296157	0.529435	0.08	0.08	0.18	0.16	0.25	0.14	0.06	0.12	0.03	0.07	0.2	0.12	0.08	0.16	0.03	0	0.04	0.08	0.13	0.09	0.13	FILNC1	chr6	lncRNA	FOXO induced long non-coding RNA 1
ENSG00000231427.6	0.0248626	-0.316071	3.05092	-0.103598	0.917488	1	0	0	0	0	0	0	0	0	0	0	0	0	0	0	0	0	0	0	0	0	0	LINC01445	chr7	lncRNA	long intergenic non-protein coding RNA 1445
ENSG00000231437.3	50.7957	-0.115704	0.308325	-0.375266	0.707463	0.850738	0.21	0.25	0.2	0.25	0.41	0.25	0.58	0.26	0.38	0.11	0.17	0.44	0.17	0.1	0.21	0.34	0.25	0.23	0.33	0.29	0.63	LINC01750	chr1	lncRNA	long intergenic non-protein coding RNA 1750
ENSG00000231439.4	14.2455	-0.676912	0.358486	-1.88825	0.0589918	0.203329	0.26	0.46	0.29	0.15	0.29	0.31	0.13	0.08	0.18	0.19	0.13	0.33	0.21	0.31	0.29	0.1	0.16	0.27	0.6	0.95	0.21	WASIR2	chr16	lncRNA	WASH and IL9R antisense RNA 2
ENSG00000231441.2	0.018247	-0.316071	3.05092	-0.103598	0.917488	1	0	0	0	0	0	0	0	0	0	0.01	0	0	0	0	0	0	0	0	0	0	0	DST-AS1	chr6	lncRNA	DST antisense RNA 1
ENSG00000231453.1	3.67666	0.00340855	0.545784	0.00624523	0.995017	0.997613	0.04	0	0.02	0.03	0.02	0.01	0.01	0.01	0	0.02	0.05	0.05	0.01	0	0.02	0.02	0.04	0.01	0.04	0.03	0.02	LINC01305	chr2	lncRNA	long intergenic non-protein coding RNA 1305
ENSG00000231473.3	5.11974	-0.754254	0.374292	-2.01515	0.0438891	0.169079	0.03	0.02	0.08	0.03	0.06	0.05	0.06	0.07	0.03	0.05	0.04	0.03	0.08	0.13	0.17	0.02	0.03	0.06	0.04	0.08	0.06	RB1-DT	chr13	lncRNA	RB1 divergent transcript
ENSG00000231476.1	0.18705	0.688675	2.20929	0.311718	0.755255	1	0.05	0	0	0	0	0.07	0	0.05	0	0	0.03	0	0	0	0	0	0	0	0	0	0	AC074389.5	chr7	lncRNA	--
ENSG00000231482.3	0.188773	-0.500484	3.04689	-0.16426	0.869526	1	0	0	0	0	0	0	0	0.01	0	0	0	0	0	0	0	0	0	0.02	0	0	0	AC141930.2	chr2	lncRNA	--
ENSG00000231505.1	0.0615041	-0.877112	3.05092	-0.287491	0.773736	1	0	0	0	0	0	0	0	0	0	0	0	0	0	0	0	0	0	0	0.05	0	0	AC108868.5	chr2	lncRNA	--
ENSG00000231507.2	57.1695	-0.401626	0.341979	-1.17441	0.240229	0.468757	1.07	0.3	0.76	0.95	0.55	0.48	0.26	0.44	0.75	1.32	0.48	0.44	1.2	1.22	0.49	0.5	0.35	0.51	0.8	2.02	0.5	LINC01353	chr1	lncRNA	long intergenic non-protein coding RNA 1353
ENSG00000231509.1	0.018247	-0.316071	3.05092	-0.103598	0.917488	1	0	0	0	0	0	0	0	0	0	0.01	0	0	0	0	0	0	0	0	0	0	0	RP11-574F11.3	chr9	lncRNA	--
ENSG00000231519.1	0.246016	-1.9792	3.04468	-0.650052	0.515659	1	0	0	0	0	0	0	0	0	0	0	0	0	0	0	0	0	0	0	0.2	0	0	AC007285.7	chr7	lncRNA	--
ENSG00000231521.1	1.05973	1.44596	0.950725	1.52091	0.128283	1	0.07	0.23	0.3	0.11	0.1	0	0.1	0.18	0.09	0.05	0.14	0	0.26	0	0	0	0	0	0	0	0.04	RP11-244N9.4	chr9	lncRNA	--
ENSG00000231527.7	6.10376	-0.315909	0.339102	-0.931607	0.35154	0.584751	0.01	0.01	0.01	0.01	0	0	0.01	0.01	0.01	0.01	0.01	0.01	0.01	0.01	0.01	0.01	0.01	0.01	0.01	0.02	0.01	FAM27C	chr9	lncRNA	family with sequence similarity 27 member C
ENSG00000231528.3	30.2526	-0.0125463	0.34916	-0.0359328	0.971336	0.988082	0.04	0.07	0.07	0.06	0.22	0.09	0.23	0.08	0.05	0.05	0.1	0.23	0.1	0.03	0.11	0.09	0.08	0.2	0.12	0.05	0.07	FAM225A	chr9	lncRNA	family with sequence similarity 225 member A
ENSG00000231530.1	0.295038	-0.544083	1.8004	-0.302201	0.762499	1	0	0	0	0	0	0	0.07	0	0	0.06	0	0.03	0.14	0	0	0	0.08	0	0	0	0	RP11-187A9.3	chr13	lncRNA	--
ENSG00000231533.2	0.147994	0.191478	2.74713	0.069701	0.944432	1	0	0	0	0	0	0	0	0	0	0	0	0	0	0	0	0	0	0	0	0	0	RP1-232L24.3	chr6	lncRNA	--
ENSG00000231534.1	0.0610695	-0.316071	3.05092	-0.103598	0.917488	1	0	0	0	0	0.05	0	0	0	0	0	0	0	0	0	0	0	0	0	0	0	0	FBXO36-IT1	chr2	lncRNA	FBXO36 intronic transcript 1
ENSG00000231535.7	48.9509	0.53107	1.14166	0.465173	0.641808	0.808323	0.47	0.34	0.24	0.66	0.47	0	0	0.42	0.18	0	0.62	0	0.31	0	0.33	0.01	0	0	0.31	0.33	0.38	LINC00278	chrY	lncRNA	long intergenic non-protein coding RNA 278
ENSG00000231536.1	0.0509606	-0.877112	3.05092	-0.287491	0.773736	1	0	0	0	0	0	0	0	0	0	0	0	0	0	0.03	0	0	0	0	0	0	0	AC123886.2	chr2	lncRNA	--
ENSG00000231560.1	0.67267	-2.29766	1.12981	-2.03367	0.0419846	1	0	0	0.01	0	0	0	0.01	0	0	0	0	0	0.02	0	0	0.01	0.01	0.01	0	0	0.01	CLEC12A-AS1	chr12	lncRNA	CLEC12A antisense RNA 1
ENSG00000231563.2	8.84039	-0.422661	0.305362	-1.38413	0.166318	0.380043	0.39	0.26	0.41	0.58	0.23	0.18	0.73	0.34	0.19	0.18	0.39	0.22	0.41	0.47	0.4	0.49	0.56	0.43	0.32	0.47	0.21	RP11-245P10.4	chr1	lncRNA	--
ENSG00000231566.2	6.29996	-0.663856	0.505247	-1.31392	0.188872	0.409264	0.08	0.06	0.03	0.08	0.06	0.03	0.1	0.04	0.05	0.03	0.01	0.01	0	0.09	0.06	0.17	0.05	0.06	0.02	0.04	0.1	LINC02595	chrX	lncRNA	long intergenic non-protein coding RNA 2595
ENSG00000231607.13	353.297	0.0824331	0.146108	0.564193	0.572622	0.76058	0.63	0.73	0.44	0.6	0.52	0.67	0.73	0.49	0.81	0.81	0.65	0.79	0.63	0.66	0.41	0.48	0.73	0.51	0.64	0.66	0.57	DLEU2	chr13	lncRNA	deleted in lymphocytic leukemia 2
ENSG00000231609.7	2.4193	0.58279	0.550753	1.05817	0.289978	1	0.01	0.02	0.01	0.02	0.03	0.02	0.03	0.01	0.01	0.02	0.02	0.01	0.03	0.01	0	0.01	0.02	0.02	0.01	0	0	AC009501.4	chr2	lncRNA	--
ENSG00000231612.1	0.377716	0.188239	1.56644	0.12017	0.904349	1	0	0	0	0	0	0	0	0	0.02	0.03	0.12	0.04	0	0	0	0	0.12	0	0	0	0.03	RP11-522M21.3	chr1	lncRNA	--
ENSG00000231613.1	41.2308	0.0096267	0.332685	0.0289364	0.976915	0.990618	1.21	1.26	0.11	1.79	1.77	1.9	1.33	2.53	1.24	1.84	2.76	2.92	1.17	2.53	2.54	1.41	1.61	0.97	2.35	1.4	0.47	RP5-943J3.1	chr1	lncRNA	--
ENSG00000231616.9	0.529137	0.993037	1.19174	0.83327	0.404692	1	0	0	0	0.01	0	0	0	0.01	0.01	0.01	0	0.01	0	0.01	0	0	0	0	0	0	0.01	RP11-575L7.4	chr9	lncRNA	--
ENSG00000231621.1	139.581	-0.614716	0.307456	-1.99936	0.0455691	0.17286	1.95	5.99	7.05	6.92	5.25	3.74	8.88	7.31	2.88	5.71	3.21	6.32	1.31	4.1	8.04	9.59	5.05	12.39	6.94	6.29	11.95	ANKRD44-AS1	chr2	lncRNA	ANKRD44 antisense RNA 1
ENSG00000231628.1	0.551213	-0.918672	1.06874	-0.859581	0.39002	1	0.02	0	0	0	0	0	0.02	0.01	0.01	0.01	0	0.02	0.04	0.02	0	0	0.05	0	0.02	0	0	RP3-355L5.4	chr6	lncRNA	--
ENSG00000231636.1	3.87972	0.294563	0.556843	0.528987	0.596814	0.777129	0.1	0.16	0.21	0	0.35	0.14	0.13	0.05	0.46	0.11	0.27	0.47	0.06	0.11	0.14	0.42	0.07	0.26	0.13	0.07	0.22	AGBL5-AS1	chr2	lncRNA	AGBL5 antisense RNA 1
ENSG00000231646.6	1.85594	0.478679	0.652491	0.733617	0.463182	1	0.03	0.01	0.01	0.01	0.02	0.02	0.01	0.02	0.01	0.03	0.01	0.02	0.04	0.01	0.01	0.01	0.03	0	0	0.01	0	FSIP2-AS1	chr2	lncRNA	FSIP2 antisense RNA 1
ENSG00000231651.1	0.435246	-0.4916	1.55034	-0.317092	0.751174	1	0	0	0	0	0	0	0.06	0.04	0.05	0	0	0.02	0	0	0	0	0.11	0	0.11	0	0	DLG3-AS1	chrX	lncRNA	DLG3 antisense RNA 1
ENSG00000231652.2	18.1396	-0.296056	0.442073	-0.669699	0.50305	0.710376	0.05	0.44	0.23	0.26	0.23	0.09	0.11	0.09	0.27	0.14	0.08	0.13	0.06	0.05	0.28	0.4	0.08	0.17	0.23	0.06	0.37	RP11-553A21.3	chr6	lncRNA	--
ENSG00000231654.1	0.0447162	-0.0576699	3.05019	-0.018907	0.984915	1	0	0	0	0	0	0	0	0.03	0	0	0	0	0	0	0	0	0	0	0	0	0	RPS6KA2-AS1	chr6	lncRNA	RPS6KA2 antisense RNA 1
ENSG00000231663.1	195.115	-0.277328	0.202011	-1.37283	0.169804	0.384537	5.15	5.41	8.17	6.57	4.4	4.95	5.75	8.92	10.01	5.72	6.05	6.43	7.62	6.37	10.53	8.89	7.09	6.4	5.27	7.36	6.54	COA6-AS1	chr1	lncRNA	COA6 antisense RNA 1
ENSG00000231666.7	0.233804	0.082785	2.09331	0.0395474	0.968454	1	0	0	0.03	0	0	0	0	0	0	0	0	0	0	0	0.01	0	0	0	0	0	0	LINC01704	chr1	lncRNA	long intergenic non-protein coding RNA 1704
ENSG00000231671.1	2.58357	-0.266114	0.860535	-0.309242	0.757137	1	0.02	0	0	0.18	0.02	0	0.04	0.05	0	0.04	0.02	0.14	0.06	0	0	0	0.11	0.06	0	0.05	0.14	LINC01307	chr1	lncRNA	long intergenic non-protein coding RNA 1307
ENSG00000231672.8	25.5411	0.157488	0.290741	0.541679	0.58804	0.771186	0.07	0.02	0.12	0.05	0.07	0.11	0.13	0.07	0.03	0.04	0.05	0.08	0.12	0.05	0.09	0.03	0.05	0.06	0.02	0.07	0.04	DIRC3	chr2	lncRNA	disrupted in renal carcinoma 3
ENSG00000231680.1	202.944	-0.0529952	0.300509	-0.176352	0.860018	0.935744	1.91	1.79	2.51	4.41	7.9	3.69	3.17	2.24	2.97	5.17	7.26	8.85	2.49	4.14	6.01	2.04	3.56	3.81	3.62	3.8	7.99	LINC02723	chr11	lncRNA	long intergenic non-protein coding RNA 2723
ENSG00000231681.2	0.0609153	0.122228	3.04888	0.0400894	0.968022	1	0	0	0	0	0	0	0	0	0	0	0	0.02	0	0	0	0	0	0	0	0	0	AC020743.3	chr7	lncRNA	--
ENSG00000231682.1	8.06231	-0.327484	0.327557	-0.999777	0.317418	0.55152	0.24	0.18	0.42	0.12	0.31	0.6	0.25	0.44	0.16	0.32	0.15	0.29	0.23	0.3	0.1	0.44	0.36	0.49	0.47	0.16	0.42	LINC01891	chr2	lncRNA	long intergenic non-protein coding RNA 1891
ENSG00000231690.3	1.38437	0.140939	0.85368	0.165096	0.868868	1	0	0.01	0.02	0	0	0.03	0.02	0.01	0.02	0	0.01	0	0	0	0.02	0.04	0.01	0.01	0	0	0	LINC00574	chr6	lncRNA	long intergenic non-protein coding RNA 574
ENSG00000231703.2	0.645299	-1.82746	1.12222	-1.62844	0.103431	1	0	0	0	0	0	0	0	0.01	0	0	0	0	0.02	0.01	0.01	0.01	0	0.01	0	0.02	0	RP4-669H2.1	chr20	lncRNA	--
ENSG00000231704.6	0.6286	-0.385817	1.2811	-0.301161	0.763292	1	0	0	0	0	0.02	0	0.02	0	0	0.01	0.01	0.04	0	0.02	0	0.03	0	0.06	0	0	0	AC004895.4	chr7	lncRNA	--
ENSG00000231705.1	5.96292	0.739056	0.537809	1.3742	0.16938	0.384045	0.71	0.43	0.85	0	0.28	0.4	0.46	0.49	1.39	0.15	0.28	0.29	0.42	0.16	0.37	0.34	0.55	0.44	0.26	0.1	0.04	RP11-432J24.2	chr10	lncRNA	--
ENSG00000231711.2	109.807	0.189614	0.231176	0.820216	0.412093	0.637385	0.32	0.66	0.28	0.27	0.57	0.55	0.44	0.5	0.26	0.57	0.46	1.22	0.5	0.64	0.45	0.16	0.38	0.44	0.39	0.47	0.34	LINC00899	chr22	lncRNA	long intergenic non-protein coding RNA 899
ENSG00000231721.7	924.513	0.0174807	0.199367	0.087681	0.93013	0.96879	3.49	1.92	2.58	1.87	1.5	2.37	1.9	3.29	1.52	2.15	2.11	1.43	1.94	2.07	1.78	2.25	3.49	1.73	1.2	1.96	1.57	LINC-PINT	chr7	lncRNA	long intergenic non-protein coding RNA, p53 induced transcript
ENSG00000231728.5	19.4811	-0.0968658	0.236998	-0.408719	0.682746	0.836381	0.06	0.13	0.17	0.1	0.09	0.08	0.06	0.11	0.07	0.07	0.07	0.07	0.06	0.08	0.1	0.04	0.08	0.12	0.08	0.08	0.13	TMSB15B-AS1	chrX	lncRNA	TMSB15B antisense RNA 1
ENSG00000231729.1	2.49928	-0.328143	0.687848	-0.477058	0.633321	1	0.11	0.16	0.5	0	0.07	0.07	0	0.26	0.13	0.02	0.07	0.05	0.44	0	0.21	0.09	0.14	0.26	0.06	0.07	0.03	ARHGEF9-IT1	chrX	lncRNA	ARHGEF9 intronic transcript 1
ENSG00000231731.7	2.30214	-0.413629	0.613697	-0.673995	0.500314	1	0.02	0.01	0.01	0.01	0	0.01	0.01	0.01	0.01	0.01	0.01	0	0.02	0	0.01	0	0.02	0	0	0.01	0.02	AC010976.2	chr2	lncRNA	--
ENSG00000231740.1	0.0627739	-0.316071	3.05092	-0.103598	0.917488	1	0	0	0.07	0	0	0	0	0	0	0	0	0	0	0	0	0	0	0	0	0	0	RP11-63G10.2	chr1	lncRNA	--
ENSG00000231742.6	0.284083	1.19543	1.79922	0.664419	0.506422	1	0.01	0	0.02	0	0	0	0.01	0	0	0.02	0	0	0	0	0	0	0	0	0	0	0	LINC01273	chr20	lncRNA	long intergenic non-protein coding RNA 1273
ENSG00000231748.1	0.45567	0.0588316	1.26998	0.046325	0.963051	1	0	0.07	0	0	0	0	0	0.02	0	0.03	0.13	0.02	0	0	0.06	0	0.06	0	0	0	0.05	RP11-227H15.5	chr10	lncRNA	--
ENSG00000231749.3	0.107395	-1.22775	3.04935	-0.402628	0.687222	1	0	0	0	0	0	0	0	0	0	0	0	0	0.02	0	0	0	0	0	0	0	0	ABCA9-AS1	chr17	lncRNA	ABCA9 antisense RNA 1
ENSG00000231754.2	0.373219	-0.393501	1.84046	-0.213806	0.830698	1	0	0	0	0.01	0	0	0	0	0.01	0.01	0.01	0	0	0	0	0	0	0	0	0	0.03	AL512380.1	chr6	lncRNA	--
ENSG00000231755.1	0.85125	-0.750632	1.29658	-0.578932	0.562635	1	0	0	0	0	0.03	0	0.05	0	0.04	0.02	0	0.01	0.02	0	0	0	0	0.14	0	0.03	0	CHODL-AS1	chr21	lncRNA	CHODL antisense RNA 1
ENSG00000231758.3	0.0695788	0.188894	3.04832	0.0619665	0.95059	1	0	0	0	0	0	0	0	0.02	0.01	0	0	0	0	0	0	0	0	0	0	0	0	ARHGAP15-AS1	chr2	lncRNA	ARHGAP15 antisense RNA 1
ENSG00000231760.5	21.2907	-0.3125	0.287685	-1.08626	0.277365	0.509688	0.2	0.26	0.28	0.16	0.25	0.07	0.08	0.19	0.16	0.19	0.29	0.16	0.32	0.27	0.18	0.08	0.28	0.11	0.45	0.26	0.12	RP11-350J20.5	chr6	lncRNA	--
ENSG00000231768.2	0.0819266	-1.17654	3.0496	-0.385802	0.699643	1	0	0	0	0	0	0	0	0	0	0	0	0	0.01	0	0	0	0	0	0	0	0	LINC01354	chr1	lncRNA	long intergenic non-protein coding RNA 1354
ENSG00000231769.3	62.0983	0.100613	0.282648	0.355965	0.721867	0.859446	0.34	0.75	0.74	0.84	0.35	0.7	0.71	1.15	1.06	0.3	0.43	0.82	1.41	0.37	0.36	0.4	0.66	0.73	0.62	0.62	0.32	RP1-8B1.4	chr6	lncRNA	--
ENSG00000231770.6	219.251	-0.420775	0.193779	-2.17141	0.0299001	0.135242	1.8	2.87	3.39	2.1	1.95	2.15	1.93	2.23	2.33	2.39	3.18	4.42	2.53	1.65	4.1	2.9	3.28	2.93	3.03	3.99	4.05	TMEM44-AS1	chr3	lncRNA	TMEM44 antisense RNA 1
ENSG00000231772.5	0.0282292	-0.877112	3.05092	-0.287491	0.773736	1	0	0	0	0	0	0	0	0	0	0	0	0	0	0	0	0	0	0	0	0	0.01	RP1-154K9.2	chrX	lncRNA	--
ENSG00000231782.7	0.0406102	-0.0682744	3.05025	-0.0223832	0.982142	1	0	0	0	0	0	0	0	0	0	0	0	0.01	0	0	0	0	0	0	0	0	0	LINC00575	chr4	lncRNA	long intergenic non-protein coding RNA 575
ENSG00000231789.2	16.8583	-0.460623	0.308773	-1.49179	0.135755	0.336821	0.2	0.55	0.66	0.2	0.3	0.38	0.26	0.18	0.33	0.29	0.19	0.42	0.21	0.44	0.26	0.47	0.35	0.78	0.71	0.15	0.35	PIK3CD-AS2	chr1	lncRNA	PIK3CD antisense RNA 2
ENSG00000231794.5	0.505716	0.945341	1.22374	0.772499	0.439819	1	0.03	0	0.01	0	0	0	0	0.01	0	0.01	0.01	0	0.01	0	0	0	0	0	0.01	0	0	AC009542.2	chr7	lncRNA	--
ENSG00000231795.1	1.15579	-0.633549	0.772026	-0.820632	0.411856	1	0.1	0.15	0.14	0.3	0.14	0	0.26	0.05	0	0.07	0.07	0.05	0.12	0.11	0.13	0	0	0.25	0.37	0	0.16	ITCH-IT1	chr20	lncRNA	ITCH intronic transcript 1
ENSG00000231806.3	58.247	-0.773607	0.235148	-3.28987	0.00100233	0.0218097	0.22	0.16	0.15	0.17	0.18	0.05	0.11	0.15	0.23	0.11	0.15	0.17	0.31	0.23	0.19	0.33	0.2	0.24	0.27	0.3	0.2	PCAT7	chr9	lncRNA	prostate cancer associated transcript 7
ENSG00000231808.2	0.223147	-1.22775	3.04935	-0.402628	0.687222	1	0	0	0	0	0	0	0	0	0	0	0	0	0	0	0	0.16	0	0	0	0	0	LINC01388	chr9	lncRNA	long intergenic non-protein coding RNA 1388
ENSG00000231811.3	0.161092	-1.58547	3.04777	-0.520208	0.602919	1	0	0	0	0	0	0	0	0	0	0	0	0	0.02	0	0	0	0	0	0	0	0	RP3-527G5.1	chr6	lncRNA	--
ENSG00000231817.9	0.12983	-0.0576699	3.05019	-0.018907	0.984915	1	0	0.01	0	0	0	0	0	0	0	0	0	0	0	0	0	0	0	0	0	0	0	LINC01198	chr13	lncRNA	long intergenic non-protein coding RNA 1198
ENSG00000231826.6	12.7378	-0.0580664	0.486337	-0.119396	0.904962	0.957013	0.08	0.09	0.05	0.01	0.03	0.01	0.04	0.1	0.16	0.08	0.02	0.03	0.05	0.06	0.05	0.15	0.05	0.04	0.03	0.1	0.02	LINC01819	chr2	lncRNA	long intergenic non-protein coding RNA 1819
ENSG00000231829.4	2.07747	0.377747	0.600842	0.628696	0.529548	1	0	0.04	0.03	0.04	0.05	0.04	0.03	0.04	0.02	0	0.03	0.05	0	0.01	0.02	0.02	0.05	0	0.03	0.02	0.03	RP11-310E22.7	chr10	lncRNA	--
ENSG00000231830.1	9.43057	-0.557653	0.345401	-1.61451	0.106417	0.290289	0.31	0.28	0.33	0.18	0.41	0.52	0.64	0.39	1.11	0.48	0.32	0.51	0.44	0.47	0.65	0.6	0.64	1.07	0.97	0.59	0.7	XX-FW83128A1.2	chrX	lncRNA	--
ENSG00000231840.2	1.42165	-0.73348	0.703826	-1.04213	0.29735	1	0.01	0.02	0	0.03	0.01	0.03	0.01	0.02	0.01	0	0	0	0.02	0.02	0.03	0.03	0.01	0	0.01	0.01	0.01	TMEM139-AS1	chr7	lncRNA	TMEM139 antisense RNA 1
ENSG00000231851.6	38.9994	-0.571372	0.175093	-3.26324	0.00110145	0.0229336	0.31	0.79	0.6	0.62	0.62	0.52	0.44	0.77	0.55	0.68	0.34	0.74	1.07	0.94	0.66	0.55	0.98	0.95	0.74	0.9	0.63	MRPS9-AS1	chr2	lncRNA	MRPS9 antisense RNA 1
ENSG00000231856.2	106.795	-0.0603282	0.194337	-0.310431	0.756234	0.878699	0.99	0.87	1.38	0.64	0.91	0.8	0.69	1.26	0.63	1.31	0.77	0.49	1.09	1.03	0.93	0.63	0.99	0.8	0.8	1.14	0.57	RP11-327P2.5	chr13	lncRNA	--
ENSG00000231858.5	24.9513	-0.69809	0.24073	-2.89989	0.00373295	0.0430234	0.53	0.86	1.35	0.91	0.59	0.51	0.47	1.17	0.89	0.87	0.63	0.74	2	1.86	0.85	0.52	1.95	1	1.18	1.16	0.81	AC067945.4	chr2	lncRNA	--
ENSG00000231863.2	0.915205	-0.260087	1.0775	-0.241379	0.809261	1	0.01	0.01	0	0	0	0.01	0	0	0.01	0	0	0	0	0.02	0	0.01	0.01	0.01	0	0	0	RP3-428L16.1	chr6	lncRNA	--
ENSG00000231864.2	2.34597	0.449544	0.627558	0.716339	0.473782	1	0.11	0.04	0.15	0.08	0.04	0.04	0.18	0.06	0.11	0.02	0.05	0.03	0.03	0.06	0	0	0.18	0	0.1	0.04	0.05	RP11-229P13.23	chr9	lncRNA	--
ENSG00000231868.1	0.0536974	-0.877112	3.05092	-0.287491	0.773736	1	0	0	0	0	0	0	0	0	0	0	0	0	0.07	0	0	0	0	0	0	0	0	RP1-202O8.2	chr1	lncRNA	--
ENSG00000231871.5	17.4041	-0.299254	0.332068	-0.901185	0.36749	0.599491	0.35	0.18	0.4	0.37	0.24	0.16	0.32	0.3	0.36	0.13	0.1	0.18	0.31	0.27	0.35	0.48	0.37	0.41	0.12	0.29	0.09	IPO9-AS1	chr1	lncRNA	IPO9 antisense RNA 1
ENSG00000231873.2	0.395894	-0.987442	1.55542	-0.634838	0.525534	1	0	0	0	0	0	0	0	0	0.01	0.01	0.02	0	0	0	0	0	0.02	0.07	0	0	0.01	RP11-761N21.1	chr3	lncRNA	--
ENSG00000231880.2	5.68991	-0.0911049	0.386591	-0.235662	0.813695	0.910296	0.27	0.06	0.1	0.23	0.2	0.11	0.15	0.24	0.4	0.17	0.32	0.16	0.18	0.25	0.1	0.12	0.4	0.24	0.28	0.16	0.25	RP11-76I23.7	chr11	lncRNA	--
ENSG00000231881.2	0.802644	-0.118119	1.40059	-0.0843352	0.93279	1	0	0	0	0	0	0	0	0	0	0	0	0	0	0	0	0	0	0	0	0	0	RP5-1120P11.3	chr6	lncRNA	--
ENSG00000231882.1	0.297335	1.2556	1.53177	0.819708	0.412383	1	0.1	0	0.07	0	0	0	0	0.02	0	0.05	0.03	0.02	0	0	0	0	0	0	0	0	0	F10-AS1	chr13	lncRNA	F10 antisense RNA 1
ENSG00000231889.7	58.1391	0.00506156	0.15783	0.0320697	0.974416	0.989326	0.26	0.45	0.23	0.33	0.26	0.25	0.27	0.21	0.19	0.19	0.23	0.26	0.28	0.17	0.34	0.17	0.34	0.2	0.23	0.2	0.22	TRAF3IP2-AS1	chr6	lncRNA	TRAF3IP2 antisense RNA 1
ENSG00000231890.8	62.7606	0.202864	0.144506	1.40384	0.160367	0.372314	0.15	0.21	0.18	0.23	0.22	0.27	0.25	0.17	0.22	0.21	0.26	0.2	0.17	0.13	0.21	0.13	0.23	0.2	0.17	0.2	0.15	DARS1-AS1	chr2	lncRNA	DARS1 antisense RNA 1
ENSG00000231903.1	0.510701	-0.802259	1.15307	-0.695757	0.486581	1	0	0.1	0	0.1	0	0	0	0.03	0	0.02	0.09	0	0	0	0	0	0	0.08	0.08	0.09	0.11	AC079354.5	chr2	lncRNA	--
ENSG00000231908.1	11.5816	-0.32859	0.2944	-1.11614	0.264364	0.496703	0.1	0.15	0.64	0.29	0.43	0.4	0.58	0.2	0.28	0.22	0.35	0.55	0.42	0.28	0.42	0.1	0.42	0.44	0.39	0.61	0.5	IDH1-AS1	chr2	lncRNA	IDH1 antisense RNA 1
ENSG00000231927.1	0.112597	-0.636665	3.05092	-0.20868	0.834698	1	0	0	0	0	0	0	0.11	0	0	0	0	0	0	0	0	0	0.11	0	0	0	0	AC102953.6	chr7	lncRNA	--
ENSG00000231934.2	0.0318641	-0.316071	3.05092	-0.103598	0.917488	1	0	0	0	0	0	0	0	0	0	0	0.01	0	0	0	0	0	0	0	0	0	0	FAM242A	chr20	lncRNA	family with sequence similarity 242 member A
ENSG00000231943.9	2.94742	1.45122	0.95503	1.51956	0.128623	0.326198	0.06	0.05	0.02	0	0.01	0.06	0	0.03	0.14	0.01	0	0	0.03	0.01	0	0	0	0	0.01	0.04	0.02	PGM5P4-AS1	chr2	lncRNA	PGM5P4 antisense RNA 1
ENSG00000231944.1	0.0248626	-0.316071	3.05092	-0.103598	0.917488	1	0	0	0	0	0	0	0	0	0.01	0	0	0	0	0	0	0	0	0	0	0	0	PHKA1-AS1	chrX	lncRNA	PHKA1 antisense RNA 1
ENSG00000231948.2	0.7621	-0.170027	1.0411	-0.163314	0.870271	1	0	0	0.09	0	0.05	0	0	0.07	0	0.02	0.02	0.05	0.08	0	0.05	0	0.05	0.09	0	0	0	HS1BP3-IT1	chr2	lncRNA	HS1BP3 intronic transcript 1
ENSG00000231953.2	0.569608	-0.56275	2.40016	-0.234463	0.814625	1	0	0	0	0	0	0	0	0	0.06	0	0	0	0	0	0	0.1	0	0.03	0	0	0	RP4-706G24.1	chr1	lncRNA	--
ENSG00000231955.1	5.21078	-0.975955	0.479204	-2.03662	0.0416884	0.164202	0.11	0.02	0.02	0.07	0.08	0.02	0	0.09	0.04	0.06	0.12	0.02	0.14	0.24	0.04	0.05	0.16	0.11	0.14	0.02	0.05	AC007383.4	chr2	lncRNA	--
ENSG00000231964.1	1.57313	0.849367	0.836335	1.01558	0.309828	1	0.32	0.07	0	0	0.18	0.06	0.12	0.02	0.13	0.06	0.09	0	0.11	0.1	0.06	0	0	0	0	0.06	0.07	RP11-67C2.2	chr10	lncRNA	--
ENSG00000231966.1	0.337718	0.749614	1.76477	0.424765	0.671008	1	0	0	0	0	0.08	0.17	0.08	0	0	0.06	0	0	0.07	0	0	0	0	0	0	0	0	LINC02818	chr1	lncRNA	long intergenic non-protein coding RNA 2818
ENSG00000231969.2	3.60931	-0.0218698	0.551968	-0.0396215	0.968395	0.986811	0.02	0.01	0	0	0.01	0.02	0.01	0	0.02	0.01	0.01	0.01	0.01	0.04	0	0	0.03	0	0	0.01	0.01	MMADHC-DT	chr2	lncRNA	MMADHC divergent transcript
ENSG00000231970.1	1.63179	0.430726	0.75027	0.574094	0.565904	1	0.08	0.06	0	0.11	0	0.05	0.05	0.08	0.09	0.15	0.15	0	0.14	0.04	0	0.06	0.05	0.05	0	0	0.1	RP11-452K12.7	chr10	lncRNA	--
ENSG00000231971.6	0.358539	-0.485078	1.99675	-0.242933	0.808057	1	0	0.02	0	0	0	0	0	0	0	0.01	0	0	0	0.01	0	0	0	0	0.01	0	0	CT69	chr6	lncRNA	cancer/testis associated transcript 69
ENSG00000231977.1	0.532527	-1.05114	1.55629	-0.675415	0.499412	1	0.04	0	0.05	0	0	0	0	0	0.02	0.04	0	0	0	0	0.2	0	0	0	0	0.05	0	RP5-963E22.4	chr20	lncRNA	--
ENSG00000231993.1	0.106344	-0.636665	3.05092	-0.20868	0.834698	1	0.05	0	0	0	0	0	0	0	0	0	0	0	0.05	0	0	0	0	0	0	0	0	EP300-AS1	chr22	lncRNA	EP300 antisense RNA 1
[truncated: 10,567 more rows]

## Sheet: PSA_vs_stroke__Sig_DEG
Gene	baseMean	log2FoldChange	lfcSE	stat	pvalue	padj	PSA_1	PSA_2	PSA_3	PSA_4	PSA_5	PSA_6	PSA_7	PSA_8	PSA_9	PSA_102	PSA_112	PSA_122	stroke_1	stroke_2	stroke_3	stroke_4	stroke_5	stroke_6	stroke_7	stroke_8	stroke_9	Symbol	Chr	GeneType	Description
ENSG00000130600.19	12.3746	1.54369	0.449767	3.4322	0.000598712	0.0171488	0.03	0.19	0.05	0.2	0.12	0.34	0.12	0.18	0.11	0.04	0.09	0.11	0.01	0.02	0.02	0.02	0.12	0.07	0.05	0.04	0.01	H19	chr11	lncRNA	H19 imprinted maternally expressed transcript
ENSG00000176868.3	149.623	-0.829809	0.193674	-4.28457	1.83093e-05	0.00282305	1.03	0.96	1.2	0.97	0.85	0.79	0.57	0.9	1.02	0.82	0.43	0.88	2.01	1.75	1.12	1.53	1.59	1.75	1.43	1.04	0.85	RP11-334J6.7	chr9	lncRNA	--
ENSG00000180846.8	2.46489	-3.71735	0.92408	-4.02275	5.75223e-05	1	0.02	0	0	0	0	0.02	0	0.02	0	0.01	0.01	0	0.24	0.07	0.1	0.05	0	0.1	0.15	0	0	CSNK1G2-AS1	chr19	lncRNA	CSNK1G2 antisense RNA 1
ENSG00000183308.6	29.0483	-1.56557	0.518721	-3.01813	0.00254337	0.0354618	0.15	0.23	0.58	0.23	0.09	0.21	0.17	0.17	1.07	0.51	0.14	0.22	0.31	0.59	0.82	2.87	0.11	0.72	0.84	0.73	0.68	AC005037.3	chr2	lncRNA	--
ENSG00000187951.11	107.815	0.67522	0.198213	3.40654	0.00065792	0.0176889	0.36	0.43	0.36	0.55	0.74	0.67	0.67	0.58	0.21	0.29	0.59	0.51	0.36	0.27	0.27	0.12	0.28	0.21	0.5	0.25	0.29	RP5-1086D14.6	chr15	lncRNA	--
ENSG00000196696.13	562.004	0.733743	0.238797	3.07266	0.00212158	0.0321033	2.68	2.53	1.88	1.93	2.23	2.7	3.17	3.06	0.66	1.39	2.78	3.48	1.69	1.4	1.65	1.27	2.48	0.75	1.1	0.7	0.67	PDXDC2P-NPIPB14P	chr16	lncRNA	--
ENSG00000197180.2	174.632	-0.761048	0.249765	-3.04705	0.00231098	0.0338117	3.04	3.43	4.23	3.32	4.56	3.68	4.76	5.13	6.59	5.87	4.54	7.15	6.45	4.39	7.69	10.43	3.2	7.07	7.2	7.22	11.87	CH17-340M24.3	chrX	lncRNA	--
ENSG00000197813.6	128.89	-0.86331	0.173133	-4.9864	6.15144e-07	0.000389436	3.83	4.35	4.06	2.98	3.18	3.61	2.88	2.16	1.86	2.03	1.66	2.43	6.09	5.31	4.94	3.18	3.87	6.42	5.11	5.95	3.03	CTC-301O7.4	chr19	lncRNA	--
ENSG00000198106.8	53.6383	-1.20238	0.335589	-3.58291	0.000339794	0.0127553	0.14	0.24	0.27	0.06	0.08	0.15	0.14	0.16	0.11	0.12	0.08	0.3	0.54	0.2	0.15	0.2	0.06	0.32	0.58	0.59	0.31	RP11-231C14.7	chr16	lncRNA	--
ENSG00000203804.5	168.808	-0.923024	0.251968	-3.66326	0.000249027	0.0110897	2.06	1.26	0.66	1.17	1.1	0.97	1.13	0.95	1.72	2.31	1.03	1.39	3.49	2.54	2.01	2.6	1.24	2.25	2.17	3.54	1.52	ADAMTSL4-AS1	chr1	lncRNA	ADAMTSL4 antisense RNA 1
ENSG00000204055.5	66.44	-1.02832	0.375191	-2.74078	0.00612929	0.0562148	0.39	0.14	0.12	0.13	0.09	0.1	0.08	0.12	0.25	0.18	0.12	0.22	0.12	0.12	0.32	0.77	0.24	0.24	0.27	0.36	0.25	RP11-344B5.4	chr9	lncRNA	--
ENSG00000204850.4	15.2153	-0.871563	0.317393	-2.74601	0.0060325	0.0557845	0.06	0.18	0.01	0.14	0.08	0.13	0.15	0.26	0.05	0.09	0.16	0.14	0.1	0.27	0.17	0.1	0.33	0.16	0.36	0.23	0.17	CTB-158D10.3	chr19	lncRNA	--
ENSG00000213904.9	163.862	-0.772032	0.249885	-3.08954	0.00200465	0.0313211	0.53	0.65	0.62	0.52	0.64	0.57	0.46	0.51	0.98	0.58	0.47	0.69	0.67	0.72	0.79	1.74	0.54	0.91	0.67	1.15	1.21	LIPE-AS1	chr19	lncRNA	LIPE antisense RNA 1
ENSG00000213963.6	23.4413	0.768893	0.247565	3.10582	0.00189755	0.0305276	0.05	0.08	0.04	0.11	0.1	0.08	0.11	0.13	0.04	0.07	0.14	0.1	0.06	0.06	0.05	0.04	0.07	0.03	0.04	0.02	0.06	AC074286.1	chr2	lncRNA	--
ENSG00000215424.10	165.623	-0.666777	0.156222	-4.26813	1.97118e-05	0.00290396	0.25	0.36	0.31	0.29	0.23	0.27	0.19	0.31	0.32	0.21	0.25	0.33	0.53	0.54	0.33	0.45	0.35	0.45	0.43	0.33	0.31	MCM3AP-AS1	chr21	lncRNA	MCM3AP antisense RNA 1
ENSG00000218537.1	554.331	-0.866549	0.235387	-3.68138	0.000231975	0.0106673	6.22	7.5	11.11	7.08	6.83	8.33	6.23	3.6	4.95	3.29	2.72	3.76	8.55	9.75	8.91	14.64	7.64	11.19	11.16	9.44	6.07	MIF-AS1	chr22	lncRNA	MIF antisense RNA 1
ENSG00000223343.1	45.143	-0.755942	0.219611	-3.44218	0.000577036	0.0168351	0.6	1.03	1.69	1.17	1.08	0.98	0.66	0.9	1.08	0.87	0.49	0.84	2.59	2.09	1.44	1.18	1.37	1.84	0.98	0.99	1.05	RP13-131K19.2	chr3	lncRNA	--
ENSG00000223534.1	49.4401	-1.54794	0.524273	-2.95255	0.00315166	0.0397568	0.08	2.21	0.82	0.34	3.82	0.85	1.52	1.25	0.75	0.57	0.07	0.73	0.49	3.63	6.68	0.68	0.84	2.36	6.74	2.38	1.8	HLA-DQB1-AS1	chr6	lncRNA	HLA-DQB1 antisense RNA 1
ENSG00000223797.6	182.881	-0.648027	0.203027	-3.19183	0.00141375	0.0265137	0.25	0.54	0.51	0.34	0.4	0.67	0.48	0.48	0.52	0.51	0.55	0.78	0.66	0.66	0.65	1.01	0.36	0.83	0.71	0.74	0.76	ENTPD3-AS1	chr3	lncRNA	ENTPD3 antisense RNA 1
ENSG00000223823.1	6.9958	-1.16584	0.443304	-2.62989	0.00854131	0.0672058	0.01	0.1	0.1	0	0.05	0.04	0.07	0.02	0.04	0.06	0.03	0.2	0.09	0.06	0.17	0.08	0.08	0.19	0.16	0.21	0.09	LINC01342	chr1	lncRNA	long intergenic non-protein coding RNA 1342
ENSG00000224066.1	42.4371	-0.618792	0.158259	-3.91	9.22949e-05	0.00686322	0.5	0.92	0.5	0.56	0.5	0.52	0.54	0.47	0.34	0.46	0.47	0.75	0.69	0.75	0.83	0.9	0.63	0.83	0.66	0.93	0.67	RP4-622L5.7	chr1	lncRNA	--
ENSG00000224165.6	22.1261	-0.682775	0.262262	-2.60341	0.00923023	0.0703347	0.07	0.09	0.09	0.03	0.04	0.08	0.09	0.04	0.07	0.07	0.04	0.08	0.09	0.1	0.08	0.12	0.02	0.11	0.12	0.13	0.09	DNAJC27-AS1	chr2	lncRNA	DNAJC27 antisense RNA 1
ENSG00000224376.1	108.33	-0.779605	0.289139	-2.6963	0.00701144	0.0602813	1.09	1.16	1.46	0.81	0.51	1.07	0.61	0.93	1.45	1.18	0.56	2.18	1.87	1.23	1.26	2.03	0.75	2.12	0.94	2.56	2.78	AC017104.6	chr2	lncRNA	--
ENSG00000224645.1	11.367	-1.06699	0.274319	-3.88959	0.000100413	0.00728164	0.41	0.45	0.71	0.44	0.47	0.25	0.23	0.58	0.42	0.4	0.53	0.54	1.8	1.48	0.77	0.48	0.46	1.09	0.85	0.72	0.64	RP11-126K1.8	chr1	lncRNA	--
ENSG00000224888.4	9.56812	-1.5836	0.412859	-3.83571	0.000125204	0.00812401	0.01	0.04	0.04	0.02	0.02	0.01	0.04	0.04	0.01	0	0.01	0.02	0.16	0.05	0.05	0.05	0.07	0.09	0.07	0.05	0.01	RP5-1142A6.2	chr16	lncRNA	--
ENSG00000225187.1	2.71473	-2.10736	0.721938	-2.91902	0.00351129	1	0.07	0.07	0	0.07	0	0	0.03	0.02	0.01	0.03	0	0.03	0.26	0.05	0.13	0.04	0	0.09	0.18	0.27	0	AC073283.7	chr2	lncRNA	--
ENSG00000225194.3	69.1711	-0.726271	0.248827	-2.91877	0.00351411	0.0418408	0.09	0.28	0.34	0.32	0.19	0.23	0.41	0.21	0.13	0.29	0.08	0.34	0.67	0.43	0.34	0.3	0.44	0.29	0.24	0.22	0.37	LINC00092	chr9	lncRNA	long intergenic non-protein coding RNA 92
ENSG00000225489.7	17.6505	-0.844074	0.29824	-2.83018	0.00465211	0.0486695	0.08	0.11	0.12	0.08	0.08	0.14	0.11	0.05	0.08	0.04	0.09	0.12	0.14	0.16	0.08	0.05	0.06	0.2	0.35	0.12	0.17	RP11-390F4.3	chr9	lncRNA	--
ENSG00000225761.1	4.05571	-1.91546	0.481424	-3.97872	6.9286e-05	0.00610134	0.05	0.15	0.06	0.14	0.06	0.07	0.06	0.14	0.06	0.13	0	0.11	0.28	0.16	0.25	0.62	0.12	0.35	0.17	0.19	0.54	RP11-417O11.5	chr10	lncRNA	--
ENSG00000225948.2	27.6482	0.99998	0.383637	2.60658	0.00914524	0.0699992	0.34	2.05	1.57	2.14	1.46	1.88	2.98	2.26	0.17	1.01	2.21	0.71	0.45	1.61	0.72	0.34	1.48	0.52	0.51	0.34	0.43	LINC02648	chr10	lncRNA	long intergenic non-protein coding RNA 2648
ENSG00000225963.8	37.9142	-1.56355	0.351279	-4.45101	8.54673e-06	0.00187102	0.08	0.08	0.06	0.05	0.09	0.07	0.07	0.05	0.11	0.12	0.06	0.1	0.19	0.13	0.12	0.58	0.08	0.21	0.19	0.13	0.23	AC009950.2	chr2	lncRNA	--
ENSG00000226143.1	6.60669	-1.36977	0.415306	-3.29821	0.000973045	0.0215228	0.08	0.19	0.22	0.12	0.16	0.06	0.1	0.16	0.28	0.14	0.08	0.19	0.43	0.44	0.64	0.72	0.16	0.1	0.39	0.39	0.15	RP1-138B7.5	chr20	lncRNA	--
ENSG00000226245.1	21.9282	-1.24352	0.386136	-3.22043	0.00127999	0.0248611	0.73	0.52	1.23	0.36	0.58	0.2	0.06	0.83	1.44	0.55	0.28	0.78	1.14	1.38	1.97	2.28	0.57	1.74	1.41	1.12	1.42	ZNF32-AS1	chr10	lncRNA	ZNF32 antisense RNA 1
ENSG00000226251.6	3.03609	-1.62927	0.538236	-3.02706	0.00246946	0.0350228	0.04	0.03	0.02	0.05	0.02	0	0	0.03	0.02	0.01	0.07	0.05	0.06	0.17	0.02	0.03	0.02	0.09	0.06	0.14	0.14	LINC02608	chr1	lncRNA	long intergenic non-protein coding RNA 2608
ENSG00000226698.1	21.2707	-1.18447	0.252225	-4.69606	2.65226e-06	0.000918176	0.83	0.84	1.38	0.62	0.83	0.86	0.97	0.84	1.43	0.92	0.45	1.04	2.02	1.28	2.25	2.45	1.34	2.47	2.75	1.78	1.68	RP1-50O24.6	chr1	lncRNA	--
ENSG00000226833.6	26.0006	0.587728	0.227822	2.57976	0.00988681	0.0731448	0.13	0.14	0.08	0.09	0.1	0.12	0.1	0.08	0.07	0.09	0.11	0.11	0.12	0.09	0.07	0.02	0.11	0.05	0.06	0.05	0.03	AC097724.3	chr2	lncRNA	--
ENSG00000227218.7	26.117	-1.00069	0.35954	-2.78325	0.00538179	0.0523518	0.05	0.13	0.45	0.15	0.04	0.16	0.08	0.24	0.17	0.17	0.05	0.13	0.36	0.41	0.54	0.28	0.27	0.25	0.14	0.18	0.14	RP11-203J24.8	chr9	lncRNA	--
ENSG00000227359.1	5.18962	2.13058	0.572956	3.71857	0.000200351	0.0100554	0.11	0.51	0.6	0.28	0.45	0.26	0.34	0.28	0.08	0.13	0.49	0.12	0.22	0	0.05	0	0.15	0.05	0.09	0	0.02	AC017074.2	chr2	lncRNA	--
ENSG00000227782.2	33.2471	-0.655602	0.243625	-2.69103	0.00712317	0.0607622	0.45	1.04	0.49	0.63	0.67	0.99	0.57	0.9	0.75	0.57	0.43	0.98	0.56	0.95	1.06	1.4	0.44	1.43	0.79	1.39	1.09	CTC-529I10.2	chr17	lncRNA	--
ENSG00000228170.1	8.98594	-0.98624	0.364797	-2.70353	0.00686074	0.0597214	0.27	0.32	0.24	0.32	0.24	0.21	0.23	0.24	0.06	0.07	0.12	0.14	0.71	0.53	0.28	0.29	0.08	0.23	0.55	0.12	0.34	RP1-40E16.11	chr6	lncRNA	--
ENSG00000228509.6	28.1715	-0.840738	0.266796	-3.15124	0.00162577	0.028424	0.07	0.06	0.07	0.07	0.06	0.07	0.05	0.09	0.1	0.11	0.09	0.05	0.22	0.13	0.15	0.18	0.09	0.1	0.1	0.12	0.06	AC006460.2	chr2	lncRNA	--
ENSG00000228655.7	19.6224	-1.38134	0.427192	-3.23355	0.00122264	0.024168	0.11	0.12	0.06	0.05	0.06	0.01	0	0.1	0.12	0.12	0.02	0.07	0.18	0.32	0.25	0.17	0.1	0.15	0.24	0.14	0.06	AC096558.1	chr2	lncRNA	--
ENSG00000228802.1	4.04654	-1.19768	0.431494	-2.77567	0.00550881	0.0530585	0.15	0	0.2	0.22	0.07	0.07	0.13	0.24	0.06	0.17	0.1	0.11	0.46	0.27	0.32	0.08	0.51	0.3	0.42	0.13	0.11	AC073641.2	chr2	lncRNA	--
ENSG00000229047.1	15.3907	-1.05945	0.264893	-3.99952	6.34701e-05	0.00583029	0.57	0.46	0.55	0.5	0.5	0.1	0.19	0.46	0.38	0.28	0.32	0.41	1.28	1.19	0.88	0.49	0.63	0.93	0.63	0.66	0.37	AF127577.10	chr21	lncRNA	--
ENSG00000229425.3	8.05462	-0.826257	0.307158	-2.69001	0.00714504	0.0608747	0	0.01	0.01	0	0.01	0	0.01	0.01	0.01	0	0.01	0.01	0.01	0.01	0.01	0.01	0.01	0.01	0.02	0.01	0.01	AJ006998.2	chr21	lncRNA	--
ENSG00000230013.2	5.33584	-2.60752	0.850753	-3.06496	0.00217702	0.0325781	0.04	0.03	0.02	0.01	0	0	0.02	0.01	0	0.2	0	0	0.27	0.01	0.02	0.03	0	0.01	0.01	0.2	0.01	CT70	chr9	lncRNA	cancer/testis associated transcript 70
ENSG00000230068.2	6.41414	-1.52952	0.516867	-2.95922	0.00308421	0.0392161	0.21	0.05	0.08	0.14	0.12	0.13	0.16	0.1	0.11	0.06	0.12	0.01	1.07	0.1	0.4	0.34	0.08	0.11	0.18	0.29	0.05	CDC42-IT1	chr1	lncRNA	CDC42 intronic transcript 1
ENSG00000230417.12	12.0032	-0.999151	0.359524	-2.77909	0.00545107	0.052721	0	0.01	0.02	0.01	0.02	0.01	0.02	0.03	0.02	0.02	0.01	0.02	0.04	0.01	0.03	0.04	0.03	0.07	0.03	0.02	0.02	LINC00856	chr10	lncRNA	long intergenic non-protein coding RNA 856
ENSG00000230532.1	52.0408	-0.626294	0.138355	-4.5267	5.99109e-06	0.0015768	1.4	2.12	1.69	2.09	2.38	1.52	1.57	1.92	1.68	1.97	1.53	2.18	3.18	3.57	2.11	2.54	2.55	2.32	2.9	2.84	2.19	AC091133.1	chr17	lncRNA	--
ENSG00000230555.2	6.47994	1.27319	0.481211	2.64581	0.00814959	0.0653306	0.22	0.34	0.15	0.25	0.3	0.27	0.54	0.15	0.03	0.08	0.56	0.14	0.13	0.06	0.18	0.04	0.18	0.1	0.07	0.04	0.04	RP11-517P14.2	chr10	lncRNA	--
ENSG00000230658.2	7.90837	-1.14844	0.441509	-2.60118	0.00929038	0.0704189	0.06	0	0.02	0	0.02	0.02	0.08	0.04	0.01	0.02	0.03	0.04	0.01	0.03	0.08	0.09	0.07	0.07	0.11	0.07	0.04	KLHL7-DT	chr7	lncRNA	KLHL7 divergent transcript
ENSG00000230751.1	20.1142	-2.07796	0.603163	-3.4451	0.000570848	0.0167984	0.19	0.29	0.71	0.36	0.13	0.34	0.06	0.45	1.18	0.41	0.16	0.22	0.17	0.63	1.32	6.79	0.31	1.07	0.76	0.46	0.78	AC007036.4	chr7	lncRNA	--
ENSG00000230955.1	47.9485	-1.08849	0.262651	-4.14425	3.40934e-05	0.00413784	1.28	1.33	1.93	1.64	0.88	1.04	0.9	0.96	1.88	1.52	0.74	2.65	4.84	2.3	2.46	3.19	1.37	3.42	3.28	2.32	2.13	RP11-109P14.10	chr1	lncRNA	--
ENSG00000231806.3	58.247	-0.773607	0.235148	-3.28987	0.00100233	0.0218097	0.22	0.16	0.15	0.17	0.18	0.05	0.11	0.15	0.23	0.11	0.15	0.17	0.31	0.23	0.19	0.33	0.2	0.24	0.27	0.3	0.2	PCAT7	chr9	lncRNA	prostate cancer associated transcript 7
ENSG00000231858.5	24.9513	-0.69809	0.24073	-2.89989	0.00373295	0.0430234	0.53	0.86	1.35	0.91	0.59	0.51	0.47	1.17	0.89	0.87	0.63	0.74	2	1.86	0.85	0.52	1.95	1	1.18	1.16	0.81	AC067945.4	chr2	lncRNA	--
ENSG00000232065.1	42.02	-1.12685	0.379906	-2.96613	0.00301569	0.0387917	1.7	1.57	3.47	1.18	3.23	1.52	1.17	0.98	2.23	0.51	1.1	1.53	1.92	1.26	2.14	7.54	1.1	4.42	2.56	3.21	4.75	LINC01063	chr3	lncRNA	long intergenic non-protein coding RNA 1063
ENSG00000232386.9	3.41637	-1.269	0.491396	-2.58244	0.0098105	0.0727679	0.03	0.07	0	0.02	0.02	0.04	0.09	0.01	0.02	0.02	0.04	0.04	0.13	0.05	0.06	0.05	0.06	0.12	0.05	0.1	0.02	RP11-66B24.2	chr15	lncRNA	--
ENSG00000232487.1	8.81571	-1.60899	0.459514	-3.5015	0.000462643	0.0147844	0.33	0.17	0.22	0.08	0.15	0.31	0.43	0.27	0.58	0.2	0.07	0.18	2.08	0.91	1.01	0.45	0.86	0.34	0.94	0.23	0.12	RASA3-IT1	chr13	lncRNA	RASA3 intronic transcript 1
ENSG00000232581.1	22.5875	-0.927688	0.252202	-3.67835	0.000234746	0.0107396	1.19	0.63	1.26	0.71	0.55	0.66	0.91	0.66	1.16	1.08	1.03	1.22	1.52	1.48	1.54	2.58	0.84	1.75	1.78	2.32	1.4	AC079742.4	chr7	lncRNA	--
ENSG00000232682.2	1.0486	2.61012	0.979403	2.66501	0.00769862	1	0.03	0.04	0	0	0.02	0.05	0.05	0.02	0.01	0.04	0	0.04	0	0	0	0	0	0	0.02	0	0	RP11-388P9.2	chr10	lncRNA	--
ENSG00000232748.3	44.4649	-0.75483	0.211234	-3.57343	0.00035234	0.0129184	0.35	0.17	0.28	0.17	0.22	0.25	0.15	0.14	0.21	0.17	0.14	0.16	0.42	0.47	0.21	0.28	0.38	0.32	0.28	0.32	0.2	RP11-196G11.6	chr16	lncRNA	--
ENSG00000232759.1	5.17078	-1.22221	0.460094	-2.65643	0.00789734	0.064321	0.03	0.03	0.02	0	0.05	0	0.01	0.02	0.02	0.03	0.05	0.06	0.1	0.09	0.02	0.01	0.07	0.16	0.04	0.07	0.02	AC002480.3	chr7	lncRNA	--
ENSG00000232807.2	228.666	-0.744111	0.212562	-3.50067	0.000464083	0.0147901	0.92	0.86	0.96	1.02	0.83	0.97	0.6	0.83	1.72	0.73	0.8	0.98	1.49	1.44	1.24	1.74	0.96	1.65	1.97	1.48	1.32	RP11-536K7.3	chr10	lncRNA	--
ENSG00000233411.1	164.503	-1.78889	0.417378	-4.28602	1.81901e-05	0.00282305	2.17	3.28	11.41	4.88	2.97	3.2	3.49	5.54	11.84	6.14	1.49	8.41	15.52	10.56	14.17	43.87	6.69	13.35	5.38	16.14	24.33	RP11-104L21.2	chr1	lncRNA	--
ENSG00000234705.2	83.3978	-0.659228	0.234487	-2.81137	0.00493312	0.0499525	3.89	1.8	3.78	2.97	2.2	2.11	2.49	2.95	3.46	2.57	2.85	6.34	3.77	2.99	5	6.65	4.11	4.21	4.97	5.26	4.11	HMGA1P4	chr9	lncRNA	high mobility group AT-hook 1 pseudogene 4
ENSG00000234883.6	135.852	0.623628	0.195119	3.19613	0.00139283	0.0263435	1.97	2.56	2.6	2.87	1.91	3.46	2.96	1.93	1.05	1.55	1.15	2.28	1.07	1.85	0.91	0.47	1.86	1.42	0.92	1.45	1.74	MIR155HG	chr21	lncRNA	MIR155 host gene
ENSG00000235079.1	10.2251	-0.821975	0.311776	-2.63643	0.00837838	0.0663024	0.24	0.2	0.23	0.16	0.06	0.06	0.11	0.19	0.22	0.15	0.17	0.13	0.36	0.19	0.17	0.35	0.25	0.27	0.53	0.21	0.18	ZRANB2-AS1	chr1	lncRNA	ZRANB2 antisense RNA 1
ENSG00000235426.2	9.1022	-1.10324	0.346987	-3.17948	0.00147538	0.0271906	0.08	0.38	0.39	0.06	0.44	0.23	0.27	0.16	0.26	0.28	0.27	0.23	0.63	0.9	0.32	0.4	0.05	0.46	0.6	0.9	0.33	RP11-342M3.5	chr10	lncRNA	--
ENSG00000235522.6	16.8144	1.30895	0.422368	3.09909	0.00194119	0.030794	0.28	0.24	0.14	0.33	0.32	0.27	0.3	0.24	0.07	0.07	0.41	0.06	0.1	0.14	0.06	0	0.25	0.06	0.05	0.01	0.09	AC009505.2	chr2	lncRNA	--
ENSG00000235527.7	49.8065	-0.987764	0.293669	-3.36352	0.000769544	0.0192378	0.15	0.34	0.22	0.37	0.12	0.14	0.17	0.37	0.29	0.29	0.17	0.2	0.4	0.55	0.62	0.79	0.21	0.3	0.23	0.36	0.37	HIPK1-AS1	chr1	lncRNA	HIPK1 antisense RNA 1
ENSG00000235531.11	69.2431	0.589805	0.197628	2.98442	0.00284119	0.0375788	0.08	0.2	0.22	0.18	0.14	0.29	0.18	0.1	0.1	0.1	0.1	0.15	0.07	0.08	0.08	0.08	0.11	0.09	0.12	0.08	0.11	MSC-AS1	chr8	lncRNA	MSC antisense RNA 1
ENSG00000235802.1	21.4436	-1.20089	0.465195	-2.58148	0.00983773	0.0729237	0.18	1.28	0.56	0.9	1.12	0.59	0.54	0.94	1.37	0.77	0.19	1.35	0.78	0.59	1.49	4.87	0.31	1.27	0.8	1.23	3.26	HCFC1-AS1	chrX	lncRNA	HCFC1 antisense RNA 1
ENSG00000235958.5	3.59243	-1.22111	0.466705	-2.61646	0.00888461	0.0687523	0.01	0.02	0.01	0.05	0.01	0.04	0.01	0.03	0.02	0.03	0.01	0.02	0.06	0.07	0.01	0.08	0.07	0.05	0	0.1	0.03	UBOX5-AS1	chr20	lncRNA	UBOX5 antisense RNA 1
ENSG00000236199.1	12.4768	-1.10287	0.374261	-2.94678	0.00321097	0.0400499	0.76	0.38	0.74	0.45	0.13	0.28	0.13	0.56	0.54	0.34	0.23	0.37	2.18	0.82	1.24	0.57	1.11	0.75	0.55	0.27	0.33	RP11-264I13.2	chr9	lncRNA	--
ENSG00000236305.1	5.662	-1.09875	0.393898	-2.78942	0.0052803	0.0517081	0.34	0.35	0.38	0.09	0.15	0.16	0.15	0.2	0.32	0.08	0.11	0.26	0.4	0.69	0.52	0.28	0.22	0.92	0.41	0.23	0.28	SLC12A9-AS1	chr7	lncRNA	SLC12A9 antisense RNA 1
ENSG00000236498.1	56.1406	-1.59158	0.252591	-6.30103	2.95679e-10	2.66684e-06	0.84	1.44	0.81	1.14	0.63	0.33	0.41	0.76	1.01	0.73	0.37	0.96	2.59	2.78	2.5	2.42	1.06	2.93	2.1	1.78	1.76	AC107081.5	chr2	lncRNA	--
ENSG00000236540.7	32.7996	-0.933847	0.216944	-4.30455	1.67325e-05	0.00276016	0.18	0.16	0.15	0.31	0.17	0.23	0.24	0.18	0.28	0.26	0.17	0.24	0.5	0.37	0.34	0.56	0.22	0.43	0.43	0.35	0.31	AC006547.13	chr22	lncRNA	--
ENSG00000236756.4	51.3062	-0.968837	0.213392	-4.54018	5.62058e-06	0.00153089	0.15	0.3	0.36	0.14	0.22	0.18	0.18	0.23	0.35	0.24	0.14	0.26	0.52	0.55	0.46	0.42	0.29	0.5	0.45	0.36	0.35	DNAJC9-AS1	chr10	lncRNA	DNAJC9 antisense RNA 1
ENSG00000237036.5	75.9516	0.646734	0.200082	3.23235	0.00122778	0.0242221	0.42	0.76	0.35	0.67	0.48	0.74	0.63	0.38	0.17	0.54	0.43	0.54	0.29	0.38	0.16	0.17	0.26	0.34	0.36	0.45	0.25	ZEB1-AS1	chr10	lncRNA	ZEB1 antisense RNA 1
ENSG00000237054.9	37.7131	-0.705405	0.216914	-3.252	0.00114595	0.0233229	0.24	0.24	0.2	0.17	0.22	0.19	0.08	0.16	0.26	0.19	0.18	0.18	0.48	0.36	0.26	0.32	0.2	0.21	0.32	0.23	0.31	PRMT5-AS1	chr14	lncRNA	PRMT5 antisense RNA 1
ENSG00000237101.1	33.8538	-1.02742	0.211394	-4.86021	1.17264e-06	0.000521366	0.18	0.53	0.43	0.38	0.32	0.51	0.37	0.28	0.3	0.39	0.25	0.64	0.8	0.96	0.5	0.54	0.35	0.87	0.69	1.04	0.71	RP11-365O16.6	chr1	lncRNA	--
ENSG00000237248.5	121.062	0.787428	0.268519	2.93248	0.00336265	0.040939	0.6	1.44	1.22	1.67	1.8	2.24	1.39	1.16	0.52	0.74	0.77	0.92	0.45	1.12	0.72	0.46	1.36	0.48	0.27	0.29	0.56	LINC00987	chr12	lncRNA	long intergenic non-protein coding RNA 987
ENSG00000237568.1	25.7041	-0.644521	0.193826	-3.32526	0.000883363	0.020589	1.37	1.19	1.74	1.26	1.99	0.82	1.26	1.56	1.3	1.65	0.93	0.89	2.21	1.99	1.95	2	2.37	1.77	2.04	1.85	1.65	RP4-620F22.2	chr1	lncRNA	--
ENSG00000237638.2	344.213	-0.595575	0.18848	-3.15988	0.00157832	0.0281146	0.52	0.89	1.14	0.79	0.84	1.11	0.92	1.15	1.03	0.88	0.77	1.68	1.08	1.02	1.48	1.51	0.87	1.55	1.26	1.7	1.63	LINC02245	chr2	lncRNA	long intergenic non-protein coding RNA 2245
ENSG00000237836.6	74.3991	-0.796483	0.206689	-3.85353	0.000116426	0.00783671	0.66	0.68	0.66	0.54	0.6	0.4	0.37	0.66	0.82	0.69	0.56	0.62	1.09	1.04	1.19	1.29	0.64	1.25	0.79	0.95	0.72	PHKA2-AS1	chrX	lncRNA	PHKA2 antisense RNA 1
ENSG00000237903.1	25.1536	-0.991126	0.376654	-2.6314	0.00850343	0.0669978	0.15	1.11	0.84	0.87	0.71	0.34	0.63	0.74	1.23	1.17	0.5	1.76	1.43	1.06	2.22	3.31	0.57	1.87	1.41	1.26	0.66	RP3-404F18.5	chrX	lncRNA	--
ENSG00000238186.1	4.29485	-1.63198	0.538202	-3.03228	0.00242717	0.0347469	0.04	0.06	0.1	0.12	0.05	0	0.1	0.08	0.17	0.15	0.07	0.04	0.73	0.38	0.2	0.06	0.35	0.14	0.14	0.42	0.02	RP11-656D10.6	chr1	lncRNA	--
ENSG00000239636.1	302.181	-0.65397	0.251348	-2.60185	0.00927233	0.0703383	6.58	7.91	9.39	4.77	3.44	2.59	5.03	2.59	6.07	2.15	4.03	5.02	8.02	4.29	8.02	7.41	8.16	9.3	4.97	7.75	7.35	TFAP2E-AS1	chr1	lncRNA	TFAP2E antisense RNA 1
ENSG00000239921.6	1.6937	-2.44505	0.924238	-2.64547	0.00815766	1	0	0	0	0	0.01	0	0	0	0.01	0	0	0	0.03	0.01	0	0.01	0.01	0.01	0	0	0.01	LINC01471	chr3	lncRNA	long intergenic non-protein coding RNA 1471
ENSG00000241357.1	41.4852	-0.632389	0.20999	-3.01152	0.00259941	0.0359211	1.59	2.6	3.55	2.93	2.78	2.82	2.04	2.07	1.32	1.83	1.27	1.51	4.61	3.66	2.23	2.46	2.96	2.98	2.98	4.64	1.4	RP11-758P17.2	chr7	lncRNA	--
ENSG00000241657.1	57.5365	0.882752	0.306523	2.87989	0.00397817	0.044679	1.97	5.11	4.2	5.94	4.2	5.47	5.12	3.51	2.59	3.03	3.11	1.66	1.39	3.44	2.77	0.08	3.49	1.41	2.87	1.12	0.89	TRBV11-2	chr7	lncRNA	T cell receptor beta variable 11-2
ENSG00000241728.5	446.196	-0.833502	0.217297	-3.83577	0.000125172	0.00812401	6.53	9.51	10.8	6.29	6.01	7.74	8.33	8.37	13.07	9.08	5.55	7.55	10.68	11.67	16.92	19.46	8.28	14.25	14.06	14.23	11.77	AP001062.8	chr21	lncRNA	--
ENSG00000241990.5	219.291	-0.634779	0.216962	-2.92575	0.00343622	0.0413405	3.22	3.2	3.63	3.02	3.01	2.55	2.9	2.86	5.52	3.37	2.27	4.78	4.01	4.21	4.15	7.14	3.48	5.73	4.71	5.34	4.78	PRR34-AS1	chr22	lncRNA	PRR34 antisense RNA 1
ENSG00000242588.6	25.9755	-0.910587	0.343634	-2.64987	0.00805216	0.0648398	0.41	0.25	0.2	0.28	0.43	0.11	0.44	0.31	0.11	0.08	0.28	0.26	1.4	0.45	0.34	0.11	0.65	0.39	0.38	0.33	0.2	RP11-274B21.14	chr7	lncRNA	--
[truncated: 703 more rows]

## Sheet: PSA_vs_stroke_Up_DEG
Gene	baseMean	log2FoldChange	lfcSE	stat	pvalue	padj	PSA_1	PSA_2	PSA_3	PSA_4	PSA_5	PSA_6	PSA_7	PSA_8	PSA_9	PSA_10	PSA_11	PSA_12	stroke_1	stroke_2	stroke_3	stroke_4	stroke_5	stroke_6	stroke_7	stroke_8	stroke_9	Symbol	Chr	GeneType	Description
[truncated: 69 more rows]

[truncated: 2 more sheets: PSA_vs_stroke_Down_DEG, PSA_vs_stroke_Sig_DEG_candidate]
