# Supplementary material for: Expression profile of long noncoding RNAs in post-stroke aphasia
Source: Front Neurol. 2025 Sep 15;16:1504028. doi: 10.3389/fneur.2025.1504028 (PMC12477043; doi:10.3389/fneur.2025.1504028)
Supplement: Supplementary file 1 [file Data_Sheet_1.zip › Supplementary File S4 KEGG pathway analysis.xlsx]

## Sheet: Sheet1
Term	Database	ID	Input number	Background number	P-Value	Corrected P-Value	Input	Hyperlink	img
Selenocompound metabolism	KEGG PATHWAY	hsa00450	2	17	0.00569524	0.627849	CTH|TXNRD2	http://www.genome.jp/kegg-bin/show_pathway?hsa00450/hsa:10587%09red/hsa:1491%09red	img/hsa00450.html
Rap1 signaling pathway	KEGG PATHWAY	hsa04015	5	210	0.0132059	0.627849	LCP2|SIPA1L3|THBS1|FPR1|CDC42	http://www.genome.jp/kegg-bin/show_pathway?hsa04015/hsa:23094%09red/hsa:998%09red/hsa:3937%09red/hsa:7057%09red/hsa:2357%09red	img/hsa04015.html
Glycine, serine and threonine metabolism	KEGG PATHWAY	hsa00260	2	40	0.0295963	0.627849	GAMT|CTH	http://www.genome.jp/kegg-bin/show_pathway?hsa00260/hsa:2593%09red/hsa:1491%09red	img/hsa00260.html
Viral protein interaction with cytokine and cytokine receptor	KEGG PATHWAY	hsa04061	3	100	0.0296499	0.627849	TNFRSF10C|IL2RA|CCL4	http://www.genome.jp/kegg-bin/show_pathway?hsa04061/hsa:3559%09red/hsa:6351%09red/hsa:8794%09red
Parathyroid hormone synthesis, secretion and action	KEGG PATHWAY	hsa04928	3	106	0.0343966	0.627849	MMP25|SP1|ATF6B	http://www.genome.jp/kegg-bin/show_pathway?hsa04928/hsa:64386%09red/hsa:6667%09red/hsa:1388%09red
Natural killer cell mediated cytotoxicity	KEGG PATHWAY	hsa04650	3	131	0.0581146	0.627849	LCP2|KLRD1|MICB	http://www.genome.jp/kegg-bin/show_pathway?hsa04650/hsa:3824%09red/hsa:3937%09red/hsa:4277%09red	img/hsa04650.html
VEGF signaling pathway	KEGG PATHWAY	hsa04370	2	59	0.059892	0.627849	BAD|CDC42	http://www.genome.jp/kegg-bin/show_pathway?hsa04370/hsa:998%09red/hsa:572%09red	img/hsa04370.html
Measles	KEGG PATHWAY	hsa05162	3	138	0.065848	0.627849	IL2RA|BAD|TYK2	http://www.genome.jp/kegg-bin/show_pathway?hsa05162/hsa:3559%09red/hsa:7297%09red/hsa:572%09red	img/hsa05162.html
Cortisol synthesis and secretion	KEGG PATHWAY	hsa04927	2	65	0.0709889	0.627849	SP1|ATF6B	http://www.genome.jp/kegg-bin/show_pathway?hsa04927/hsa:6667%09red/hsa:1388%09red
Mitophagy - animal	KEGG PATHWAY	hsa04137	2	65	0.0709889	0.627849	SP1|RHOT1	http://www.genome.jp/kegg-bin/show_pathway?hsa04137/hsa:6667%09red/hsa:55288%09red	img/hsa04137.html
Renal cell carcinoma	KEGG PATHWAY	hsa05211	2	69	0.078731	0.627849	BAD|CDC42	http://www.genome.jp/kegg-bin/show_pathway?hsa05211/hsa:998%09red/hsa:572%09red	img/hsa05211.html
Endocytosis	KEGG PATHWAY	hsa04144	4	244	0.081609	0.627849	IL2RA|CDC42|SH3KBP1|VPS25	http://www.genome.jp/kegg-bin/show_pathway?hsa04144/hsa:3559%09red/hsa:30011%09red/hsa:998%09red/hsa:84313%09red	img/hsa04144.html
Hepatitis C	KEGG PATHWAY	hsa05160	3	155	0.0864736	0.627849	CLDN9|BAD|TYK2	http://www.genome.jp/kegg-bin/show_pathway?hsa05160/hsa:7297%09red/hsa:9080%09red/hsa:572%09red	img/hsa05160.html
Pancreatic cancer	KEGG PATHWAY	hsa05212	2	75	0.0908122	0.627849	BAD|CDC42	http://www.genome.jp/kegg-bin/show_pathway?hsa05212/hsa:998%09red/hsa:572%09red	img/hsa05212.html
Necroptosis	KEGG PATHWAY	hsa04217	3	162	0.0956809	0.627849	TYK2|USP21|SLC25A5	http://www.genome.jp/kegg-bin/show_pathway?hsa04217/hsa:7297%09red/hsa:292%09red/hsa:27005%09red	img/hsa04217.html
Glycosphingolipid biosynthesis - ganglio series	KEGG PATHWAY	hsa00604	1	15	0.09666	0.627849	HEXA	http://www.genome.jp/kegg-bin/show_pathway?hsa00604/hsa:3073%09red	img/hsa00604.html
Glycosphingolipid biosynthesis - globo and isoglobo series	KEGG PATHWAY	hsa00603	1	15	0.09666	0.627849	HEXA	http://www.genome.jp/kegg-bin/show_pathway?hsa00603/hsa:3073%09red	img/hsa00603.html
Hepatitis B	KEGG PATHWAY	hsa05161	3	163	0.0970284	0.627849	BAD|ATF6B|TYK2	http://www.genome.jp/kegg-bin/show_pathway?hsa05161/hsa:7297%09red/hsa:1388%09red/hsa:572%09red	img/hsa05161.html
Protein processing in endoplasmic reticulum	KEGG PATHWAY	hsa04141	3	165	0.0997469	0.627849	ATF6B|SAR1B|HERPUD1	http://www.genome.jp/kegg-bin/show_pathway?hsa04141/hsa:51128%09red/hsa:9709%09red/hsa:1388%09red	img/hsa04141.html
cGMP-PKG signaling pathway	KEGG PATHWAY	hsa04022	3	167	0.102496	0.627849	BAD|ATF6B|SLC25A5	http://www.genome.jp/kegg-bin/show_pathway?hsa04022/hsa:292%09red/hsa:1388%09red/hsa:572%09red	img/hsa04022.html
Influenza A	KEGG PATHWAY	hsa05164	3	167	0.102496	0.627849	TYK2|KPNA1|SLC25A5	http://www.genome.jp/kegg-bin/show_pathway?hsa05164/hsa:7297%09red/hsa:292%09red/hsa:3836%09red	img/hsa05164.html
Hepatocellular carcinoma	KEGG PATHWAY	hsa05225	3	168	0.103883	0.627849	SMARCC2|BAD|TXNRD2	http://www.genome.jp/kegg-bin/show_pathway?hsa05225/hsa:6601%09red/hsa:10587%09red/hsa:572%09red
Salmonella infection	KEGG PATHWAY	hsa05132	2	83	0.1077	0.627849	CCL4|CDC42	http://www.genome.jp/kegg-bin/show_pathway?hsa05132/hsa:998%09red/hsa:6351%09red	img/hsa05132.html
Herpes simplex virus 1 infection	KEGG PATHWAY	hsa05168	6	492	0.112145	0.627849	SRSF4|ZNF607|BAD|ZNF436|ZFP30|TYK2	http://www.genome.jp/kegg-bin/show_pathway?hsa05168/hsa:80818%09red/hsa:6429%09red/hsa:84775%09red/hsa:572%09red/hsa:7297%09red/hsa:22835%09red	img/hsa05168.html
Other glycan degradation	KEGG PATHWAY	hsa00511	1	18	0.114861	0.627849	HEXA	http://www.genome.jp/kegg-bin/show_pathway?hsa00511/hsa:3073%09red	img/hsa00511.html
Glycosaminoglycan degradation	KEGG PATHWAY	hsa00531	1	19	0.120848	0.627849	HEXA	http://www.genome.jp/kegg-bin/show_pathway?hsa00531/hsa:3073%09red	img/hsa00531.html
Pantothenate and CoA biosynthesis	KEGG PATHWAY	hsa00770	1	19	0.120848	0.627849	PPCDC	http://www.genome.jp/kegg-bin/show_pathway?hsa00770/hsa:60490%09red	img/hsa00770.html
Th1 and Th2 cell differentiation	KEGG PATHWAY	hsa04658	2	92	0.127608	0.627849	IL2RA|TYK2	http://www.genome.jp/kegg-bin/show_pathway?hsa04658/hsa:3559%09red/hsa:7297%09red	img/hsa04658.html
TGF-beta signaling pathway	KEGG PATHWAY	hsa04350	2	94	0.132146	0.627849	SP1|THBS1	http://www.genome.jp/kegg-bin/show_pathway?hsa04350/hsa:6667%09red/hsa:7057%09red	img/hsa04350.html
Chemokine signaling pathway	KEGG PATHWAY	hsa04062	3	190	0.13619	0.627849	BAD|CCL4|CDC42	http://www.genome.jp/kegg-bin/show_pathway?hsa04062/hsa:998%09red/hsa:6351%09red/hsa:572%09red	img/hsa04062.html
Huntington disease	KEGG PATHWAY	hsa05016	3	193	0.140843	0.627849	SP1|SLC25A5|POLR2J3	http://www.genome.jp/kegg-bin/show_pathway?hsa05016/hsa:548644%09red/hsa:292%09red/hsa:6667%09red	img/hsa05016.html
Endocrine resistance	KEGG PATHWAY	hsa01522	2	98	0.141333	0.627849	SP1|BAD	http://www.genome.jp/kegg-bin/show_pathway?hsa01522/hsa:6667%09red/hsa:572%09red	img/hsa01522.html
Focal adhesion	KEGG PATHWAY	hsa04510	3	199	0.150312	0.627849	BAD|THBS1|CDC42	http://www.genome.jp/kegg-bin/show_pathway?hsa04510/hsa:998%09red/hsa:7057%09red/hsa:572%09red	img/hsa04510.html
T cell receptor signaling pathway	KEGG PATHWAY	hsa04660	2	103	0.153005	0.627849	LCP2|CDC42	http://www.genome.jp/kegg-bin/show_pathway?hsa04660/hsa:998%09red/hsa:3937%09red	img/hsa04660.html
Viral carcinogenesis	KEGG PATHWAY	hsa05203	3	201	0.153514	0.627849	BAD|ATF6B|CDC42	http://www.genome.jp/kegg-bin/show_pathway?hsa05203/hsa:998%09red/hsa:1388%09red/hsa:572%09red	img/hsa05203.html
Maturity onset diabetes of the young	KEGG PATHWAY	hsa04950	1	26	0.161657	0.627849	FOXA2	http://www.genome.jp/kegg-bin/show_pathway?hsa04950/hsa:3170%09red	img/hsa04950.html
Th17 cell differentiation	KEGG PATHWAY	hsa04659	2	107	0.162477	0.627849	IL2RA|TYK2	http://www.genome.jp/kegg-bin/show_pathway?hsa04659/hsa:3559%09red/hsa:7297%09red	img/hsa04659.html
Biosynthesis of unsaturated fatty acids	KEGG PATHWAY	hsa01040	1	27	0.167333	0.627849	ELOVL5	http://www.genome.jp/kegg-bin/show_pathway?hsa01040/hsa:60481%09red	img/hsa01040.html
Fatty acid elongation	KEGG PATHWAY	hsa00062	1	27	0.167333	0.627849	ELOVL5	http://www.genome.jp/kegg-bin/show_pathway?hsa00062/hsa:60481%09red	img/hsa00062.html
Leukocyte transendothelial migration	KEGG PATHWAY	hsa04670	2	112	0.174466	0.627849	CLDN9|CDC42	http://www.genome.jp/kegg-bin/show_pathway?hsa04670/hsa:998%09red/hsa:9080%09red	img/hsa04670.html
Toxoplasmosis	KEGG PATHWAY	hsa05145	2	113	0.176881	0.627849	BAD|TYK2	http://www.genome.jp/kegg-bin/show_pathway?hsa05145/hsa:7297%09red/hsa:572%09red	img/hsa05145.html
Human papillomavirus infection	KEGG PATHWAY	hsa05165	4	330	0.182042	0.627849	BAD|THBS1|TYK2|CDC42	http://www.genome.jp/kegg-bin/show_pathway?hsa05165/hsa:7297%09red/hsa:998%09red/hsa:7057%09red/hsa:572%09red
Human T-cell leukemia virus 1 infection	KEGG PATHWAY	hsa05166	3	219	0.18327	0.627849	IL2RA|ATF6B|SLC25A5	http://www.genome.jp/kegg-bin/show_pathway?hsa05166/hsa:3559%09red/hsa:292%09red/hsa:1388%09red	img/hsa05166.html
Nicotinate and nicotinamide metabolism	KEGG PATHWAY	hsa00760	1	30	0.184136	0.627849	BST1	http://www.genome.jp/kegg-bin/show_pathway?hsa00760/hsa:683%09red	img/hsa00760.html
RNA polymerase	KEGG PATHWAY	hsa03020	1	31	0.189663	0.627849	POLR2J3	http://www.genome.jp/kegg-bin/show_pathway?hsa03020/hsa:548644%09red	img/hsa03020.html
Neurotrophin signaling pathway	KEGG PATHWAY	hsa04722	2	119	0.191484	0.627849	BAD|CDC42	http://www.genome.jp/kegg-bin/show_pathway?hsa04722/hsa:998%09red/hsa:572%09red	img/hsa04722.html
Human cytomegalovirus infection	KEGG PATHWAY	hsa05163	3	225	0.193525	0.627849	SP1|ATF6B|CCL4	http://www.genome.jp/kegg-bin/show_pathway?hsa05163/hsa:6667%09red/hsa:6351%09red/hsa:1388%09red
Yersinia infection	KEGG PATHWAY	hsa05135	2	121	0.196389	0.627849	LCP2|CDC42	http://www.genome.jp/kegg-bin/show_pathway?hsa05135/hsa:998%09red/hsa:3937%09red
Base excision repair	KEGG PATHWAY	hsa03410	1	33	0.200606	0.627849	NTHL1	http://www.genome.jp/kegg-bin/show_pathway?hsa03410/hsa:4913%09red	img/hsa03410.html
SNARE interactions in vesicular transport	KEGG PATHWAY	hsa04130	1	34	0.206024	0.627849	VAMP1	http://www.genome.jp/kegg-bin/show_pathway?hsa04130/hsa:6843%09red	img/hsa04130.html
Osteoclast differentiation	KEGG PATHWAY	hsa04380	2	128	0.213679	0.627849	LCP2|TYK2	http://www.genome.jp/kegg-bin/show_pathway?hsa04380/hsa:7297%09red/hsa:3937%09red	img/hsa04380.html
PI3K-Akt signaling pathway	KEGG PATHWAY	hsa04151	4	354	0.215463	0.627849	IL2RA|BAD|ATF6B|THBS1	http://www.genome.jp/kegg-bin/show_pathway?hsa04151/hsa:3559%09red/hsa:7057%09red/hsa:1388%09red/hsa:572%09red	img/hsa04151.html
Spliceosome	KEGG PATHWAY	hsa03040	2	135	0.231117	0.627849	SRSF4|LSM7	http://www.genome.jp/kegg-bin/show_pathway?hsa03040/hsa:51690%09red/hsa:6429%09red	img/hsa03040.html
Insulin signaling pathway	KEGG PATHWAY	hsa04910	2	137	0.23612	0.627849	BAD|RHOQ	http://www.genome.jp/kegg-bin/show_pathway?hsa04910/hsa:23433%09red/hsa:572%09red	img/hsa04910.html
Estrogen signaling pathway	KEGG PATHWAY	hsa04915	2	138	0.238624	0.627849	SP1|ATF6B	http://www.genome.jp/kegg-bin/show_pathway?hsa04915/hsa:6667%09red/hsa:1388%09red	img/hsa04915.html
Graft-versus-host disease	KEGG PATHWAY	hsa05332	1	41	0.242948	0.627849	KLRD1	http://www.genome.jp/kegg-bin/show_pathway?hsa05332/hsa:3824%09red	img/hsa05332.html
Bladder cancer	KEGG PATHWAY	hsa05219	1	41	0.242948	0.627849	THBS1	http://www.genome.jp/kegg-bin/show_pathway?hsa05219/hsa:7057%09red	img/hsa05219.html
Basal transcription factors	KEGG PATHWAY	hsa03022	1	45	0.263286	0.627849	TAF10	http://www.genome.jp/kegg-bin/show_pathway?hsa03022/hsa:6881%09red	img/hsa03022.html
Amino sugar and nucleotide sugar metabolism	KEGG PATHWAY	hsa00520	1	48	0.278187	0.627849	HEXA	http://www.genome.jp/kegg-bin/show_pathway?hsa00520/hsa:3073%09red	img/hsa00520.html
Cushing syndrome	KEGG PATHWAY	hsa04934	2	155	0.281334	0.627849	SP1|ATF6B	http://www.genome.jp/kegg-bin/show_pathway?hsa04934/hsa:6667%09red/hsa:1388%09red
Cocaine addiction	KEGG PATHWAY	hsa05030	1	49	0.283088	0.627849	ATF6B	http://www.genome.jp/kegg-bin/show_pathway?hsa05030/hsa:1388%09red	img/hsa05030.html
Cysteine and methionine metabolism	KEGG PATHWAY	hsa00270	1	49	0.283088	0.627849	CTH	http://www.genome.jp/kegg-bin/show_pathway?hsa00270/hsa:1491%09red	img/hsa00270.html
Malaria	KEGG PATHWAY	hsa05144	1	49	0.283088	0.627849	THBS1	http://www.genome.jp/kegg-bin/show_pathway?hsa05144/hsa:7057%09red	img/hsa05144.html
Pathways in cancer	KEGG PATHWAY	hsa05200	5	530	0.285793	0.627849	SP1|BAD|TXNRD2|IL2RA|CDC42	http://www.genome.jp/kegg-bin/show_pathway?hsa05200/hsa:3559%09red/hsa:998%09red/hsa:6667%09red/hsa:10587%09red/hsa:572%09red	img/hsa05200.html
Cholesterol metabolism	KEGG PATHWAY	hsa04979	1	50	0.287956	0.627849	ANGPTL4	http://www.genome.jp/kegg-bin/show_pathway?hsa04979/hsa:51129%09red
N-Glycan biosynthesis	KEGG PATHWAY	hsa00510	1	50	0.287956	0.627849	DOLPP1	http://www.genome.jp/kegg-bin/show_pathway?hsa00510/hsa:57171%09red	img/hsa00510.html
Arginine and proline metabolism	KEGG PATHWAY	hsa00330	1	50	0.287956	0.627849	GAMT	http://www.genome.jp/kegg-bin/show_pathway?hsa00330/hsa:2593%09red	img/hsa00330.html
Amyotrophic lateral sclerosis (ALS)	KEGG PATHWAY	hsa05014	1	51	0.292792	0.627849	BAD	http://www.genome.jp/kegg-bin/show_pathway?hsa05014/hsa:572%09red	img/hsa05014.html
Jak-STAT signaling pathway	KEGG PATHWAY	hsa04630	2	162	0.298916	0.627849	IL2RA|TYK2	http://www.genome.jp/kegg-bin/show_pathway?hsa04630/hsa:3559%09red/hsa:7297%09red	img/hsa04630.html
Fanconi anemia pathway	KEGG PATHWAY	hsa03460	1	54	0.307106	0.627849	POLI	http://www.genome.jp/kegg-bin/show_pathway?hsa03460/hsa:11201%09red	img/hsa03460.html
Pathogenic Escherichia coli infection	KEGG PATHWAY	hsa05130	1	55	0.311815	0.627849	CDC42	http://www.genome.jp/kegg-bin/show_pathway?hsa05130/hsa:998%09red	img/hsa05130.html
Legionellosis	KEGG PATHWAY	hsa05134	1	55	0.311815	0.627849	SAR1B	http://www.genome.jp/kegg-bin/show_pathway?hsa05134/hsa:51128%09red	img/hsa05134.html
Cytokine-cytokine receptor interaction	KEGG PATHWAY	hsa04060	3	294	0.318814	0.627849	TNFRSF10C|IL2RA|CCL4	http://www.genome.jp/kegg-bin/show_pathway?hsa04060/hsa:3559%09red/hsa:6351%09red/hsa:8794%09red	img/hsa04060.html
Tight junction	KEGG PATHWAY	hsa04530	2	170	0.318939	0.627849	CLDN9|CDC42	http://www.genome.jp/kegg-bin/show_pathway?hsa04530/hsa:998%09red/hsa:9080%09red	img/hsa04530.html
Fatty acid metabolism	KEGG PATHWAY	hsa01212	1	57	0.321137	0.627849	ELOVL5	http://www.genome.jp/kegg-bin/show_pathway?hsa01212/hsa:60481%09red	img/hsa01212.html
Endometrial cancer	KEGG PATHWAY	hsa05213	1	58	0.325751	0.627849	BAD	http://www.genome.jp/kegg-bin/show_pathway?hsa05213/hsa:572%09red	img/hsa05213.html
Lysine degradation	KEGG PATHWAY	hsa00310	1	59	0.330335	0.627849	SETD1A	http://www.genome.jp/kegg-bin/show_pathway?hsa00310/hsa:9739%09red	img/hsa00310.html
Longevity regulating pathway - multiple species	KEGG PATHWAY	hsa04213	1	62	0.343904	0.627849	FOXA2	http://www.genome.jp/kegg-bin/show_pathway?hsa04213/hsa:3170%09red	img/hsa04213.html
Cytosolic DNA-sensing pathway	KEGG PATHWAY	hsa04623	1	63	0.348367	0.627849	CCL4	http://www.genome.jp/kegg-bin/show_pathway?hsa04623/hsa:6351%09red	img/hsa04623.html
Kaposi sarcoma-associated herpesvirus infection	KEGG PATHWAY	hsa05167	2	186	0.35858	0.627849	TYK2|MICB	http://www.genome.jp/kegg-bin/show_pathway?hsa05167/hsa:7297%09red/hsa:4277%09red	img/hsa05167.html
Non-small cell lung cancer	KEGG PATHWAY	hsa05223	1	66	0.361577	0.627849	BAD	http://www.genome.jp/kegg-bin/show_pathway?hsa05223/hsa:572%09red	img/hsa05223.html
Acute myeloid leukemia	KEGG PATHWAY	hsa05221	1	66	0.361577	0.627849	BAD	http://www.genome.jp/kegg-bin/show_pathway?hsa05221/hsa:572%09red	img/hsa05221.html
Shigellosis	KEGG PATHWAY	hsa05131	1	68	0.370237	0.627849	CDC42	http://www.genome.jp/kegg-bin/show_pathway?hsa05131/hsa:998%09red	img/hsa05131.html
Staphylococcus aureus infection	KEGG PATHWAY	hsa05150	1	68	0.370237	0.627849	FPR1	http://www.genome.jp/kegg-bin/show_pathway?hsa05150/hsa:2357%09red	img/hsa05150.html
Amphetamine addiction	KEGG PATHWAY	hsa05031	1	68	0.370237	0.627849	ATF6B	http://www.genome.jp/kegg-bin/show_pathway?hsa05031/hsa:1388%09red	img/hsa05031.html
Fc epsilon RI signaling pathway	KEGG PATHWAY	hsa04664	1	68	0.370237	0.627849	LCP2	http://www.genome.jp/kegg-bin/show_pathway?hsa04664/hsa:3937%09red	img/hsa04664.html
Calcium signaling pathway	KEGG PATHWAY	hsa04020	2	193	0.375687	0.627849	LTB4R2|SLC25A5	http://www.genome.jp/kegg-bin/show_pathway?hsa04020/hsa:292%09red/hsa:56413%09red	img/hsa04020.html
Epithelial cell signaling in Helicobacter pylori infection	KEGG PATHWAY	hsa05120	1	70	0.378782	0.627849	CDC42	http://www.genome.jp/kegg-bin/show_pathway?hsa05120/hsa:998%09red	img/hsa05120.html
Adherens junction	KEGG PATHWAY	hsa04520	1	72	0.387213	0.627849	CDC42	http://www.genome.jp/kegg-bin/show_pathway?hsa04520/hsa:998%09red	img/hsa04520.html
Melanoma	KEGG PATHWAY	hsa05218	1	72	0.387213	0.627849	BAD	http://www.genome.jp/kegg-bin/show_pathway?hsa05218/hsa:572%09red	img/hsa05218.html
p53 signaling pathway	KEGG PATHWAY	hsa04115	1	72	0.387213	0.627849	THBS1	http://www.genome.jp/kegg-bin/show_pathway?hsa04115/hsa:7057%09red	img/hsa04115.html
Platinum drug resistance	KEGG PATHWAY	hsa01524	1	73	0.391387	0.627849	BAD	http://www.genome.jp/kegg-bin/show_pathway?hsa01524/hsa:572%09red	img/hsa01524.html
Thyroid hormone synthesis	KEGG PATHWAY	hsa04918	1	74	0.395532	0.627849	ATF6B	http://www.genome.jp/kegg-bin/show_pathway?hsa04918/hsa:1388%09red	img/hsa04918.html
Inositol phosphate metabolism	KEGG PATHWAY	hsa00562	1	74	0.395532	0.627849	INPP4B	http://www.genome.jp/kegg-bin/show_pathway?hsa00562/hsa:8821%09red	img/hsa00562.html
Bacterial invasion of epithelial cells	KEGG PATHWAY	hsa05100	1	74	0.395532	0.627849	CDC42	http://www.genome.jp/kegg-bin/show_pathway?hsa05100/hsa:998%09red	img/hsa05100.html
Biosynthesis of amino acids	KEGG PATHWAY	hsa01230	1	75	0.39965	0.627849	CTH	http://www.genome.jp/kegg-bin/show_pathway?hsa01230/hsa:1491%09red	img/hsa01230.html
Proteoglycans in cancer	KEGG PATHWAY	hsa05205	2	203	0.399815	0.627849	THBS1|CDC42	http://www.genome.jp/kegg-bin/show_pathway?hsa05205/hsa:998%09red/hsa:7057%09red	img/hsa05205.html
Chronic myeloid leukemia	KEGG PATHWAY	hsa05220	1	76	0.40374	0.627849	BAD	http://www.genome.jp/kegg-bin/show_pathway?hsa05220/hsa:572%09red	img/hsa05220.html
PPAR signaling pathway	KEGG PATHWAY	hsa03320	1	76	0.40374	0.627849	ANGPTL4	http://www.genome.jp/kegg-bin/show_pathway?hsa03320/hsa:51129%09red	img/hsa03320.html
Antigen processing and presentation	KEGG PATHWAY	hsa04612	1	77	0.407803	0.627849	KLRD1	http://www.genome.jp/kegg-bin/show_pathway?hsa04612/hsa:3824%09red	img/hsa04612.html
RNA degradation	KEGG PATHWAY	hsa03018	1	79	0.415848	0.627849	LSM7	http://www.genome.jp/kegg-bin/show_pathway?hsa03018/hsa:51690%09red	img/hsa03018.html
EGFR tyrosine kinase inhibitor resistance	KEGG PATHWAY	hsa01521	1	79	0.415848	0.627849	BAD	http://www.genome.jp/kegg-bin/show_pathway?hsa01521/hsa:572%09red	img/hsa01521.html
ErbB signaling pathway	KEGG PATHWAY	hsa04012	1	85	0.439344	0.628858	BAD	http://www.genome.jp/kegg-bin/show_pathway?hsa04012/hsa:572%09red	img/hsa04012.html
Colorectal cancer	KEGG PATHWAY	hsa05210	1	86	0.443169	0.628858	BAD	http://www.genome.jp/kegg-bin/show_pathway?hsa05210/hsa:572%09red	img/hsa05210.html
Insulin secretion	KEGG PATHWAY	hsa04911	1	86	0.443169	0.628858	ATF6B	http://www.genome.jp/kegg-bin/show_pathway?hsa04911/hsa:1388%09red	img/hsa04911.html
ECM-receptor interaction	KEGG PATHWAY	hsa04512	1	86	0.443169	0.628858	THBS1	http://www.genome.jp/kegg-bin/show_pathway?hsa04512/hsa:7057%09red	img/hsa04512.html
Longevity regulating pathway	KEGG PATHWAY	hsa04211	1	89	0.45449	0.628858	ATF6B	http://www.genome.jp/kegg-bin/show_pathway?hsa04211/hsa:1388%09red	img/hsa04211.html
Salivary secretion	KEGG PATHWAY	hsa04970	1	90	0.458214	0.628858	BST1	http://www.genome.jp/kegg-bin/show_pathway?hsa04970/hsa:683%09red	img/hsa04970.html
mRNA surveillance pathway	KEGG PATHWAY	hsa03015	1	91	0.461912	0.628858	PCF11	http://www.genome.jp/kegg-bin/show_pathway?hsa03015/hsa:51585%09red	img/hsa03015.html
Thermogenesis	KEGG PATHWAY	hsa04714	2	231	0.464998	0.628858	KDM3B|SMARCC2	http://www.genome.jp/kegg-bin/show_pathway?hsa04714/hsa:51780%09red/hsa:6601%09red
Ras signaling pathway	KEGG PATHWAY	hsa04014	2	232	0.467253	0.628858	BAD|CDC42	http://www.genome.jp/kegg-bin/show_pathway?hsa04014/hsa:998%09red/hsa:572%09red	img/hsa04014.html
GnRH signaling pathway	KEGG PATHWAY	hsa04912	1	93	0.469235	0.628858	CDC42	http://www.genome.jp/kegg-bin/show_pathway?hsa04912/hsa:998%09red	img/hsa04912.html
Fc gamma R-mediated phagocytosis	KEGG PATHWAY	hsa04666	1	94	0.472859	0.628858	CDC42	http://www.genome.jp/kegg-bin/show_pathway?hsa04666/hsa:998%09red	img/hsa04666.html
Prostate cancer	KEGG PATHWAY	hsa05215	1	97	0.483588	0.628858	BAD	http://www.genome.jp/kegg-bin/show_pathway?hsa05215/hsa:572%09red	img/hsa05215.html
Hematopoietic cell lineage	KEGG PATHWAY	hsa04640	1	97	0.483588	0.628858	IL2RA	http://www.genome.jp/kegg-bin/show_pathway?hsa04640/hsa:3559%09red	img/hsa04640.html
Pancreatic secretion	KEGG PATHWAY	hsa04972	1	98	0.487116	0.628858	BST1	http://www.genome.jp/kegg-bin/show_pathway?hsa04972/hsa:683%09red	img/hsa04972.html
Aldosterone synthesis and secretion	KEGG PATHWAY	hsa04925	1	98	0.487116	0.628858	ATF6B	http://www.genome.jp/kegg-bin/show_pathway?hsa04925/hsa:1388%09red	img/hsa04925.html
Choline metabolism in cancer	KEGG PATHWAY	hsa05231	1	99	0.490621	0.628858	SP1	http://www.genome.jp/kegg-bin/show_pathway?hsa05231/hsa:6667%09red	img/hsa05231.html
Phosphatidylinositol signaling system	KEGG PATHWAY	hsa04070	1	99	0.490621	0.628858	INPP4B	http://www.genome.jp/kegg-bin/show_pathway?hsa04070/hsa:8821%09red	img/hsa04070.html
AGE-RAGE signaling pathway in diabetic complications	KEGG PATHWAY	hsa04933	1	100	0.494102	0.628858	CDC42	http://www.genome.jp/kegg-bin/show_pathway?hsa04933/hsa:998%09red	img/hsa04933.html
NF-kappa B signaling pathway	KEGG PATHWAY	hsa04064	1	100	0.494102	0.628858	CCL4	http://www.genome.jp/kegg-bin/show_pathway?hsa04064/hsa:6351%09red	img/hsa04064.html
Ribosome biogenesis in eukaryotes	KEGG PATHWAY	hsa03008	1	102	0.500995	0.632404	SNORD3C	http://www.genome.jp/kegg-bin/show_pathway?hsa03008/hsa:780853%09red	img/hsa03008.html
Toll-like receptor signaling pathway	KEGG PATHWAY	hsa04620	1	104	0.507796	0.635777	CCL4	http://www.genome.jp/kegg-bin/show_pathway?hsa04620/hsa:6351%09red	img/hsa04620.html
TNF signaling pathway	KEGG PATHWAY	hsa04668	1	112	0.5341	0.663317	ATF6B	http://www.genome.jp/kegg-bin/show_pathway?hsa04668/hsa:1388%09red	img/hsa04668.html
Thyroid hormone signaling pathway	KEGG PATHWAY	hsa04919	1	119	0.555981	0.684968	BAD	http://www.genome.jp/kegg-bin/show_pathway?hsa04919/hsa:572%09red	img/hsa04919.html
Lysosome	KEGG PATHWAY	hsa04142	1	123	0.568028	0.692381	HEXA	http://www.genome.jp/kegg-bin/show_pathway?hsa04142/hsa:3073%09red	img/hsa04142.html
Platelet activation	KEGG PATHWAY	hsa04611	1	124	0.57099	0.692381	LCP2	http://www.genome.jp/kegg-bin/show_pathway?hsa04611/hsa:3937%09red	img/hsa04611.html
Autophagy - animal	KEGG PATHWAY	hsa04140	1	128	0.582637	0.700308	BAD	http://www.genome.jp/kegg-bin/show_pathway?hsa04140/hsa:572%09red	img/hsa04140.html
Relaxin signaling pathway	KEGG PATHWAY	hsa04926	1	130	0.588344	0.700308	ATF6B	http://www.genome.jp/kegg-bin/show_pathway?hsa04926/hsa:1388%09red
Dopaminergic synapse	KEGG PATHWAY	hsa04728	1	131	0.591169	0.700308	ATF6B	http://www.genome.jp/kegg-bin/show_pathway?hsa04728/hsa:1388%09red	img/hsa04728.html
Apoptosis	KEGG PATHWAY	hsa04210	1	136	0.605009	0.711232	BAD	http://www.genome.jp/kegg-bin/show_pathway?hsa04210/hsa:572%09red	img/hsa04210.html
Parkinson disease	KEGG PATHWAY	hsa05012	1	142	0.621012	0.723437	SLC25A5	http://www.genome.jp/kegg-bin/show_pathway?hsa05012/hsa:292%09red	img/hsa05012.html
Cell adhesion molecules (CAMs)	KEGG PATHWAY	hsa04514	1	146	0.631326	0.723437	CLDN9	http://www.genome.jp/kegg-bin/show_pathway?hsa04514/hsa:9080%09red	img/hsa04514.html
Breast cancer	KEGG PATHWAY	hsa05224	1	147	0.633861	0.723437	SP1	http://www.genome.jp/kegg-bin/show_pathway?hsa05224/hsa:6667%09red	img/hsa05224.html
Non-alcoholic fatty liver disease (NAFLD)	KEGG PATHWAY	hsa04932	1	149	0.638879	0.723437	CDC42	http://www.genome.jp/kegg-bin/show_pathway?hsa04932/hsa:998%09red	img/hsa04932.html
Adrenergic signaling in cardiomyocytes	KEGG PATHWAY	hsa04261	1	149	0.638879	0.723437	ATF6B	http://www.genome.jp/kegg-bin/show_pathway?hsa04261/hsa:1388%09red	img/hsa04261.html
Phagosome	KEGG PATHWAY	hsa04145	1	152	0.646281	0.723929	THBS1	http://www.genome.jp/kegg-bin/show_pathway?hsa04145/hsa:7057%09red	img/hsa04145.html
Ribosome	KEGG PATHWAY	hsa03010	1	153	0.648715	0.723929	FAU	http://www.genome.jp/kegg-bin/show_pathway?hsa03010/hsa:2197%09red	img/hsa03010.html
Cellular senescence	KEGG PATHWAY	hsa04218	1	160	0.665299	0.737094	SLC25A5	http://www.genome.jp/kegg-bin/show_pathway?hsa04218/hsa:292%09red
Neuroactive ligand-receptor interaction	KEGG PATHWAY	hsa04080	2	338	0.672264	0.739061	LTB4R2|FPR1	http://www.genome.jp/kegg-bin/show_pathway?hsa04080/hsa:56413%09red/hsa:2357%09red	img/hsa04080.html
RNA transport	KEGG PATHWAY	hsa03013	1	165	0.676673	0.739061	SNORD3C	http://www.genome.jp/kegg-bin/show_pathway?hsa03013/hsa:780853%09red	img/hsa03013.html
Alzheimer disease	KEGG PATHWAY	hsa05010	1	171	0.689821	0.748115	BAD	http://www.genome.jp/kegg-bin/show_pathway?hsa05010/hsa:572%09red	img/hsa05010.html
NOD-like receptor signaling pathway	KEGG PATHWAY	hsa04621	1	178	0.704498	0.749513	TYK2	http://www.genome.jp/kegg-bin/show_pathway?hsa04621/hsa:7297%09red	img/hsa04621.html
Tuberculosis	KEGG PATHWAY	hsa05152	1	179	0.706538	0.749513	BAD	http://www.genome.jp/kegg-bin/show_pathway?hsa05152/hsa:572%09red	img/hsa05152.html
Alcoholism	KEGG PATHWAY	hsa05034	1	180	0.708565	0.749513	ATF6B	http://www.genome.jp/kegg-bin/show_pathway?hsa05034/hsa:1388%09red	img/hsa05034.html
Axon guidance	KEGG PATHWAY	hsa04360	1	181	0.710577	0.749513	CDC42	http://www.genome.jp/kegg-bin/show_pathway?hsa04360/hsa:998%09red	img/hsa04360.html
Transcriptional misregulation in cancer	KEGG PATHWAY	hsa05202	1	186	0.720439	0.754745	SP1	http://www.genome.jp/kegg-bin/show_pathway?hsa05202/hsa:6667%09red	img/hsa05202.html
Epstein-Barr virus infection	KEGG PATHWAY	hsa05169	1	201	0.748086	0.778413	TYK2	http://www.genome.jp/kegg-bin/show_pathway?hsa05169/hsa:7297%09red	img/hsa05169.html
Human immunodeficiency virus 1 infection	KEGG PATHWAY	hsa05170	1	212	0.766637	0.785158	BAD	http://www.genome.jp/kegg-bin/show_pathway?hsa05170/hsa:572%09red
cAMP signaling pathway	KEGG PATHWAY	hsa04024	1	214	0.769863	0.785158	BAD	http://www.genome.jp/kegg-bin/show_pathway?hsa04024/hsa:572%09red	img/hsa04024.html
Regulation of actin cytoskeleton	KEGG PATHWAY	hsa04810	1	214	0.769863	0.785158	CDC42	http://www.genome.jp/kegg-bin/show_pathway?hsa04810/hsa:998%09red	img/hsa04810.html
MAPK signaling pathway	KEGG PATHWAY	hsa04010	1	295	0.869441	0.873601	CDC42	http://www.genome.jp/kegg-bin/show_pathway?hsa04010/hsa:998%09red	img/hsa04010.html
MicroRNAs in cancer	KEGG PATHWAY	hsa05206	1	299	0.873065	0.873601	THBS1	http://www.genome.jp/kegg-bin/show_pathway?hsa05206/hsa:7057%09red	img/hsa05206.html
Metabolic pathways	KEGG PATHWAY	hsa01100	7	1432	0.873601	0.873601	PPCDC|GAMT|HEXA|INPP4B|ELOVL5|BST1|CTH	http://www.genome.jp/kegg-bin/show_pathway?hsa01100/hsa:683%09red/hsa:8821%09red/hsa:2593%09red/hsa:60481%09red/hsa:3073%09red/hsa:60490%09red/hsa:1491%09red	img/hsa01100.html
